# Supplementary material for: PhcQ mainly contributes to the regulation of quorum sensing‐dependent genes, in which PhcR is partially involved, in Ralstonia pseudosolanacearum strain OE1‐1
Source: Mol Plant Pathol. 2021 Aug 21;22(12):1538–52. doi: 10.1111/mpp.13124 (PMC8578825; doi:10.1111/mpp.13124)
Supplement: Supplementary file 3 — TABLE S1 Phylotypes and phylogenetic types as determined using deduced amino acid sequences of PhcR and PhcQ of Ralstonia solanacearum species complex strains [file MPP-22-1538-s002.xlsx]

## Sheet: Sheet1
Table S1 Phylotypes, and phylogetenic types using deduced amino acid sequences of PhcR and PhcQ of Ralstonia solanacearum species complex strains
	Ralstonia species	Strain	Phylotype	QS signal type	PhcR			PhcQ
					Group	Accession number		Group	Accession number
	pseudosolanacearum	OE1-1	I	3-OH MAME	1	APC69496.1		1	APC69497.1
	pseudosolanacearum	GMI1000	I	3-OH MAME	1	CAD16444.1		1	CAD16445.1
	pseudosolanacearum	UW757	I	3-OH MAME	1	OAK90733.1		2	OAK90734.1
	pseudosolanacearum	PSS4	I	3-OH MAME	1	OIT12871.1		2	OIT12870.1
	pseudosolanacearum	SL3755	I	3-OH MAME	2	AXW37477.1		2	AXW37476.1
	pseudosolanacearum	SEPPX05	I	3-OH MAME	2	ARU20574.1		2	ARU20575.1
	pseudosolanacearum	YC40-M	I	3-OH MAME	1	ANH32008.1		1	ANH32007.1
	pseudosolanacearum	SL3822	I	3-OH PAME	1	AXW32521.1		1	AXW32520.1
	pseudosolanacearum	FJAT-91	I	3-OH PAME	1	ARS57078.1		1	ARS57079.1
	solanacearum	CFBP2957	IIA	3-OH PAME	3	CBJ42016.1		3	CBJ42015.1
	solanacearum	CIP120	IIA	3-OH PAME	3	OAI64793.1		3	OAI64792.1
	solanacearum	AW1	IIA	3-OH PAME	4	AAC45827.1		3	AAC45828.1
	solanacearum	K60-1	IIA	3-OH PAME	4	CCF98351.1		3	CCF98350.1
	solanacearum	P816	IIA	3-OH PAME	3	RCW15591.1		3	RCW15590.1
	solanacearum	P597	IIA	3-OH PAME	3	OAI78133.1		3	OAI78132.1
	solanacearum	Po82	IIB	3-OH PAME	5	AEG68065.1		4	AEG68064.1
	solanacearum	CFBP6783	IIB	3-OH PAME	5	OAI74524.1		4	OAI74523.1
	solanacearum	23-10BR	IIB	3-OH PAME	6	KFX29001.1		5	KFX29002.1
	solanacearum	UY031	IIB	3-OH PAME	6	ALF87104.1		5	ALF87103.1
	solanacearum	IPO1609	IIB	3-OH PAME	6	CEJ20323.1		5	CEJ20324.1
	pseudosolanacearum	UW386	III	3-OH PAME	7	QCX48649.1		6	QCX48648.1
	pseudosolanacearum	CFBP3059	III	3-OH PAME	8	OAI81310.1		6	OAI81309.1
	pseudosolanacearum	CMR15	III	3-OH PAME	9	CBJ36884.1		7	CBJ36883.1
	syzygii	SL2312	IV	3-OH MAME	10	AXW74997.1		8	AXW74996.1
	syzygii	PSI07	IV	3-OH MAME	11	CBJ50135.1		9	CBJ50134.1
	syzygii	KACC 10722	IV	3-OH MAME	11	AMP36648.1		10	AMP36647.1
	syzygii	SL2064	IV	3-OH MAME	11	AXW79653.1		10	AXW79652.1
	syzygii	T82	IV	3-OH MAME	10	AXV90088.1		10	AXV90087.1
	syzygii	T101	IV	3-OH MAME	10	AXV76083.1		10	AXV76082.1
	syzygii	SL3175	IV	3-OH MAME	11	AXW51794.1		11	AXW51793.1
	syzygii	T98	IV	3-OH MAME	11	AXV80647.1		11	AXV80646.1
	syzygii	R229 (blood disease bacterium)	IV	3-OH MAME	11	CCA81584.1		12	CCA81583.1
	syzygii	SL3022	IV	3-OH MAME	11	AXW61151.1		13	AXW61150.1
	syzygii	R24	IV	3-OH PAME	12	CCA85020.1		14	CCA85021.1
