# Supplementary material for: PhcQ mainly contributes to the regulation of quorum sensing‐dependent genes, in which PhcR is partially involved, in Ralstonia pseudosolanacearum strain OE1‐1
Source: Mol Plant Pathol. 2021 Aug 21;22(12):1538–52. doi: 10.1111/mpp.13124 (PMC8578825; doi:10.1111/mpp.13124)
Supplement: Supplementary file 4 — TABLE S2 RNA‐sequencing data for transcripts from Ralstonia pseudosolanacearum strains OE1‐1, ΔphcB, ΔphcK, ΔphcA, ΔphcR, and ΔphcQ grown in quarter‐strength M63 medium, and predicted functions of proteins encoded by the genes [file MPP-22-1538-s006.xlsx]

## Sheet: Sheet2
Table S2 RNA-sequencing data from RNA-sequencing of transcripts from Ralstonia pseudosolanacearum strain OE1-1, and phcB-deletion (ΔphcB), phcK-deletion (ΔphcK), phcA-deletion (ΔphcA), phcR-deletion (ΔphcR) and phcQ-deletion (ΔphcQ) mutants grown in quarter-strength M63 medium, and predicted function of proteins encoded by the genes
Gene ID	Gene name	Description	Count values																														log (fold change)a					q-valueb
			OE1-1					ΔphcB					ΔphcK					ΔphcA					ΔphcR					ΔphcQ
			value 1	value 2	value 3	mean	STDEV	value 1	value 2	value 3	mean	STDEV	value 1	value 2	value 3	mean	STDEV	value 1	value 2	value 3	mean	STDEV	value 1	value 2	value 3	mean	STDEV	value 1	value 2	value 3	mean	STDEV	ΔphcB	ΔphcK	ΔphcA	ΔphcR	ΔphcQ	ΔphcB	ΔphcK	ΔphcA	ΔphcR	ΔphcQ
RSc0001	rpmH	50S ribosomal protein L34	3472	4462	3042	3658.67	728.171	6459	4575	1904	4312.67	2288.8	2824	6916	1482	3740.67	2830.6	2748	5918	3388	4018	1676.28	8832	2444	2805	4693.67	3588.44	10646	3366	7371	7127.67	3646.09	-0.00420298	0.129368	0.367686	0.375906	1.28405	0.996716	0.891843	0.673138	0.674361	0.117006
RSc0002	rnpA	ribonuclease P protein component	1429	1076	747	1084	341.07	2532	1624	714	1623.33	909	796	2026	665	1162.33	750.82	1369	2233	979	1527	641.757	3473	741	578	1597.33	1626.42	4106	1647	2232	2661.67	1284.57	0.371798	0.359983	0.775611	0.468151	1.59657	0.635324	0.649001	0.29182	0.550144	0.0353628
RSc0003		hypothetical protein	485	975	648	702.667	249.532	813	1302	1513	1209.33	359.083	643	1614	1577	1278	550.237	327	1355	1925	1202.33	809.865	1185	1430	816	1143.67	309.08	900	2313	2394	1869	840.155	0.698222	1.07446	0.857193	0.929966	1.58315	0.213749	0.0590822	0.12989	0.101655	0.00886223
RSc0004		putative inner membrane protein translocase component YidC	4459	5038	5157	4884.67	373.409	8517	11303	18683	12834.3	5253.15	6289	11605	15618	11170.7	4679.64	6940	11770	14520	11076.7	3837.27	10808	8918	12087	10604.3	1594.29	11319	11754	15588	12887	2349.22	1.26276	1.39185	1.39474	1.18689	1.63473	0.00443539	0.00224125	0.00219241	0.00664475	0.000657679
RSc0005	trmE	tRNA modification GTPase TrmE	1625	1660	2250	1845	351.177	2091	1945	4012	2682.67	1153.55	1230	1710	2736	1892	769.319	1296	1984	1881	1720.33	371.075	1130	3055	3281	2488.67	1182.05	1111	2592	2673	2125.33	879.372	0.408724	0.267929	0.197599	0.331251	0.368018	0.202468	0.41362	0.558022	0.305815	0.253165
RSc0006		hypothetical protein	248	196	216	220	26.2298	433	291	221	315	108.019	271	307	209	262.333	49.5715	309	276	385	323.333	55.8957	307	312	272	297	21.7945	282	324	621	409	184.794	0.415799	0.541416	0.834612	0.470083	1.1637	0.385391	0.25254	0.0780264	0.322553	0.0183962
RSc0007		hypothetical protein	138	73	108	106.333	32.532	280	154	187	207	65.3376	129	171	95	131.667	38.0701	109	137	187	144.333	39.5137	112	156	102	123.333	28.7286	105	216	162	161	55.5068	0.872555	0.608008	0.736819	0.260877	0.855426	0.0923405	0.243403	0.155349	0.641403	0.100199
RSc0008	rpsU	30S ribosomal protein S21	6424	6259	2988	5223.67	1937.9	10484	5950	4522	6985.33	3112.92	4228	8601	2907	5245.33	2980.21	4391	7457	4708	5518.67	1686.11	10245	3497	3944	5895.33	3773.55	16443	4905	6534	9294	6244.56	0.30698	0.265617	0.427787	0.222448	1.09668	0.650059	0.699144	0.51127	0.753802	0.0857774
RSc0009		drug efflux lipoprotein	9226	9262	9774	9420.67	306.525	11481	11579	13991	12350.3	1421.7	13294	9483	11058	11278.3	1915.03	12204	10953	9790	10982.3	1207.27	6451	14755	14943	12049.7	4849.5	7619	10899	6984	8500.67	2101.14	0.312042	0.572536	0.527139	0.303386	0.0707403	0.423948	0.134491	0.167069	0.43837	0.874378
RSc0010	acrB	putative acriflavin resistance transmembrane protein	23335	15518	19278	19377	3909.44	27498	18263	17255	21005.3	5645.36	28861	17827	16454	21047.3	6801.57	26958	18053	24717	23242.7	4631.95	14364	31174	20060	21866	8549.28	18172	21753	13131	17685.3	4331.55	0.0168126	0.405733	0.557413	0.187664	0.101893	0.972258	0.294914	0.146614	0.652113	0.817056
RSc0011	acrA	acriflavin resistance lipoprotein A precursor	11683	9452	10854	10663	1127.7	12055	9706	9401	10387.3	1452.27	11146	9988	9994	10376	666.846	6824	8502	12540	9288.67	2938.08	5693	14456	10047	10065.3	4381.53	6686	12276	7344	8768.67	3055.21	-0.121675	0.270507	0.0607767	-0.128942	-0.0763746	0.750404	0.441624	0.879802	0.735304	0.847497
RSc0012	acrR	putative AcrAB operon repressor transcription regulator protein	6117	2692	2205	3671.33	2131.96	4787	2607	1972	3122	1476.47	2946	2750	931	2209	1111.11	1842	2124	2068	2011.33	149.296	1794	3835	1768	2465.67	1185.95	2069	2736	855	1886.67	953.664	-0.284484	-0.455558	-0.409292	-0.477357	-0.722384	0.527092	0.294244	0.349846	0.272937	0.095145
RSc0013		hypothetical protein	3797	1697	882	2125.33	1503.96	2389	1809	629	1609	896.883	1363	1979	285	1209	857.436	973	1594	1661	1409.33	379.358	588	2587	1020	1398.33	1051.83	735	2052	756	1181	754.381	-0.485511	-0.620465	-0.0182632	-0.535137	-0.52613	0.519603	0.40161	0.984185	0.48123	0.487444
RSc0014	gor	glutathione reductase oxidoreductase protein	460	124	45	209.667	220.364	351	121	34	168.667	163.787	95	110	38	81	37.9868	83	120	66	89.6667	27.6104	54	65	34	51	15.7162	72	108	45	75	31.607	-0.372229	-0.692047	-0.381135	-1.52317	-0.730404	0.635228	0.358556	0.635324	0.0471017	0.335
RSc0015		hypothetical protein	3214	2694	2241	2716.33	486.884	5496	2545	1343	3128	2137	1761	2032	969	1587.33	552.37	2151	2136	1386	1891	437.407	1035	2613	1343	1663.67	836.446	1459	2772	1728	1986.33	693.574	-0.0195308	-0.542508	-0.251945	-0.751853	-0.21224	0.971153	0.20328	0.575229	0.0794701	0.644692
RSc0016	serA1	putative D-3-phosphoglycerate dehydrogenase oxidoreductase protein	8455	8035	9954	8814.67	1008.79	10142	9948	11237	10442.3	695.004	7862	9243	6878	7994.33	1188.04	7244	7896	10439	8526.33	1688.19	9577	11960	10132	10556.3	1246.88	8306	9693	11988	9995.67	1859.57	0.168078	0.151395	0.22174	0.292264	0.423744	0.602778	0.644834	0.480137	0.341819	0.162144
RSc0017	pckA	phosphoenolpyruvate carboxykinase	22418	15666	9684	15922.7	6370.88	13667	14139	9877	12561	2336.36	10111	12375	10716	11067.3	1172.18	20656	19931	8272	16286.3	6950.08	20244	13390	9809	14481	5302.36	20310	8874	13770	14318	5737.66	-0.327116	-0.134749	0.326786	-0.0741498	0.196401	0.534017	0.815546	0.534202	0.901102	0.726265
RSc0018		response regulator transcription regulator protein	13018	12018	16542	13859.3	2376.45	6892	2075	5032	4666.33	2429.23	1323	1696	1881	1633.33	284.229	708	881	2475	1354.67	974.085	7008	27352	21216	18525.3	10435.5	1816	2727	2943	2495.33	598.151	-1.67331	-2.80007	-3.22104	0.349746	-2.24718	0.0041564	7.23594e-05	2.1759e-05	0.524045	0.000457072
RSc0019		hypothetical protein	7117	3918	4338	5124.33	1738.43	4378	1179	1071	2209.33	1878.9	1058	1090	627	925	258.571	816	951	1056	941	120.312	6007	6929	3995	5643.67	1500.37	1549	891	1242	1227.33	329.245	-1.48544	-2.16386	-2.08715	0.197559	-1.76326	0.00247933	0.000114682	0.000155624	0.676913	0.000664679
RSc0020		hypothetical protein	2567	1685	1584	1945.33	540.742	2331	1781	1836	1982.67	302.916	2171	1659	1444	1758	373.474	1055	1401	1705	1387	325.226	869	1729	1513	1370.33	447.398	850	1440	1926	1405.33	538.837	-0.0431109	0.175511	-0.204344	-0.504892	-0.203516	0.930906	0.694094	0.64148	0.214502	0.64494
RSc0021		transmembrane sensor histidine kinase transcription regulator protein	1122	1015	639	925.333	253.678	1276	1630	731	1212.33	452.869	1084	1654	361	1033	648.007	814	1452	1078	1114.67	320.577	969	1066	952	995.667	61.5007	840	990	1296	1042	232.405	0.295542	0.34875	0.563714	0.178709	0.54713	0.585975	0.515494	0.274565	0.756006	0.293217
RSc0022	cstA	carbon starvation A transmembrane protein	14071	14297	24624	17664	6028.6	22507	17655	14586	18249.3	3993.81	12572	14044	14611	13742.3	1052.44	11660	10224	20724	14202.7	5693.1	11198	33865	23171	22744.7	11339.5	17337	20385	25533	21085	4142.6	0.0235568	-0.0356179	-0.0399185	0.348311	0.520387	0.966145	0.948044	0.941163	0.442467	0.237416
RSc0023		hypothetical protein	3081	4976	4986	4347.67	1096.98	5134	5555	8619	6436	1902.22	4628	4381	6612	5207	1223.02	3217	3233	6281	4243.67	1764.4	2700	11752	10744	8398.67	4960.86	3709	7047	7119	5958.33	1948.31	0.472361	0.598094	0.237877	0.792247	0.659559	0.268068	0.160277	0.598687	0.0641641	0.120311
RSc0024		putative signal peptide protein	1249	1320	1035	1201.33	148.359	1202	899	493	864.667	355.745	630	836	931	799	153.873	1012	1034	539	861.667	279.654	656	1339	765	920	366.935	632	855	864	783.667	131.424	-0.604977	-0.280368	-0.195575	-0.419024	-0.344404	0.159988	0.533922	0.67721	0.334311	0.435809
RSc0025	phaP2	hypothetical protein	21475	23457	30015	24982.3	4469.66	902	961	1513	1125.33	337.023	621	1050	703	791.333	227.733	901	886	968	918.333	43.6616	6653	4290	11152	7365	3485.97	1050	927	1620	1199	369.747	-4.57036	-4.68908	-4.45489	-1.77696	-4.14952	1.7362e-07	1.45095e-07	2.02231e-07	0.000667917	3.42417e-07
RSc0026	metW	Methionine biosynthesis MetW	1304	943	513	920	396.001	660	581	561	600.667	52.3482	310	575	437	440.667	132.538	377	720	572	556.333	172.036	1058	611	901	856.667	226.774	543	297	567	469	149.439	-0.639051	-0.734269	-0.399155	-0.00487344	-0.62597	0.253862	0.189715	0.489944	0.993884	0.268309
RSc0027	metX	homoserine O-acetyltransferase	2944	2324	1197	2155	885.677	1401	1235	1309	1315	83.1625	886	1131	703	906.667	214.747	701	1359	1364	1141.33	381.348	2031	1482	1360	1624.33	357.427	1167	999	1053	1073	85.7671	-0.715149	-0.92892	-0.570897	-0.310554	-0.676343	0.112998	0.0423685	0.206237	0.507013	0.134131
RSc0028	gabD1	succinate-semialdehyde dehydrogenase oxidoreductase protein	3870	12421	7470	7920.33	4293.25	3208	3993	3536	3579	394.263	2619	3224	2014	2619	605	2605	2713	3234	2850.67	336.34	2156	4693	4998	3949	1560.25	1892	3600	2610	2700.67	857.602	-1.15575	-1.19919	-1.0653	-0.991795	-1.27922	0.026354	0.0230014	0.0400947	0.0522708	0.0156699
RSc0029	goaG	4-aminobutyrate aminotransferase protein	1825	9581	1845	4417	4472.17	1039	1151	1377	1189	172.174	950	1328	874	1050.67	243.165	567	883	1177	875.667	305.066	875	1404	2057	1445.33	592.083	493	1170	846	836.333	338.604	-1.6869	-1.49301	-1.79553	-1.33653	-1.97609	0.0348456	0.0579178	0.0265139	0.0879902	0.0158397
RSc0030		putative transcription regulator protein	1000	882	1431	1104.33	288.988	1136	1070	1020	1075.33	58.1836	745	881	418	681.333	237.975	959	784	539	760.667	210.97	528	1690	935	1051	589.621	526	1242	522	763.333	414.542	-0.145125	-0.45466	-0.237495	-0.183482	-0.408135	0.813801	0.411667	0.689623	0.762231	0.464471
RSc0031	slmA	nucleoid occlusion protein	2820	2206	1728	2251.33	547.41	3884	2479	1904	2755.67	1018.58	2162	2502	2413	2359	176.315	3143	2857	1903	2634.33	649.296	2384	2470	1989	2281	256.509	2568	2403	1782	2251	414.46	0.175771	0.397451	0.516219	0.0581878	0.254255	0.531022	0.138238	0.0561249	0.85174	0.349147
RSc0032		hypothetical protein	1150	1022	702	958	230.755	1436	2201	1394	1677	454.283	934	1782	1444	1386.67	426.897	914	2714	1023	1550.33	1009.24	1044	936	680	886.667	186.947	1131	1377	891	1133	243.006	0.744001	0.830932	0.883847	-0.0290013	0.498219	0.0876029	0.0585254	0.0456953	0.957571	0.252331
RSc0033	argB	acetylglutamate kinase	5935	4533	3996	4821.33	1001.14	6527	7354	5848	6576.33	754.211	5604	6452	5187	5747.67	644.621	3697	7176	5742	5538.33	1748.42	6239	5915	4811	5655	748.663	5890	6777	3348	5338.33	1779.82	0.395267	0.553368	0.480471	0.279676	0.361265	0.221277	0.0870817	0.137228	0.395599	0.265564
RSc0034		RNA polymerase sigma factor	3324	5190	7092	5202	1884.03	2907	3460	5236	3867.67	1216.84	2751	3154	3040	2981.67	207.736	2026	2930	4444	3133.33	1221.76	2693	7410	9010	6371	3284.17	2097	4167	4113	3459	1179.84	-0.49401	-0.403986	-0.457678	0.205077	-0.354338	0.133484	0.222583	0.164077	0.553009	0.284967
RSc0035		hypothetical protein	1402	956	1890	1416	467.157	1239	936	561	912	339.637	562	565	247	458	182.738	708	742	792	747.333	42.2532	566	1014	850	810	226.663	588	711	630	643	62.522	-0.734647	-1.34359	-0.636422	-0.810743	-0.894746	0.135561	0.0105699	0.192613	0.0978867	0.0691899
RSc0036		putative signal peptide protein	664	407	756	609	180.884	678	494	34	402	331.711	117	141	0	86	75.4387	251	414	55	240	179.753	150	130	17	99	71.7147	178	126	54	119.333	62.2682	-1.58382	-3.46477	-1.7706	-3.32312	-2.64156	0.289664	0.0315515	0.22868	0.0349596	0.0738774
RSc0037		hypothetical protein	940	1642	1782	1454.67	451.178	1342	2063	1632	1679	362.791	1754	1753	2052	1853	172.34	682	1930	1551	1387.67	639.831	888	1768	1394	1350	441.647	862	1809	1143	1271.33	486.369	0.145927	0.733294	0.135896	-0.0995634	0.0211416	0.715597	0.0467119	0.735442	0.810401	0.963142
RSc0038		putative transmembrane protein	3165	5175	3681	4007	1043.9	4441	6494	5933	5622.67	1061.1	4406	5641	7581	5876	1600.49	2734	5958	6292	4994.67	1964.9	2475	5499	6205	4726.33	1981.41	2896	6660	4293	4616.33	1902.72	0.409756	0.86097	0.529859	0.174488	0.386476	0.181769	0.00861296	0.0853881	0.592657	0.207978
RSc0039		transmembrane sensor histidine kinase transcription regulator protein	2183	3606	2214	2667.67	812.768	3095	3333	3944	3457.33	437.943	2551	3152	2432	2711.67	385.954	2200	3031	2244	2491.67	467.594	1526	3471	3791	2929.33	1225.81	1893	2673	2385	2317	394.421	0.316348	0.337446	0.204949	0.0871148	0.055356	0.383858	0.351868	0.587948	0.832561	0.895523
RSc0040		response regulator transcription regulator protein	5836	8178	6174	6729.33	1265.91	6134	7366	6222	6574	687.302	6608	6314	4655	5859	1053.01	6363	5396	3322	5027	1553.72	2887	8502	6681	6023.33	2864.69	3284	5886	3510	4226.67	1441.46	-0.108254	0.110978	-0.0916784	-0.23081	-0.472069	0.828685	0.825194	0.857771	0.61952	0.280003
RSc0041	ripI	Type III effector protein	2273	2268	2160	2233.67	63.8462	2401	2027	2074	2167.33	203.721	2817	2423	1805	2348.33	510.115	1616	1901	1914	1810.33	168.423	1320	3900	2295	2505	1302.76	1039	2583	1602	1741.33	781.373	-0.126376	0.387495	-0.0185844	0.084675	-0.184369	0.760853	0.300015	0.968492	0.84366	0.644974
RSc0042	hslU	ATP-dependent protease ATP-binding subunit	11915	20860	5589	12788	7672.84	18409	21290	49402	29700.3	17122.8	29369	16979	24605	23651	6249.85	29319	18631	12210	20053.3	8642.73	12485	11739	30311	18178.3	10513.8	9203	22608	7839	13216.7	8161.68	1.26165	1.29005	1.03431	0.59875	0.222472	0.168004	0.154605	0.251029	0.527895	0.825614
RSc0043	hslV	ATP-dependent protease peptidase subunit	4740	9478	2403	5540.33	3604.76	7358	7898	37893	17716.3	17475.6	10580	7333	17176	11696.3	5015.56	8113	7306	7128	7515.67	524.906	3599	5616	22134	10449.7	10169.1	2509	11754	4257	6173.33	4911.39	1.43616	1.38253	0.808236	0.680932	0.193617	0.194116	0.199452	0.456626	0.550554	0.873625
RSc0044		substrate-binding periplasmic (PBP) ABC transporter protein	2144	2296	1674	2038	324.265	2923	2993	2890	2935.33	52.5959	2886	2570	2508	2654.67	202.725	1962	2246	2882	2363.33	471.09	1323	3263	2635	2407	989.893	1383	2367	2034	1928	500.491	0.44925	0.700697	0.494112	0.183786	0.14198	0.171939	0.0373554	0.134376	0.599929	0.695857
RSc0045		hypothetical protein	2033	2383	1548	1988	419.315	3993	4474	2822	3763	849.677	2547	3898	3762	3402.33	743.855	3437	4158	3135	3576.67	525.607	2405	2496	2686	2529	143.377	4303	3447	3303	3684.33	540.597	0.836374	1.06771	1.13388	0.39081	1.16812	0.0208491	0.00504536	0.00333127	0.267511	0.00277648
RSc0046	dksA	putative DNAK suppressor protein	7924	12589	8910	9807.67	2458.64	12318	15030	20009	15785.7	3900.79	12561	17792	14060	14804.3	2693.76	8483	14727	15917	13042.3	3993.08	10734	14573	14178	13161.7	2111.68	13237	13878	14643	13919.3	703.911	0.607117	0.876717	0.652709	0.450068	0.781858	0.094819	0.0198348	0.0733229	0.215145	0.0353783
RSc0047		hypothetical protein	10970	6111	4212	7097.67	3485.37	17860	9277	27251	18129.3	8990.03	20640	10220	27208	19356	8566.48	15586	9978	5764	10442.7	4927.46	5551	24713	7021	12428.3	10664.2	7797	11889	8037	9241	2296.37	1.39344	1.8671	0.908289	0.844186	0.692853	0.08812	0.0267782	0.255306	0.299506	0.393043
RSc0048		putative transcription regulator protein	2417	2803	2313	2511	258.17	3777	2578	4233	3529.33	854.845	2717	2790	3325	2944	331.968	2231	2604	1716	2183.67	445.888	952	5863	2176	2997	2556.37	1151	3483	1764	2132.67	1208.92	0.44424	0.563535	0.113532	0.0505024	-0.11095	0.417004	0.295903	0.855384	0.939046	0.858832
RSc0049		putative hemaggltinin-related protein	5506	7415	10971	7964	2773.55	2777	3843	2669	3096.33	648.883	2307	3086	2147	2513.33	502.355	2354	2825	2629	2602.67	236.602	2029	4459	4488	3658.67	1411.41	1651	3321	2709	2560.33	844.868	-1.4126	-1.3358	-1.27608	-1.1633	-1.42114	0.00135404	0.00207766	0.00287172	0.00516874	0.00126884
RSc0050		hypothetical protein	5340	7967	12735	8680.67	3748.8	978	574	442	664.667	279.266	394	650	304	449.333	179.514	369	476	660	501.667	147.188	1397	1443	3196	2012	1025.63	499	756	810	688.333	166.176	-3.71651	-3.93112	-3.83026	-2.12317	-3.40281	8.16948e-06	4.8767e-06	5.86873e-06	0.000885286	1.67308e-05
RSc0051		hypothetical protein	1088	702	774	854.667	205.254	1906	1628	680	1404.67	642.789	856	1803	836	1165	552.615	876	1392	858	1042	303.242	1592	793	663	1016	503.048	1665	1476	1143	1428	264.29	0.557623	0.692008	0.559446	0.278272	0.985314	0.257409	0.158015	0.254526	0.593203	0.047099
RSc0052	xerC	site-specific tyrosine recombinase XerC	1096	1124	999	1073	65.5973	1541	1699	1513	1584.33	100.286	813	1632	1311	1252	412.675	1063	1987	1100	1383.33	523.118	1244	1014	1445	1234.33	215.663	1249	1539	1314	1367.33	152.179	0.483524	0.465286	0.616878	0.263021	0.593779	0.163293	0.180383	0.0774692	0.464533	0.0882845
RSc0053		hypothetical protein	2004	2076	2556	2212	300.08	3143	4138	5202	4161	1029.69	1795	3489	3648	2977.33	1027.01	2851	4597	3674	3707.33	873.477	2731	3354	3859	3314.67	565.028	3255	4104	3996	3785	462.159	0.823985	0.661171	1.02546	0.611024	1.02396	0.0081493	0.027664	0.00186021	0.040161	0.00186946
RSc0054	gatB	aspartyl/glutamyl-tRNA amidotransferase subunit B	3552	3445	5040	4012.33	891.592	5425	7507	10200	7710.67	2394.01	3405	6981	8778	6388	2735.15	4128	6582	9559	6756.33	2719.69	4955	6760	9996	7237	2554.13	5380	8091	9405	7625.33	2052.51	0.845583	0.877475	0.972485	0.83897	1.15247	0.00304479	0.00232807	0.00106253	0.00319705	0.000246495
RSc0055		putative signal peptide protein	1145	751	990	962	198.487	1139	683	765	862.333	243.083	255	589	418	420.667	167.016	477	703	297	492.333	203.434	441	611	867	639.667	214.442	455	738	315	502.667	215.491	-0.255273	-0.945608	-0.689074	-0.585579	-0.742652	0.604163	0.0456173	0.13976	0.206237	0.111207
RSc0056		lipoprotein	1940	2019	2223	2060.67	146.029	1739	1495	1105	1446.33	319.79	912	1648	703	1087.67	496.387	1419	1648	1034	1367	310.285	1454	1521	1173	1382.67	184.641	1349	1620	1107	1358.67	256.637	-0.640374	-0.731682	-0.34591	-0.572785	-0.398292	0.0699455	0.0410995	0.330398	0.103808	0.258417
RSc0057	gatA	aspartyl/glutamyl-tRNA amidotransferase subunit A	3325	3364	3114	3267.67	134.5	4865	5195	4403	4821	397.829	3086	5196	3154	3812	1199.06	3212	5209	3278	3899.67	1134.4	3913	3939	3434	3762	284.354	4220	4950	3546	4238.67	702.186	0.477964	0.462822	0.505461	0.241397	0.606667	0.0882717	0.0981996	0.0726168	0.398933	0.0338543
RSc0058	gatC	aspartyl/glutamyl-tRNA amidotransferase subunit C	777	1628	945	1116.67	450.724	1151	2071	2567	1929.67	718.502	1285	2674	2128	2029	699.772	696	2102	1749	1515.67	731.466	754	2366	1972	1697.33	840.367	795	2610	1782	1729	908.66	0.711016	1.15199	0.633108	0.520572	0.774417	0.0245811	0.00109745	0.0420309	0.0899535	0.0154656
RSc0059	mreB	rod shape-determining protein	6339	3198	2628	4055	1998.43	10718	5498	3961	6725.67	3541.84	4985	7071	4446	5500.67	1386.39	4975	6249	5082	5435.33	706.684	8601	4511	2839	5317	2964.35	11271	5877	4995	7381	3397.58	0.631017	0.847557	0.844319	0.430719	1.14295	0.120311	0.0407901	0.0414235	0.29343	0.00844763
RSc0060	mreC	rod shape-determining MREC transmembrane protein	1182	764	729	891.667	252.044	3080	2116	1377	2191	853.974	1074	2471	646	1397	954.412	1362	2177	1573	1704	422.998	2395	1248	646	1429.67	888.539	2639	2133	1935	2235.67	363.056	1.16515	0.840962	1.24561	0.678328	1.61285	0.0348458	0.121903	0.0254682	0.211972	0.0059877
RSc0061	mreD	rod shape-determining MRED transmembrane protein	670	635	405	570	143.962	1669	1270	442	1127	625.875	679	1130	494	767.667	327.14	935	1300	792	1009	261.96	1171	533	391	698.333	415.453	1044	855	648	849	198.068	0.765301	0.670069	1.10853	0.303542	0.839617	0.117516	0.168331	0.0272501	0.557198	0.0862818
RSc0062		substrate-binding transmembrane protein	1338	904	711	984.333	321.127	2786	2412	1071	2089.67	901.793	1325	2149	703	1392.33	725.348	1488	2108	1441	1679	372.267	2196	1027	1241	1488	622.412	1753	1566	1611	1643.33	97.6029	0.971182	0.739141	1.09356	0.681043	1.07862	0.0388526	0.109638	0.0219237	0.140279	0.0236565
RSc0063	mdrB	rod shape-determining (RODA protein) transmembrane	3376	527	486	1463	1656.83	2156	1722	986	1621.33	591.46	820	1502	494	938.667	514.371	1412	1829	979	1406.67	425.025	1582	806	629	1005.67	506.905	1743	765	990	1166	512.204	0.550769	0.132572	0.746028	-0.132332	0.41296	0.449764	0.873891	0.296412	0.871241	0.577913
RSc0064		putative long-chain-fatty-acid--CoA ligase protein	19065	13112	12744	14973.7	3547.97	3117	3951	2975	3347.67	527.304	4890	2770	2793	3484.33	1217.4	4298	4672	2585	3851.67	1112.79	4724	5902	5440	5355.33	593.546	1758	1539	1035	1444	370.744	-2.17807	-1.80457	-1.67396	-1.44363	-3.13773	2.51601e-05	0.000139205	0.000271421	0.000937694	7.61242e-07
RSc0065		transcription regulator protein	4440	3098	2970	3502.67	814.274	3626	3564	2465	3218.33	653.142	2622	2546	2071	2413	298.608	4425	2724	2640	3263	1007.2	2024	3978	1870	2624	1175.12	2273	3708	1737	2572.67	1019.1	-0.197538	-0.234918	0.205675	-0.436656	-0.242119	0.596969	0.522654	0.580604	0.21558	0.509502
RSc0066	topB	DNA topoisomerase III	16109	20732	21375	19405.3	2872.76	15809	15892	18224	16641.7	1370.97	13810	14835	12293	13646	1278.91	7803	12393	18700	12965.3	5471	12615	18460	18258	16444.3	3317.84	9854	21141	11619	14204.7	6071.52	-0.299303	-0.188636	-0.357657	-0.230154	-0.26312	0.392943	0.60809	0.302161	0.522001	0.457891
RSc0067		putative thioredoxin-like protein	714	501	486	567	127.526	885	580	680	715	155.483	345	657	627	543	172.128	600	578	297	491.667	168.945	400	728	663	597	173.675	565	585	558	569.333	14.0119	0.255004	0.230752	0.108512	0.0817239	0.275744	0.558503	0.601973	0.820627	0.866237	0.524993
RSc0068	smf	SMF protein	3914	6131	4860	4968.33	1112.46	5832	9051	8551	7811.33	1732.29	8422	9537	5377	7778.67	2153.32	2839	7415	9471	6575	3394.86	3043	9113	7769	6641.67	3188.16	4692	10737	8955	8128	3106.2	0.568834	1.03193	0.576143	0.317115	0.897006	0.172626	0.0183874	0.168266	0.461189	0.0357678
RSc0069		signal peptide protein	22946	25501	27135	25194	2111.31	31081	35448	28883	31804	3341.68	28994	37623	21622	29413	8008.72	14743	25761	36168	25557.3	10714	15716	37271	26197	26394.7	10778.9	18417	40869	27495	28927	11294.3	0.254297	0.518874	0.242535	0.00708061	0.375069	0.488806	0.144625	0.511982	0.987431	0.293633
RSc0070	def	peptide deformylase	2554	2718	1692	2321.33	551.153	2580	1870	2006	2152	376.845	2246	2800	1311	2119	752.58	1690	2199	2596	2161.67	454.152	2683	2587	2057	2442.33	337.143	2757	2367	2052	2392	353.164	-0.180373	0.121399	0.205289	0.11389	0.30897	0.637433	0.760492	0.58524	0.776691	0.393594
RSc0071		hypothetical protein	2345	1310	1278	1644.33	607.006	3152	1622	1173	1982.33	1037.54	915	1967	1102	1328	561.233	1806	1896	1232	1644.67	360.202	2513	1118	1054	1561.67	824.5	2994	1395	1602	1997	869.609	0.126211	0.0610995	0.327118	-0.0509066	0.542032	0.8125	0.913067	0.49842	0.928917	0.245357
RSc0072	fmt	methionyl-tRNA formyltransferase	1313	981	990	1094.67	189.136	2344	1425	1496	1755	511.323	814	1555	988	1119	387.48	1134	1291	1243	1222.67	80.4508	1760	1001	1394	1385	379.58	1768	900	1278	1315.33	435.203	0.57246	0.325695	0.454854	0.375371	0.516874	0.150689	0.42579	0.255306	0.354212	0.195966
RSc0073		transporter transmembrane protein	1641	1214	1530	1461.67	221.55	2801	1741	2941	2494.33	656.15	1968	1730	1273	1657	353.204	1750	1683	2838	2090.33	648.364	1705	1690	1836	1743.67	80.314	1500	1116	1224	1280	198.03	0.670183	0.48045	0.777879	0.283951	0.0561885	0.0305216	0.11313	0.0140064	0.354894	0.874615
RSc0074	htpX	heat shock protein HtpX	7407	8014	3411	6277.33	2500.8	8601	7933	7327	7953.67	637.251	9335	7086	6555	7658.67	1475.83	12123	7035	4609	7922.33	3834.78	4353	4719	4828	4633.33	248.818	4125	4014	2448	3529	937.817	0.346538	0.634775	0.630818	-0.343669	-0.568413	0.461427	0.164816	0.168144	0.466283	0.212896
RSc0075	rrmB	putative RNA methyltransferase (SUN protein)	3374	3727	1845	2982	1000.36	4617	4303	1734	3551.33	1581.67	4023	3341	1634	2999.33	1230.6	3943	4167	2244	3451.33	1051.56	2865	2223	1564	2217.33	650.519	3313	2025	1665	2334.33	866.453	0.105179	0.245552	0.482216	-0.390902	-0.0791926	0.811217	0.543081	0.209865	0.315056	0.860168
RSc0076		proline rich signal peptide protein	2241	1540	1062	1614.33	593.004	2877	1652	1071	1866.67	921.938	1342	1685	1197	1408	250.605	2001	1744	1012	1585.67	513.159	1638	1495	1326	1486.33	156.18	1640	981	1062	1227.67	359.38	0.08165	0.152298	0.276545	-0.0404709	-0.086044	0.825491	0.662948	0.399252	0.917274	0.81636
RSc0077		two component sensor histidine kinase transcription regulator protein	4808	5782	5247	5279	487.788	6027	5121	6647	5931.67	767.454	5825	5372	3344	4847	1321.2	3450	4465	6985	4966.67	1820.11	4602	9282	5882	6588.67	2418.7	3889	6984	5157	5343.33	1555.89	0.0867348	0.194045	0.163796	0.292038	0.223575	0.845045	0.640408	0.698412	0.459447	0.580154
RSc0078		two component response regulator transcription regulator protein	6373	8111	10152	8212	1891.52	7823	8022	11067	8970.67	1818.2	8601	7829	7372	7934	621.192	5455	6614	9504	7191	2085.26	6673	14911	10404	10662.7	4125.09	5619	11025	7524	8056	2741.98	0.0492212	0.301398	0.0776874	0.356011	0.18363	0.910222	0.42172	0.854641	0.33424	0.640802
RSc0079		hypothetical protein	3298	1914	1539	2250.33	926.477	3977	1947	2210	2711.33	1103.96	2357	2386	2318	2353.67	34.1223	2246	2014	1936	2065.33	161.249	2413	2756	1921	2363.33	419.71	2524	2124	1566	2071.33	481.167	0.19142	0.434999	0.229197	0.151877	0.169333	0.461669	0.0853875	0.37046	0.567299	0.52044
RSc0080		hypothetical protein	9374	4039	22239	11884	9356.02	2217	1967	2635	2273	337.503	3172	1269	1197	1879.33	1120.06	4457	1910	2805	3057.33	1292.11	3012	7267	4182	4820.33	2198.15	964	1422	1602	1329.33	328.94	-2.27804	-2.16139	-1.4848	-1.02842	-2.74529	0.0115887	0.0164179	0.0800809	0.225253	0.00390175
RSc0081		hypothetical protein	634	522	1620	925.333	604.2	638	493	510	547	79.2654	272	440	646	452.667	187.321	289	462	605	452	158.237	320	884	612	605.333	282.059	280	486	495	420.333	121.616	-0.662171	-0.702209	-0.681479	-0.509733	-0.808047	0.180029	0.152742	0.165673	0.307483	0.101213
RSc0082		hypothetical protein	1153	922	2151	1408.67	653.173	1192	978	663	944.333	266.102	569	854	570	664.333	164.257	810	824	759	797.667	34.2101	627	1404	765	932	414.547	536	1188	612	778.667	356.524	-0.656178	-0.814175	-0.508927	-0.621334	-0.670743	0.220677	0.128016	0.346471	0.247678	0.209677
RSc0083		hypothetical protein	594	635	918	715.667	176.421	562	657	646	621.667	51.9647	239	582	513	444.667	181.423	283	552	616	483.667	176.704	187	936	867	663.333	413.957	182	828	567	525.667	324.977	-0.260365	-0.493458	-0.347555	-0.341319	-0.395732	0.553099	0.239924	0.416476	0.427947	0.352806
RSc0084		amino-acid-binding periplasmic (PBP) ABC transporter protein	1467	747	1638	1284	472.85	1618	1354	1088	1353.33	265.001	673	1026	1083	927.333	222.095	1467	1107	891	1155	290.985	940	1560	1224	1241.33	310.363	1330	1503	648	1160.33	452.047	0.0135913	-0.165112	0.171101	-0.0208196	0.094166	0.98266	0.765032	0.757539	0.973142	0.871058
RSc0085	cca	multifunctional tRNA nucleotidyl transferase/2'3'-cyclic phosphodiesterase/2'nucleotidase/phosphatase	4289	4027	5085	4467	551.003	4863	5110	3502	4491.67	865.929	2781	4191	2128	3033.33	1054.39	2462	3370	3927	3253	739.475	2559	4719	3910	3729.33	1091.27	2825	4077	3150	3350.67	649.674	-0.0811392	-0.30338	-0.198451	-0.289393	-0.191892	0.816433	0.324176	0.532975	0.347711	0.547213
RSc0086		hypothetical protein	4968	6356	8487	6603.67	1772.52	5588	5829	7106	6174.33	815.796	4433	4957	5301	4897	437.1	4097	4114	7128	5113	1745.06	4315	7228	8143	6562	1999.02	4083	5904	4977	4988	910.55	-0.163242	-0.115672	-0.0987138	-0.020097	-0.151435	0.606531	0.726798	0.768491	0.957053	0.636678
RSc0087		putative NADH-ubiquinone oxidoreductase oxidoreductase protein	951	1444	2619	1671.33	856.923	590	686	357	544.333	169.187	595	402	190	395.667	202.574	763	478	242	494.333	260.884	475	1690	612	925.667	665.467	308	495	162	321.667	166.92	-1.83625	-1.89835	-1.54819	-1.07016	-2.33736	0.0410281	0.0385581	0.0849721	0.219835	0.013314
RSc0088	slt	soluble lytic murein transglycosylase precursor transmembrane protein	8660	10363	10953	9992	1190.67	10868	12490	14722	12693.3	1935.03	10805	11632	11951	11462.7	591.468	11044	10007	9999	10350	601.035	5895	16549	15759	12734.3	5936.19	6823	12177	9369	9456.33	2678.07	0.262896	0.504315	0.38788	0.260995	0.129892	0.480853	0.162073	0.287255	0.484618	0.747055
RSc0089		hypothetical protein	1067	318	243	542.667	455.632	1082	580	187	616.333	448.605	303	512	38	284.333	237.551	486	522	99	369	234.519	334	195	136	221.667	101.658	454	171	81	235.333	194.644	0.0431592	-0.765628	-0.276558	-1.06311	-0.994146	0.959193	0.268405	0.711343	0.115854	0.14155
RSc0090		hypothetical protein	1256	919	666	947	295.995	1775	2666	1700	2047	537.38	1142	3409	1862	2137.67	1158.37	1866	4254	2233	2784.33	1285.93	2484	3016	1836	2445.33	590.95	2295	2673	3132	2700	419.153	1.04598	1.39167	1.79127	1.41447	1.83688	0.0257565	0.00514279	0.000831328	0.00447491	0.000690618
RSc0091	metF	5,10-methylenetetrahydrofolate reductase oxidoreductase protein	3746	2773	1890	2803	928.364	5658	7222	10812	7897.33	2642.53	5044	9241	11761	8682	3393.21	7051	11647	9878	9525.33	2318.21	10146	11219	8908	10091	1156.48	9838	7974	10989	9600.33	1521.49	1.44312	1.90042	2.03976	1.8993	2.05442	0.00822848	0.00129556	0.00071662	0.00122981	0.00069037
RSc0092		hypothetical protein	3932	2266	1521	2573	1234.47	5285	4880	10081	6748.67	2892.98	5131	6781	11039	7650.33	3048.43	6396	8993	8327	7905.33	1348.87	11753	10218	7599	9856.67	2100.44	12282	6165	9405	9284	3060.29	1.39145	1.91433	1.95974	2.02766	2.14077	0.0255395	0.00413122	0.00333875	0.00261182	0.00185538
RSc0093	ahcY	S-adenosyl-L-homocysteine hydrolase	26522	21554	11268	19781.3	7779.97	39520	58061	114240	70607	38907.9	62987	75657	127224	88622.7	34024.7	78030	110307	122199	103512	22855.1	94354	159497	94350	116067	37611.5	116102	75546	140472	110707	32797.5	1.75136	2.42214	2.64055	2.56254	2.75098	0.0135123	0.00174137	0.000885405	0.00108025	0.000678414
RSc0094		putative lipoprotein transmembrane	1000	825	675	833.333	162.66	208	154	34	132	89.0618	120	128	0	82.6667	71.7031	76	105	121	100.667	22.8108	1665	702	952	1106.33	499.706	121	144	171	145.333	25.0267	-2.91338	-3.26884	-2.70557	0.450811	-2.16337	0.0203717	0.0123198	0.0281528	0.719358	0.0679863
RSc0095		hypothetical protein	770	472	567	603	152.227	132	61	17	70	58.0259	28	62	38	42.6667	17.4738	29	54	88	57	29.6142	1140	468	442	683.333	395.699	65	36	63	54.6667	16.1967	-3.31418	-3.48723	-3.06662	0.212361	-3.17861	0.000724303	0.000501926	0.0012507	0.810697	0.000958041
RSc0096		hypothetical protein	213	161	171	181.667	27.5923	59	31	374	154.667	190.463	24	27	133	61.3333	62.0833	26	28	55	36.3333	16.1967	124	130	153	135.667	15.308	29	135	36	66.6667	59.2818	-0.72713	-1.61326	-2.17815	-0.399347	-1.23804	0.513625	0.132169	0.0455959	0.724723	0.241415
RSc0097		putative alkaline phosphatase lipoprotein transmembrane	602	542	927	690.333	207.143	372	710	1258	780	447.129	575	1124	1007	902	289.17	452	705	1463	873.333	526.101	456	832	782	690	204.186	906	3933	720	1853	1803.73	0.013129	0.632428	0.509604	0.00324211	1.5377	0.986948	0.311703	0.42172	0.996716	0.0200832
RSc0098		putative alkaline phosphatase signal peptide protein	496	427	720	547.667	153.181	391	668	1156	738.333	387.319	414	901	1121	812	361.805	282	605	1540	809	653.34	319	884	1598	933.667	640.945	656	4356	963	1991.67	2053.32	0.214408	0.723991	0.556448	0.512644	1.90239	0.765328	0.259271	0.394503	0.435073	0.00745051
RSc0099		putative signal peptide protein	244	80	180	168	82.6559	232	100	0	110.667	116.367	56	142	114	104	43.8634	55	89	165	103	56.3205	63	182	119	121.333	59.5343	105	423	126	218	177.845	-0.788299	-0.42139	-0.41791	-0.500053	0.519731	0.598149	0.788489	0.789816	0.74724	0.739375
RSc0100	thiD	bifunctional hydroxy-phosphomethylpyrimidine kinase/hydroxy-methylpyrimidine kinase	5059	5378	6417	5618	710.099	4200	4862	1360	3474	1860.46	2567	3081	1919	2522.33	582.286	3193	4012	2310	3171.67	851.201	2140	3939	3179	3086	903.099	2307	3069	2052	2476	529.144	-0.875763	-0.919078	-0.588037	-0.915765	-0.988102	0.0622565	0.0497485	0.203134	0.0498413	0.0359788
RSc0101		putative lipoprotein transmembrane	2200	1244	1341	1595	526.185	1826	1084	629	1179.67	604.207	586	721	817	708	116.047	825	883	517	741.667	196.716	550	806	952	769.333	203.493	619	531	423	524.333	98.1699	-0.556558	-0.820147	-0.78497	-0.990535	-1.33078	0.161414	0.0428004	0.0515224	0.0170559	0.00272894
RSc0102		putative calcium binding hemolysin protein	11926	17295	9846	13022.3	3843.61	7632	3609	4233	5158	2165.14	2498	3386	2888	2924	445.093	1620	3236	2904	2586.67	853.457	4246	14742	16337	11775	6568.9	4543	4275	4617	4478.33	179.937	-1.40836	-1.8674	-2.09031	-0.24054	-1.24973	0.00890121	0.00131964	0.000546455	0.657375	0.0173407
RSc0104		putative hemolysin-type calcium-binding protein	14785	21173	10386	15448	5423.98	8577	5316	6613	6835.33	1641.83	3095	5900	5985	4993.33	1644.55	2156	5092	3927	3725	1478.39	8028	24687	15555	16090	8342.38	8823	6660	7560	7681	1086.56	-1.21519	-1.34642	-1.81273	-0.0130579	-0.661218	0.0169936	0.00959842	0.00129274	0.982978	0.174608
RSc0107		hypothetical protein	1581	2765	3591	2645.67	1010.3	552	438	731	573.667	147.697	722	367	209	432.667	262.729	477	378	319	391.333	79.8394	620	1573	850	1014.33	497.299	355	774	279	469.333	266.571	-2.29856	-2.28284	-2.45894	-1.46253	-2.3633	0.00467563	0.00579821	0.00331296	0.0489821	0.004116
RSc0108	thiE1	thiamine-phosphate pyrophosphorylase protein	1418	2272	1863	1851	427.126	1811	2446	731	1662.67	867.069	738	1345	456	846.333	454.293	609	1896	330	945	835.321	453	1248	1020	907	409.369	807	1494	486	929	514.955	-0.37772	-0.983054	-0.966935	-1.09472	-0.906002	0.511998	0.0775869	0.0841883	0.0500138	0.101851
RSc0109	thiG	thiazole synthase	2922	2833	3483	3079.33	352.406	3859	2888	935	2560.67	1489.23	1458	2216	1026	1566.67	602.396	1378	2115	781	1424.67	668.223	1067	2171	1020	1419.33	651.386	1755	2178	954	1629	621.652	-0.554779	-0.832145	-0.981918	-1.25315	-0.821149	0.280629	0.101054	0.056865	0.0180773	0.106252
RSc0111	thiS	sulfur carrier protein ThiS	739	1100	1296	1045	282.544	1045	813	238	698.667	415.471	422	635	608	555	115.97	237	648	132	339	272.703	229	546	527	434	177.789	355	765	306	475.333	252.052	-0.718531	-0.642912	-1.49804	-1.34208	-1.02122	0.302058	0.349155	0.0353634	0.0523346	0.135571
RSc0112		putative D-amino acid oxidase flavoprotein oxidoreductase	4827	7621	6345	6264.33	1398.75	6483	7166	5967	6538.67	601.435	4291	6454	5548	5431	1086.24	2435	5338	5434	4402.33	1704.44	2486	7371	5576	5144.33	2470.94	3962	6732	5355	5349.67	1385.01	0.00638315	0.0919974	-0.288561	-0.373495	0.00838831	0.985271	0.766216	0.296592	0.172752	0.980628
RSc0113	thiC	thiamine biosynthesis protein ThiC	16022	30779	31635	26145.3	8777.5	19283	31206	38777	29755.3	9827.63	25675	34469	30704	30282.7	4412.11	12164	25132	36630	24642	12240.4	15870	41210	38964	32014.7	14026.7	24337	35424	35586	31782.3	6448.36	0.107774	0.582212	0.121838	0.244126	0.574448	0.794128	0.111072	0.765706	0.519887	0.114994
RSc0114		hypothetical protein	16642	15156	6930	12909.3	5231.29	21353	14613	9707	15224.3	5847.02	6104	16494	10469	11022.3	5217.05	7677	12935	11440	10684	2709.3	11172	12415	7650	10412.3	2471.66	25574	10476	15291	17113.7	7712.26	0.162331	0.108859	0.087903	-0.238102	0.776685	0.794878	0.865886	0.892627	0.69312	0.161683
RSc0115		putative hemagglutinin-related protein	15885	14829	34416	21710	11016.4	9504	449	391	3448	5244.73	240	312	380	310.667	70.0095	204	251	407	287.333	106.265	2755	4147	9163	5355	3370.47	251	279	396	308.667	76.9177	-2.92498	-5.79474	-5.94806	-2.07872	-5.85936	0.0192042	0.000237437	0.000198353	0.0614549	0.000219598
RSc0116		hypothetical protein	14882	26582	37773	26412.3	11446.4	365	376	323	354.667	27.9702	192	216	380	262.667	102.32	170	213	594	325.667	233.376	3228	8411	16473	9370.67	6674.45	148	225	396	256.333	126.934	-6.1348	-6.32761	-6.1759	-1.66676	-6.47069	3.57703e-08	3.27461e-08	3.53938e-08	0.00129013	3.1588e-08
RSc0117		hypothetical protein	13449	15983	37314	22248.7	13108.3	395	396	986	592.333	340.926	242	288	437	322.333	101.933	200	203	660	354.333	264.719	2256	7917	20332	10168.3	9245.91	174	279	459	304	144.135	-5.30458	-5.68026	-5.75935	-1.39114	-5.90878	3.20767e-08	2.06394e-08	1.84924e-08	0.00177914	1.46531e-08
RSc0118		hypothetical protein	13142	9601	35325	19356	13942.4	497	405	544	482	70.7036	257	314	114	228.333	103.036	308	244	374	308.667	65.0026	1931	4914	6800	4548.33	2455.01	237	477	405	373	123.158	-5.26757	-5.85799	-5.5231	-2.0699	-5.3432	3.46337e-06	1.54238e-06	2.3551e-06	0.00473045	3.08591e-06
RSc0119		hypothetical protein	4724	6113	11988	7608.33	3855.96	195	253	187	211.667	36.0185	104	231	304	213	101.208	77	141	374	197.333	156.308	526	3796	5678	3333.33	2606.98	84	468	396	316	204.118	-5.04101	-4.90261	-5.15084	-1.52196	-4.51226	6.9081e-07	8.48353e-07	5.90854e-07	0.00954239	1.71465e-06
RSc0120		hypothetical protein	3502	3280	6957	4579.67	2061.82	197	153	187	179	23.0651	120	182	114	138.667	37.6475	77	116	253	148.667	92.4356	398	2080	1615	1364.33	868.566	81	234	243	186	91.0439	-4.65882	-4.6511	-4.74349	-1.86173	-4.43846	7.53433e-07	7.86509e-07	6.58745e-07	0.0018343	1.08446e-06
RSc0121	aidB	putative oxidoreductase flavoprotein FAD	3587	2705	3213	3168.33	442.693	2049	2222	2074	2115	93.504	1200	1684	2147	1677	473.539	1632	1485	1529	1548.67	75.4476	1131	2431	2771	2111	865.563	927	1467	1224	1206	270.45	-0.651263	-0.654568	-0.715635	-0.640942	-1.16708	0.0430744	0.042304	0.0279846	0.0464762	0.001304
RSc0122		substrate-binding periplasmic (PBP) ABC transporter protein	3540	4398	2025	3321	1201.56	6095	4941	5678	5571.33	584.348	7125	7459	5909	6831	815.752	3925	6580	5632	5379	1345.46	4186	6773	4760	5239.67	1358.57	7531	9612	4869	7337.33	2377.42	0.73372	1.38149	1.00765	0.692571	1.3865	0.0403408	0.000776686	0.00737262	0.0508563	0.000743557
RSc0123		putative alcohol dehydrogenase oxidoreductase protein	2026	1808	3357	2397	838.499	2301	1151	1564	1672	582.557	657	1154	437	749.333	367.31	552	1188	1144	961.333	355.175	716	3237	2142	2031.67	1264.12	717	1872	972	1187	606.774	-0.56491	-1.409	-1.10249	-0.385361	-0.858842	0.316168	0.0171731	0.0519284	0.509191	0.125902
RSc0124		hypothetical protein	977	907	909	931	39.8497	953	576	1071	866.667	258.547	754	642	1102	832.667	239.878	774	607	946	775.667	169.506	941	910	1547	1132.67	359.158	866	702	774	780.667	82.203	-0.248371	0.0769116	-0.0202308	0.239317	-0.0300554	0.466189	0.840997	0.961105	0.484011	0.941085
RSc0125		hypothetical protein	698	477	936	703.667	229.552	824	372	799	665	254.053	459	426	494	459.667	34.0049	346	308	682	445.333	205.838	500	1183	1088	923.667	369.968	402	747	513	554	176.116	-0.175263	-0.273191	-0.406014	0.410064	-0.060571	0.70685	0.536964	0.342038	0.338179	0.904555
RSc0126		hypothetical protein	2360	2539	2286	2395	130.081	2801	1172	3723	2565.33	1291.73	2357	1540	2508	2135	520.787	2253	1110	2761	2041.33	845.608	1455	2639	4828	2974	1711.27	1885	990	2214	1696.33	633.435	-0.166571	0.0361086	-0.0718608	0.152327	-0.358383	0.782138	0.956661	0.910222	0.800327	0.519431
RSc0127		putative hemagglutinin-related protein	312	111	117	180	114.355	329	125	102	185.333	124.949	64	124	0	62.6667	62.0108	102	102	110	104.667	4.6188	72	130	68	90	34.6987	79	54	90	74.3333	18.4481	-0.0728099	-1.31743	-0.325564	-0.866268	-0.7746	0.960296	0.286484	0.808909	0.480973	0.53441
RSc0128		transcription regulator protein	622	708	720	683.333	53.454	717	820	782	773	52.0865	712	732	798	747.333	45.0037	699	679	451	609.667	137.773	489	793	1054	778.667	282.773	475	549	567	530.333	48.7579	0.0995229	0.417388	0.157255	0.148252	-0.124605	0.820541	0.276794	0.710402	0.726481	0.772384
RSc0129	gstN	hypothetical protein	2080	1316	1953	1783	409.389	922	695	476	697.667	223.012	504	488	665	552.333	97.8996	614	458	385	485.667	116.98	910	1443	1020	1124.33	281.401	410	630	351	463.667	147.039	-1.45279	-1.38112	-1.57326	-0.6499	-1.71466	0.00144957	0.00206282	0.000782775	0.10211	0.000380622
RSc0130		hypothetical protein	1217	210	99	508.667	615.94	664	255	0	306.333	334.963	98	183	38	106.333	72.8583	103	173	77	117.667	49.6521	107	143	51	100.333	46.3609	110	333	90	177.667	134.894	-1.02441	-1.52692	-1.13164	-1.77078	-0.640076	0.455798	0.268585	0.418091	0.197471	0.665888
RSc0131		lipoprotein	547	234	189	323.333	195.003	563	285	272	373.333	164.385	209	328	475	337.333	133.245	243	256	330	276.333	46.929	197	364	323	294.667	87.0306	226	1341	324	630.333	617.403	0.149059	0.460779	0.144617	-0.0642704	1.14661	0.862374	0.559898	0.867847	0.944452	0.133927
RSc0132		transcription regulator protein	434	352	378	388	41.9047	412	354	187	317.667	116.818	239	338	323	300	53.3573	262	281	308	283.667	23.1157	338	221	255	271.333	60.1858	412	135	441	329.333	168.921	-0.370949	-0.0861298	-0.171431	-0.483322	0.022732	0.538904	0.899239	0.792919	0.412633	0.974811
RSc0133		hypothetical protein	534	43	27	201.333	288.209	553	23	0	192	312.847	29	29	0	19.3333	16.7432	27	31	11	23	10.583	31	13	119	54.3333	56.7215	25	18	9	17.3333	8.02081	-0.654846	-2.28175	-1.645	0.0624686	-2.20225	0.741824	0.244518	0.398152	0.976925	0.261688
RSc0134	metK	S-adenosylmethionine synthetase	17220	16924	9891	14678.3	4148.59	13202	12592	8891	11561.7	2332.89	9563	12665	8018	10082	2366.57	9035	12702	12837	11524.7	2157.17	20278	10959	16252	15829.7	4673.83	18612	8964	11466	13014	5006.82	-0.411508	-0.257398	-0.0377252	0.17954	0.10585	0.393748	0.610734	0.949138	0.735206	0.848422
RSc0135		lipid A biosynthesis lauroyl acyltransferase	1689	1400	693	1260.67	512.41	2466	1356	1598	1806.67	583.679	1276	1756	1254	1428.67	283.692	817	1465	1122	1134.67	324.186	1585	1144	1037	1255.33	290.469	1829	864	1197	1296.67	490.159	0.465446	0.522148	0.198541	0.07538	0.363983	0.327603	0.26937	0.702083	0.892256	0.455394
RSc0136		lipid A biosynthesis lauroyl acyltransferase	1650	1831	855	1445.33	519.192	2654	2342	1836	2277.33	412.816	2116	2683	1729	2176	479.822	1234	2429	1848	1837	597.576	1849	1846	1972	1889	71.8958	2361	1701	2178	2080	340.739	0.60107	0.894236	0.643096	0.467744	0.87038	0.146631	0.0347295	0.121256	0.262026	0.0405623
RSc0137	dapF	diaminopimelate epimerase	2226	3056	2358	2546.67	446.006	3097	3656	4811	3854.67	874.1	2707	4404	3724	3611.67	854.059	1785	3417	3839	3013.67	1084.78	2314	3926	3400	3213.33	822.052	2295	4455	3321	3357	1080.45	0.513856	0.769116	0.464392	0.334003	0.597375	0.0552601	0.0068172	0.0812471	0.208126	0.0281619
RSc0138		hypothetical protein	2449	2317	2160	2308.67	144.68	3183	2355	2550	2696	432.878	2387	2452	1653	2164	443.731	2099	2072	2354	2175	155.605	1957	2457	2210	2208	250.006	1942	2205	1719	1955.33	243.274	0.128491	0.178443	0.195195	-0.0555322	-0.00678193	0.623561	0.480699	0.436657	0.844514	0.98266
RSc0139	pyrE	orotate phosphoribosyltransferase	2583	1816	1854	2084.33	432.276	4194	2499	1972	2888.33	1161.04	2978	3743	2546	3089	606.171	2201	2793	2541	2511.67	297.088	3152	2587	2193	2644	482.034	4396	3591	1989	3325.33	1225.29	0.333643	0.852761	0.57224	0.37215	0.874073	0.257896	0.00674164	0.053575	0.205253	0.00581156
RSc0140		putative exodeoxyribonuclease III protein	1780	1958	1881	1873	89.2693	2842	2497	4114	3151	851.635	2575	3053	4522	3383.33	1014.66	1543	2039	3916	2499.33	1251.68	2243	2665	3332	2746.67	549.074	2300	3699	2907	2968.67	701.536	0.630374	1.09437	0.596555	0.550986	0.876518	0.0486573	0.00204206	0.06124	0.0817528	0.00884388
RSc0141		hypothetical protein	1911	1577	1593	1693.67	188.386	3140	2284	1377	2267	881.623	1793	1972	1805	1856.67	100.062	1706	2048	1969	1907.67	179.06	1845	1703	1241	1596.33	315.812	2323	1530	1359	1737.33	514.358	0.281998	0.417945	0.453348	-0.0718166	0.262052	0.405749	0.207213	0.170763	0.852511	0.443577
RSc0142	argC	N-acetyl-gamma-glutamyl-phosphate reductase	5924	9255	5436	6871.67	2078.4	10658	15324	10676	12219.3	2688.74	10484	15406	11476	12455.3	2603.04	7743	14388	16676	12935.7	4640.21	8246	11297	11118	10220.3	1712.16	9450	13824	12312	11862	2221.45	0.757994	1.15225	1.16793	0.617014	1.04998	0.0322878	0.00279276	0.00256459	0.0767484	0.00526203
RSc0143		hypothetical protein	545	485	792	607.333	162.715	714	607	374	565	173.848	499	622	703	608	102.718	546	515	407	489.333	72.968	399	702	323	474.667	200.51	439	648	288	458.333	180.777	-0.23081	0.269368	-0.0351851	-0.387595	-0.232911	0.67272	0.612358	0.955199	0.454076	0.669583
RSc0144		transcription regulator protein	1039	1094	1161	1098	61.0983	1068	1176	595	946.333	309.018	617	818	494	643	163.557	643	784	693	706.667	71.4866	391	1248	629	756	442.39	429	936	585	650	259.675	-0.339634	-0.515222	-0.357648	-0.660683	-0.588665	0.377342	0.173106	0.350654	0.0825355	0.119847
RSc0145		putative transmembrane protein	161	113	108	127.333	29.2632	411	185	306	300.667	113.094	136	283	418	279	141.043	183	230	220	211	24.7588	405	351	102	286	161.62	894	99	423	472	399.759	1.10914	1.48135	1.04302	1.21696	2.06799	0.207134	0.0963555	0.236373	0.168587	0.0271014
RSc0146		lipoprotein transmembrane	2228	1143	4032	2467.67	1459.34	2403	1990	2363	2252	227.778	1495	1890	2489	1958	500.477	1830	1576	2607	2004.33	537.154	1386	2158	2737	2093.67	677.794	1107	1953	1026	1362	513.421	-0.0868544	0.0362086	0.077624	-0.150318	-0.468528	0.87615	0.951095	0.889569	0.778964	0.332277
RSc0147		putative signal peptide protein	75	109	72	85.3333	20.5508	118	139	102	119.667	18.5562	72	110	19	67	45.7056	39	92	88	73	29.5127	35	208	51	98	95.5981	33	153	45	77	66.0908	0.43049	-0.155313	0.0417285	-0.118514	-0.175419	0.573935	0.856419	0.96383	0.890736	0.835286
RSc0148		hypothetical protein	390	410	468	422.667	40.5134	464	495	561	506.667	49.5412	303	381	171	285	106.151	285	373	352	336.667	45.9601	265	520	408	397.667	127.814	236	603	351	396.667	187.713	0.180683	-0.290102	-0.0534272	-0.1254	0.0661496	0.684492	0.4948	0.912983	0.785467	0.890657
RSc0149		transcription regulator protein	494	731	648	624.333	120.259	593	717	2108	1139.33	841.178	476	752	1596	941.333	583.511	470	618	935	674.333	237.563	455	871	2023	1116.33	812.279	398	1215	666	759.667	416.476	0.597706	0.710979	0.340885	0.60598	0.428379	0.2493	0.167478	0.525195	0.240987	0.413073
RSc0150		hypothetical protein	326	617	1026	656.333	351.654	194	241	306	247	56.2406	387	172	0	186.333	193.898	306	193	231	243.333	57.5007	208	520	187	305	186.491	84	306	108	166	121.836	-1.50843	-1.48372	-1.12845	-1.20495	-1.91012	0.301033	0.346305	0.455084	0.421005	0.197471
RSc0151		putative transmembrane protein	743	507	747	665.667	137.424	504	250	119	291	195.747	174	134	0	102.667	91.1336	413	177	110	233.333	159.161	153	390	170	237.667	132.198	67	234	81	127.333	92.6409	-1.58867	-2.81858	-1.43843	-1.64042	-2.32196	0.205849	0.0384993	0.255306	0.190234	0.0720718
RSc0152		lipoprotein	1053	824	675	850.667	190.406	1311	2007	2295	1871	505.901	711	1709	2147	1522.33	735.974	844	1542	2398	1594.67	778.338	1075	1157	2244	1492	652.54	1509	1602	2601	1904	605.408	1.00815	0.984299	1.0441	0.7303	1.34591	0.0408697	0.0458146	0.0350701	0.130628	0.00913564
RSc0153		putative signal peptide protein	905	1104	738	915.667	183.233	758	883	714	785	87.6755	413	749	532	564.667	170.365	469	815	495	593	192.697	278	845	816	646.333	319.315	230	747	648	541.667	274.413	-0.299193	-0.447221	-0.362688	-0.609178	-0.604796	0.473702	0.271724	0.377229	0.13372	0.137676
RSc0154	ampG	muropeptide transporter	2271	1068	1215	1518	656.246	2817	1764	986	1855.67	918.935	1075	1370	456	967	466.473	1941	1652	583	1392	715.361	1287	1092	510	963	404.244	1396	720	711	942.333	392.913	0.136288	-0.420544	0.0862807	-0.674568	-0.422115	0.794752	0.370349	0.873795	0.144699	0.365625
RSc0155		hypothetical protein	2228	1379	1215	1607.33	543.732	2674	1687	663	1674.67	1005.56	798	1602	532	977.333	557.086	1362	1573	770	1235	416.292	1197	1053	612	954	304.806	1559	963	954	1158.67	346.728	-0.159355	-0.488256	-0.11449	-0.740785	-0.171473	0.740703	0.261924	0.817056	0.0873234	0.719753
RSc0156		short chain dehydrogenase	2347	2384	1233	1988	654.111	3062	3720	2907	3229.67	431.655	1396	3522	2869	2595.67	1089.04	1222	3757	1925	2301.33	1308.73	1449	2236	2159	1948	433.858	1658	3213	2241	2370.67	785.568	0.636723	0.629641	0.39731	0.00341383	0.479199	0.112314	0.118204	0.326595	0.99407	0.233323
RSc0157		hypothetical protein	1979	592	486	1019	833.072	2247	1192	986	1475	676.459	701	1318	551	856.667	406.505	1114	1141	539	931.333	340.039	1195	572	714	827	326.51	1513	927	702	1047.33	418.677	0.633906	0.308144	0.372678	-0.044922	0.485424	0.183024	0.539988	0.447845	0.938609	0.311408
RSc0158		arginase	3146	14254	13338	10246	6165.81	2241	5312	6817	4790	2332.23	4775	5183	1349	3769	2105.69	4677	10520	1386	5527.67	4626.04	1075	23556	4522	9717.67	12107.6	2079	18819	1998	7632	9688.31	-1.05035	-0.805966	-0.552431	-0.692865	-0.73966	0.366458	0.525201	0.672017	0.572898	0.547342
RSc0159		acetylornithine aminotransferase protein	5626	35614	34065	25101.7	16884.2	4321	17661	14552	12178	6979.67	12517	12801	3059	9459	5544.38	13034	25036	3223	13764.3	10924.8	3411	55367	10795	23191	28108.8	6612	44883	4203	18566	22823	-1.10697	-0.749866	-0.458115	-0.665216	-0.671239	0.371088	0.590122	0.752638	0.615681	0.618072
RSc0160		transcription regulator protein	2019	775	1269	1354.33	626.375	1369	966	510	948.333	429.772	477	850	228	518.333	313.053	950	986	363	766.333	349.76	563	910	629	700.667	184.267	661	747	612	673.333	68.3398	-0.656075	-1.17616	-0.570193	-0.915494	-0.711179	0.241479	0.0413643	0.312927	0.10161	0.201321
RSc0161		transmembrane aldehyde dehydrogenase oxidoreductase protein	7938	7652	8055	7881.67	207.322	2592	2038	986	1872	815.767	1531	1385	684	1200	452.792	1450	1769	858	1359	462.267	1179	2925	3009	2371	1033.16	887	1242	891	1006.67	203.814	-2.23661	-2.47319	-2.29378	-1.77207	-2.75564	0.000216508	9.16558e-05	0.000173002	0.00138135	3.37038e-05
RSc0162		transcription regulator protein	2178	736	477	1130.33	916.501	2949	934	595	1492.67	1272.56	743	814	3325	1627.33	1470.65	1066	971	418	818.333	349.938	522	611	1054	729	284.954	912	495	648	685	210.948	0.29521	1.14504	0.0373071	-0.372416	-0.294516	0.761749	0.212783	0.972955	0.702875	0.764795
RSc0163		lipoprotein	2281	748	765	1264.67	880.212	2370	837	493	1233.33	999.296	1409	708	1539	1218.67	447.001	895	708	495	699.333	200.141	489	546	697	577.333	107.482	982	396	504	627.333	311.861	-0.154994	0.443255	-0.3831	-0.868577	-0.658784	0.789007	0.398286	0.468254	0.0923853	0.198734
RSc0164		ABC transporter ATP-binding protein	1879	610	711	1066.67	705.312	1979	569	391	979.667	870.012	1280	624	1121	1008.33	342.205	553	515	671	579.667	81.347	431	741	561	577.667	155.671	776	648	441	621.667	169.045	-0.301059	0.369725	-0.39225	-0.639645	-0.388235	0.578145	0.486786	0.459604	0.21558	0.463138
RSc0165		hypothetical protein	1462	766	567	931.667	469.937	1589	565	255	803	698.12	1876	503	646	1008.33	754.815	505	503	484	497.333	11.5902	412	663	340	471.667	169.565	674	549	450	557.667	112.251	-0.487006	0.382163	-0.473287	-0.849552	-0.380852	0.367377	0.489173	0.3817	0.111879	0.489173
RSc0166		outer membrane channel lipoprotein	1652	869	891	1137.33	445.85	2063	581	187	943.667	989.186	1250	405	304	653	519.478	587	555	352	498	127.448	310	416	510	412	100.06	591	486	162	413	223.622	-0.747322	-0.679342	-0.88556	-1.2936	-1.33291	0.259222	0.303567	0.174128	0.0517185	0.0463531
RSc0167		hypothetical protein	708	552	414	558	147.092	863	735	1105	901	187.904	441	857	684	660.667	208.979	573	762	957	764	192.008	1015	624	748	795.667	199.811	1219	792	1314	1108.33	278.04	0.624658	0.523766	0.727952	0.574398	1.25917	0.191388	0.275038	0.127916	0.230069	0.0127511
RSc0168		hypothetical conserved protein	1559	1335	1350	1414.67	125.221	2550	2880	4794	3408	1211.6	1243	3404	3876	2841	1403.89	1616	2755	4224	2865	1307.48	3577	2197	3264	3012.67	723.517	4045	3015	5166	4075.33	1075.82	1.14606	1.19563	1.20222	1.16422	1.75778	0.0286719	0.0235864	0.0227342	0.0268148	0.00228975
RSc0169		putative transmembrane oxidoreductase protein	1155	1074	855	1028	155.2	1897	2294	3179	2456.67	656.297	991	2610	2413	2004.67	883.37	729	2252	2926	1969	1125.51	2436	1625	2754	2271.67	582.163	2513	2313	3546	2790.67	661.737	1.13715	1.14523	1.07041	1.20083	1.67161	0.0390027	0.0379035	0.0513683	0.0305	0.00481421
RSc0170		probable transmembrane protein	1087	694	531	770.667	285.819	1489	1248	2057	1598	415.369	560	1679	1748	1329	666.867	350	1436	2046	1277.33	859.061	1734	845	1904	1494.33	568.727	1389	1467	2880	1912	839.219	0.917916	0.968091	0.850145	0.985474	1.48994	0.202691	0.182321	0.24558	0.170809	0.0445201
RSc0171		short chain dehydrogenase	839	495	378	570.667	239.634	1190	1160	1071	1140.33	61.8897	380	1208	817	801.667	414.213	396	1252	1232	960	488.541	1258	780	952	996.667	242.11	1123	1062	1413	1199.33	187.538	0.958303	0.762073	1.02231	0.912185	1.37834	0.115865	0.213623	0.096894	0.133481	0.0286318
RSc0172		hypothetical protein	1070	617	531	739.333	289.576	2016	1168	1343	1509	447.709	551	1565	665	927	555.457	486	1277	1496	1086.33	531.31	1554	1001	782	1112.33	397.86	1345	1584	1629	1519.33	152.644	0.966548	0.60556	0.878057	0.691397	1.35272	0.0961311	0.302892	0.134133	0.234024	0.0248006
RSc0173		hypothetical protein	1065	701	747	837.667	198.215	2112	1211	1547	1623.33	455.324	870	2081	703	1218	752.03	577	1343	1529	1149.67	504.588	2043	845	799	1229	705.32	2005	1620	2097	1907.33	253.054	0.866277	0.809765	0.761461	0.635025	1.47755	0.1585	0.190905	0.217024	0.309095	0.0214019
RSc0174		2-dehydropantoate 2-reductase	687	631	297	538.333	210.868	692	605	272	523	221.682	320	448	190	319.333	129.001	408	446	231	361.667	114.745	258	325	170	251	77.7367	266	360	243	289.667	61.9866	-0.137849	-0.465097	-0.254006	-1.04069	-0.540906	0.715784	0.173812	0.472535	0.00514366	0.115854
RSc0175		hypothetical protein	2170	1594	1242	1668.67	468.484	2978	1720	1479	2059	804.948	2274	2037	1444	1918.33	427.535	1788	1725	1639	1717.33	74.7953	1630	1768	1054	1484	378.729	1851	1773	1143	1589	388.211	0.190557	0.496403	0.364419	-0.140605	0.176421	0.422699	0.0356952	0.116261	0.565315	0.461016
RSc0176		lipoprotein	1233	1045	810	1029.33	211.935	1423	784	731	979.333	385.139	500	586	342	476	123.758	512	538	704	584.667	104.16	343	988	935	755.333	358.073	251	630	468	449.667	190.164	-0.171836	-0.827264	-0.516523	-0.492042	-0.977395	0.735304	0.0727195	0.261599	0.28734	0.037529
RSc0177	glmU	UDP-N-acetylglucosamine pyrophosphorylase protein	13914	14757	15129	14600	622.53	16545	16787	26333	19888.3	5582.56	17236	19510	19646	18797.3	1353.86	12105	14210	17435	14583.3	2684.54	11200	23660	28339	21066.3	8858.99	10839	24237	15858	16978	6768.86	0.344242	0.661178	0.272612	0.451154	0.399961	0.287962	0.04283	0.406118	0.16019	0.213258
RSc0178	glmS	D-fructose-6-phosphate amidotransferase	20948	18374	26172	21831.3	3973.34	20942	18418	20706	20022	1394.11	17137	18966	19285	18462.7	1159.09	19481	16741	17336	17852.7	1441.22	13124	26052	26282	21819.3	7531.26	14194	24453	13752	17466.3	6054.67	-0.201696	0.0511521	0.0284602	-0.0335832	-0.102656	0.575386	0.89924	0.946484	0.935981	0.791588
RSc0179		hypothetical protein	6130	6304	3015	5149.67	1850.72	1034	1004	1819	1285.67	462.124	475	804	1938	1072.33	767.525	678	1022	748	816	181.802	1417	2769	6528	3571.33	2648.28	1384	909	945	1079.33	264.462	-2.15738	-2.12004	-2.40793	-0.716581	-1.99615	0.00673258	0.00802665	0.00321768	0.329851	0.0102671
RSc0180		probable pseudogene (alcohol dehydrogenase c-terminal fragment) protein	234	81	36	117	103.793	163	73	136	124	46.1844	44	57	0	33.6667	29.8719	63	40	77	60	18.6815	61	117	0	59.3333	58.5178	83	18	45	48.6667	32.6548	0.494396	-1.50017	-0.153862	-0.886981	-0.611059	0.786602	0.3681	0.939046	0.609386	0.735804
RSc0181		putative zinc-containing alcohol dehydrogenase (ADH-HT). oxidoreductase protein	1689	1610	567	1288.67	626.229	1383	798	561	914	423.099	645	640	836	707	111.745	1104	1106	638	949.333	269.624	863	1924	731	1172.67	654.012	1197	729	846	924	243.555	-0.556455	-0.370737	-0.0845758	-0.0976815	-0.0681574	0.310634	0.519467	0.894862	0.878105	0.918097
RSc0182		hypothetical protein	5445	939	252	2212	2820.85	2426	220	612	1086	1176.91	133	214	361	236	115.581	230	257	132	206.333	65.7749	309	507	306	374	115.191	279	153	216	216	63	-0.929413	-2.00682	-2.44987	-1.79109	-2.41339	0.423868	0.0980281	0.0426257	0.126529	0.0475425
RSc0183		hypothetical protein	7108	5577	2286	4990.33	2463.95	3329	2765	2159	2751	585.126	1140	2429	1805	1791.33	644.609	1759	3027	1133	1973	964.964	3392	5564	2975	3977	1390.11	5663	1674	2538	3291.67	2098.58	-0.829727	-1.04296	-1.01562	-0.236175	-0.196326	0.161243	0.0822999	0.0874387	0.717279	0.769554
RSc0184		hypothetical protein	4285	4573	2484	3780.67	1132.14	3304	3622	2856	3260.67	384.834	1356	2754	2622	2244	771.857	2278	3703	2211	2730.67	842.731	3585	7462	3978	5008.33	2134	6321	3087	2997	4135	1893.67	-0.254448	-0.423625	-0.185183	0.394253	0.461309	0.613973	0.379629	0.723172	0.412933	0.336751
RSc0185		hypothetical protein	4932	4364	2628	3974.67	1200.33	4036	3020	4743	3933	866.106	1326	2763	5624	3237.67	2187.96	1652	2677	2662	2330.33	587.502	2937	9113	5287	5779	3117.26	4977	3294	3546	3939	907.722	-0.104919	-0.0611413	-0.521469	0.471199	0.277753	0.883457	0.93556	0.399304	0.451258	0.674387
RSc0186		hypothetical protein	3699	3501	2844	3348	447.563	3349	2325	7514	4396	2748.38	1071	2593	5301	2988.33	2142.53	1154	1815	3366	2111.67	1135.45	1738	12142	9367	7749	5387.42	3163	4509	4509	4060.33	777.113	0.141631	-0.147193	-0.57863	0.927799	0.449197	0.850418	0.844867	0.376505	0.154504	0.500328
RSc0187		hypothetical protein	4190	4204	3267	3887	536.981	3282	2107	2091	2493.33	683.052	1117	1839	1615	1523.67	369.564	1174	1946	2101	1740.33	496.544	1285	7579	3298	4054	3214.38	3371	2673	2412	2818.67	495.817	-0.72184	-1.08148	-0.898494	-0.0917852	-0.169368	0.143401	0.0326182	0.0707815	0.874688	0.759479
RSc0188		hypothetical protein	1845	2324	2529	2232.67	351.028	1528	872	6086	2828.67	2839.94	571	894	4104	1856.33	1953.22	496	817	1859	1057.33	712.574	562	7085	6392	4679.67	3582.8	1538	2745	1809	2030.67	633.296	-0.0848242	-0.406327	-1.04704	0.687004	0.129883	0.93353	0.652609	0.205909	0.420547	0.892819
RSc0189		hypothetical protein	4230	2772	4050	3684	794.926	3831	1376	2431	2546	1231.53	810	1015	1634	1153	428.984	1285	1223	1474	1327.33	130.745	925	8372	2890	4062.33	3859.43	2986	3222	1161	2456.33	1127.98	-0.649004	-1.38141	-1.17598	0.0484946	-0.356021	0.384221	0.0645119	0.111515	0.958832	0.654864
RSc0190		transcription regulator protein	901	155	90	382	450.641	691	57	136	294.667	345.5	69	81	19	56.3333	32.8836	67	67	66	66.6667	0.57735	88	117	170	125	41.5812	72	27	63	54	23.8118	-0.465002	-1.93062	-1.57838	-0.867088	-1.97328	0.6603	0.0616005	0.120614	0.399304	0.0590482
RSc0191		transmembrane two component system sensor kinase transcription regulator protein	1066	624	981	890.333	234.534	957	514	986	819	264.535	525	554	779	619.333	139.034	559	432	737	576	153.209	637	1183	1428	1082.67	404.933	578	828	612	672.667	135.593	-0.219066	-0.225645	-0.336457	0.282829	-0.121342	0.523519	0.510359	0.310087	0.399304	0.740826
RSc0192		response regulator transcription regulator protein	2618	314	558	1163.33	1265.67	879	261	187	442.333	379.97	343	264	228	278.333	58.8246	371	232	297	300	69.5485	289	585	527	467	156.857	278	369	207	284.667	81.2055	-1.32471	-1.33476	-1.23197	-0.727696	-1.2864	0.0705994	0.0707874	0.0925377	0.328274	0.0833194
RSc0193		hypothetical conserved protein	9840	4527	1422	5263	4256.99	2286	904	850	1346.67	813.934	544	938	1444	975.333	451.16	845	1204	407	818.667	399.152	1784	2548	1734	2022	456.215	3139	1107	1134	1793.33	1165.46	-1.90986	-1.63482	-2.18098	-1.06775	-1.12189	0.02025	0.047325	0.010023	0.171831	0.151285
RSc0194		zinc-dependent alcohol dehydrogenase oxidoreductase protein	8540	6137	3033	5903.33	2760.93	1699	1248	1989	1645.33	373.404	1043	1076	1596	1238.33	310.188	1270	1052	836	1052.67	217.001	1742	3198	3145	2695	825.748	1478	1080	1062	1206.67	235.154	-1.85053	-1.88682	-2.15	-1.07505	-1.99264	0.00175926	0.0015399	0.000521354	0.0401721	0.00097307
RSc0195		hypothetical protein	6375	5912	2196	4827.67	2290.82	1470	866	3366	1900.67	1304.46	745	1117	2337	1399.67	832.791	628	845	1408	960.333	402.587	927	3601	5576	3368	2333.24	980	1359	1269	1202.67	198.016	-1.62442	-1.70344	-2.21816	-0.813239	-1.86525	0.0498314	0.0401721	0.0104361	0.315056	0.0247499
RSc0196		putative cytochrome c1 signal peptide protein	470	298	99	289	185.664	462	160	374	332	155.319	190	234	399	274.333	110.183	158	181	220	186.333	31.3422	188	260	119	189	70.5053	284	198	360	280.667	81.0514	0.143921	0.332184	-0.261559	-0.510104	0.326454	0.876881	0.706116	0.768489	0.533459	0.710198
RSc0197		putative cytochrome C signal peptide protein	994	60	45	366.333	543.627	1118	36	51	401.667	620.408	49	54	19	40.6667	18.9297	56	42	66	54.6667	12.0554	39	91	0	43.3333	45.6545	80	81	72	77.6667	4.93288	-0.0473954	-1.71184	-0.957361	-1.96478	-0.505487	0.980091	0.303864	0.580703	0.251782	0.783779
RSc0198		hypothetical protein	2382	1992	990	1788	718.072	2557	1216	2516	2096.33	762.667	852	1294	1824	1323.33	486.663	810	1133	1463	1135.33	326.506	1324	3120	2346	2263.33	900.849	2115	936	1944	1665	637.096	0.115051	-0.163483	-0.395943	0.319832	0.177278	0.872323	0.815908	0.53473	0.622799	0.798956
RSc0199		cytochrome B561 cytochrome transmembrane protein	1854	1110	936	1300	487.602	1687	952	646	1095	535.03	482	735	437	551.333	160.643	926	926	627	826.333	172.628	1108	1846	799	1251	537.949	1907	639	738	1094.67	705.241	-0.377088	-0.899456	-0.331583	-0.0231304	-0.00176618	0.395056	0.0428482	0.459872	0.966454	0.997222
RSc0200		putative small HEAT shock protein	29138	26768	13950	23285.3	8171.02	23641	17267	39695	26867.7	11556.9	7873	15937	47101	23637	20716.6	14057	16711	13728	14832	1635.56	13939	60099	55029	43022.3	25314.2	25532	19449	23238	22739.7	3071.97	0.0479489	0.149235	-0.375963	0.722565	0.21196	0.960487	0.872132	0.649495	0.357595	0.808915
RSc0201		hypothetical protein	29053	23546	10665	21088	9437.21	21343	15027	15538	17302.7	3508.35	6849	14331	17214	12798	5349.85	8791	15233	9999	11341	3424.26	11485	43186	22525	25732	16092	21668	14310	20412	18796.7	3935.99	-0.323437	-0.378749	-0.594994	0.240608	0.201475	0.619605	0.559629	0.333876	0.722988	0.77011
RSc0202		phosphoribosylpyrophosphate synthetase	5697	3898	1665	3753.33	2019.89	4230	1436	3604	3090	1466.2	964	2800	2831	2198.33	1069.08	877	2024	2299	1733.33	754.246	1592	8203	4777	4857.33	3306.23	3584	3285	3861	3576.67	288.07	-0.349187	-0.51862	-0.866432	0.280664	0.227103	0.682456	0.529977	0.274325	0.749589	0.79759
RSc0203		hypothetical protein	6505	3309	1935	3916.33	2344.75	4089	858	1649	2198.67	1684.17	674	1084	1558	1105.33	442.386	845	1025	737	869	145.492	1338	4004	1904	2415.33	1404.63	2786	1305	1719	1936.67	764.117	-0.962503	-1.32921	-1.76005	-0.557574	-0.657998	0.162336	0.0605345	0.0158022	0.430685	0.344039
RSc0204	deoA	thymidine phosphorylase	11094	7524	4914	7844	3102.4	7906	2242	4964	5037.33	2832.71	2002	3435	4636	3357.67	1318.7	2194	2672	3201	2689	503.715	3187	10725	6443	6785	3780.62	5886	4185	4437	4836	918.015	-0.762753	-0.900982	-1.23435	-0.202162	-0.411021	0.197327	0.130463	0.0410923	0.760401	0.501725
RSc0205		transcription regulator protein	1126	1061	1656	1281	326.382	1733	1499	2380	1870.67	456.349	1224	1756	1653	1544.33	282.157	1458	1568	1694	1573.33	118.09	1012	2782	1887	1893.67	885.019	1195	1683	1458	1445.33	244.246	0.46601	0.557617	0.616321	0.52995	0.424919	0.153712	0.0888123	0.0618682	0.106612	0.193785
RSc0206		putative signal peptide protein	201	320	441	320.667	120.001	198	176	323	232.333	79.2864	160	172	513	281.667	200.43	106	127	308	180.333	111.06	113	663	459	411.667	278.038	137	396	243	258.667	130.209	-0.505903	0.0454091	-0.600106	0.222889	-0.0856052	0.383079	0.949138	0.298274	0.725021	0.898936
RSc0207		putative transporter transmembrane protein	241	95	108	148	80.8022	307	91	51	149.667	137.715	84	84	152	106.667	39.2598	95	73	77	81.6667	11.7189	105	195	68	122.667	65.3172	115	198	81	131.333	60.1858	-0.220775	0.0285159	-0.466532	-0.173418	0.145571	0.789386	0.974811	0.541825	0.83828	0.864172
RSc0209		hypothetical conserved protein	533	717	783	677.667	129.558	621	765	697	694.333	72.037	621	823	665	703	106.226	619	678	880	725.667	136.873	582	1313	1122	1005.67	379.131	742	891	837	823.333	75.4343	-0.0376477	0.345876	0.389324	0.521361	0.53924	0.922738	0.28267	0.224167	0.102429	0.0921364
RSc0210		hypothetical protein	517	408	414	446.333	61.2726	625	401	1088	704.667	350.36	305	422	513	413.333	104.27	445	343	858	548.667	272.702	498	559	1513	856.667	569.219	500	585	693	592.667	96.7281	0.452949	0.11667	0.458771	0.770702	0.610721	0.291567	0.810403	0.28469	0.0727577	0.150327
RSc0211		hypothetical conserved protein	817	652	486	651.667	165.5	761	655	680	698.667	55.4106	479	671	665	605	109.16	563	509	517	529.667	29.1433	579	429	629	545.667	104.083	642	477	468	529	97.9643	0.0444115	0.199034	0.00239362	-0.212883	-0.0414653	0.919111	0.606804	0.995591	0.578867	0.925502
RSc0212		putative aspartate racemase protein	697	658	477	610.667	117.39	525	256	306	362.333	143.075	314	333	190	279	77.6595	268	276	473	339	116.116	393	338	391	374	31.1929	369	297	387	351	47.6235	-0.896107	-0.863403	-0.576406	-0.687031	-0.541583	0.0426185	0.0497957	0.185415	0.113998	0.213097
RSc0213		glutamine amidotransferase	430	386	162	326	143.722	256	161	85	167.333	85.6757	166	201	95	154	54.0093	119	155	176	150	28.8271	270	247	238	251.667	16.5025	192	198	108	166	50.319	-1.0671	-0.765101	-0.683744	-0.235249	-0.682682	0.0308893	0.112503	0.158711	0.651336	0.156354
RSc0214		transcription regulator protein	4354	551	738	1881	2143.72	1010	728	884	874	141.266	489	625	627	580.333	79.1033	875	710	836	807	86.238	590	754	1224	856	329.077	758	621	1035	804.667	210.908	-0.743007	-0.946164	-0.524663	-0.690669	-0.541397	0.353169	0.234372	0.520917	0.392768	0.510514
RSc0215		short chain dehydrogenase	11836	16458	2259	10184.3	7242.16	740	852	816	802.667	57.1781	505	814	475	598	187.662	527	646	682	618.333	81.1193	2783	3029	5015	3609	1223.83	379	1035	594	669.333	334.425	-3.56827	-3.69743	-3.58161	-1.25596	-3.60932	0.000430538	0.000314561	0.000420249	0.117323	0.000392779
RSc0216		transport transmembrane protein	3511	2369	306	2062	1624.41	260	122	306	229.333	95.7566	106	116	95	105.667	10.504	107	129	55	97	38	712	234	476	474	239.006	69	135	117	107	34.1174	-2.91715	-3.75516	-3.94685	-1.8413	-3.70607	0.0113761	0.00241175	0.00167206	0.0775511	0.00278482
RSc0217		oxidoreductase transmembrane protein	3925	2400	486	2270.33	1723.16	170	68	51	96.3333	64.361	49	81	0	43.3333	40.7962	50	62	88	66.6667	19.4251	718	312	935	655	316.242	52	171	63	95.3333	65.7597	-4.49919	-5.44985	-4.35265	-1.25815	-4.08618	0.00237753	0.000767928	0.00328409	0.303831	0.00435327
RSc0218		hypothetical protein	9274	11175	27423	15957.3	9974.95	165	81	391	212.333	160.329	114	46	76	78.6667	34.0783	119	57	110	95.3333	33.5012	1534	2652	6018	3401.33	2334.03	38	72	36	48.6667	20.232	-6.40661	-7.19712	-6.95936	-2.29414	-7.92129	1.54341e-06	7.32607e-07	8.93557e-07	0.00391713	3.79188e-07
RSc0219		putative acylphosphatase protein	1307	1073	2484	1621.33	756.197	152	139	0	97	84.2556	84	109	0	64.3333	57.0993	214	134	77	141.667	68.821	189	299	408	298.667	109.5	97	72	27	65.3333	35.473	-4.52038	-4.74088	-3.44853	-2.53405	-4.66333	0.0153848	0.0124479	0.04345	0.110416	0.0124166
RSc0220		hypothetical protein	837	604	828	756.333	132.001	219	161	119	166.333	50.2129	114	107	38	86.3333	42.004	154	140	88	127.333	34.7755	189	312	391	297.333	101.796	81	126	117	108	23.8118	-2.2964	-2.87238	-2.28117	-1.35194	-2.55737	0.000497413	8.23381e-05	0.000541598	0.0165869	0.00020418
RSc0221		hypothetical protein	1977	1027	1314	1439.33	487.244	779	330	34	381	375.109	270	274	152	232	69.3109	468	297	198	321	136.591	315	533	510	452.667	119.776	222	333	180	245	79.0506	-2.30439	-2.37621	-1.92286	-1.59369	-2.30632	0.00754762	0.0057529	0.0185672	0.0435498	0.00687523
RSc0222	rtcR	sigma-54 interacting transcription regulator protein	788	613	999	800	193.28	813	597	697	702.333	108.099	444	684	570	566	120.05	426	527	517	490	55.6507	484	1027	1088	866.333	332.512	407	1179	396	660.667	448.924	-0.264608	-0.231179	-0.41779	0.0616247	-0.124412	0.553286	0.610759	0.33124	0.903176	0.798913
RSc0223		hypothetical protein	152	293	513	319.333	181.935	279	179	425	294.333	123.715	270	197	684	383.667	262.645	130	148	319	199	104.312	164	390	255	269.667	113.712	179	315	252	248.667	68.0612	-0.141861	0.558789	-0.388767	-0.101427	-0.00675197	0.839332	0.363944	0.539766	0.887351	0.992505
RSc0224	rtcB	RTCB protein	1024	1525	1962	1503.67	469.364	1514	1316	1479	1436.33	105.671	1303	1311	2185	1599.67	506.929	1122	1094	1661	1292.33	319.581	851	2093	1938	1627.33	676.776	1096	1782	1386	1421.33	344.362	-0.110986	0.390557	0.0917866	0.0709995	0.170188	0.787349	0.285477	0.826301	0.866846	0.665888
RSc0225		hypothetical protein	554	391	648	531	130.035	967	613	459	679.667	260.479	451	740	760	650.333	172.917	380	501	770	550.333	199.625	525	364	204	364.333	160.5	628	603	423	551.333	111.841	0.249162	0.581442	0.32016	-0.463547	0.297487	0.672754	0.284007	0.57322	0.405796	0.605087
RSc0226	rtcA	RNA 3'-terminal-phosphate cyclase	597	209	288	364.667	205.047	730	415	187	444	272.659	259	421	380	353.333	84.2279	170	300	550	340	193.132	274	312	136	240.667	92.6139	342	459	315	372	76.5441	0.1966	0.35548	0.306383	-0.488814	0.366524	0.796325	0.620692	0.67741	0.481734	0.60758
RSc0227	ripBA	probable pseudogene (type III effector protein, avrpm1 homologue)	569	388	45	334	266.141	226	111	51	129.333	88.9288	36	157	304	165.667	134.21	44	154	66	88	58.2065	267	169	255	230.333	53.454	291	72	144	169	111.62	-1.39636	-0.218605	-1.40886	-0.220267	-0.47703	0.277759	0.891843	0.28155	0.884611	0.740419
RSc0228	ripBA	probable pseudogene (type III effector protein, C-term fragment, avrpm1 homologue)	179	83	36	99.3333	72.8858	93	31	17	47	40.4475	34	51	19	34.6667	16.0104	37	39	66	47.3333	16.1967	83	39	170	97.3333	66.6658	106	18	63	62.3333	44.0038	-1.23345	-1.04627	-0.55871	0.184022	-0.336605	0.224813	0.308379	0.608692	0.878582	0.769554
RSc0229		transcriptional regulators containing a dna-binding hth domain and an aminotransferase domain transcription regulator protein	1431	1227	2160	1606	490.501	2277	2218	1785	2093.33	268.649	1352	1947	1862	1720.33	321.805	1542	1715	2068	1775	268.084	1212	1222	1904	1446	396.671	1838	1836	1656	1776.67	104.505	0.348065	0.393279	0.443152	-0.131991	0.423953	0.287246	0.225067	0.170726	0.712786	0.191154
RSc0230		hypothetical protein	1701	1795	2547	2014.33	463.691	1956	1904	731	1530.33	692.731	1081	1248	494	941	396.016	1199	1201	1177	1192.33	13.3167	752	2158	1224	1378	715.539	624	1359	729	904	397.524	-0.562144	-0.874689	-0.486456	-0.665573	-1.01976	0.30211	0.107218	0.371088	0.21517	0.0604044
RSc0231		putative (homoserine/homoserine lactone) efflux transmembrane protein	1603	1743	2583	1976.33	530.031	1452	1697	527	1225.33	617.056	1065	1023	475	854.333	329.183	1606	1202	726	1178	440.491	700	1469	748	972.333	430.795	666	954	477	699	240.206	-0.92895	-1.04662	-0.541658	-1.15284	-1.39132	0.133428	0.0911219	0.387996	0.0628802	0.0281433
RSc0232		hypothetical protein	16979	14537	40176	23897.3	14150.5	287	251	612	383.333	198.848	293	169	247	236.333	62.6844	342	200	231	257.667	74.6615	7280	1092	18768	9046.67	8969.45	264	387	315	322	61.7981	-6.01142	-6.24241	-6.05439	-1.59824	-5.78962	1.03533e-05	8.06768e-06	1.03533e-05	0.0545818	1.41295e-05
RSc0233		putative integral membrane transmembrane protein	488	60	108	218.667	234.481	156	75	51	94	55.0182	46	78	0	41.3333	39.2088	31	61	99	63.6667	34.0783	47	65	68	60	11.3578	77	9	99	61.6667	46.9184	-1.02343	-1.71561	-0.995967	-1.40097	-1.16527	0.508218	0.276498	0.530649	0.361043	0.45488
RSc0234		transcription regulator protein	658	604	666	642.667	33.7244	616	669	306	530.333	196.077	264	388	475	375.667	106.039	379	536	440	451.667	79.1475	286	338	306	310	26.2298	332	279	297	302.667	26.9506	-0.368021	-0.499707	-0.23922	-1.03167	-0.824071	0.387507	0.232467	0.58802	0.0179206	0.0517969
RSc0235		hypothetical protein	2537	3347	2133	2672.33	618.211	872	1084	1734	1230	449.164	975	956	1140	1023.67	101.195	779	1140	946	955	180.668	903	3406	1938	2082.33	1257.73	869	1521	801	1063.67	397.519	-1.1735	-1.03833	-1.19809	-0.479807	-1.12406	0.0110378	0.0212826	0.00946862	0.270329	0.0135668
RSc0236		hypothetical protein	3092	2643	5184	3639.67	1356.14	3112	3328	2363	2934.33	506.439	2205	2735	1634	2191.33	550.627	1722	2221	2783	2242	530.812	1561	3107	2720	2462.67	804.484	1464	2880	2277	2207	710.591	-0.352078	-0.401112	-0.4169	-0.573802	-0.499113	0.39751	0.331316	0.308586	0.158642	0.21992
RSc0237		putative methylmalonyl-CoA mutase protein	3538	4605	4824	4322.33	688.022	2173	2638	2873	2561.33	356.242	1512	1928	1520	1653.33	237.902	2186	3165	1870	2407	675.194	2110	6045	4403	4186	1976.45	1281	3348	1494	2041	1136.89	-0.831948	-1.08533	-0.552737	-0.140318	-0.950781	0.022831	0.00489414	0.119791	0.720168	0.0111037
RSc0238		putative permease transmembrane protein	593	169	225	329	230.339	326	48	68	147.333	155.053	45	31	0	25.3333	23.029	47	56	22	41.6667	17.6163	61	78	68	69	8.544	46	117	0	54.3333	58.9435	-1.47482	-3.70758	-2.66935	-2.01913	-2.63671	0.293862	0.0208116	0.0708554	0.155899	0.082396
RSc0239		hypothetical protein	1021	1173	1809	1334.33	418.04	360	332	680	457.333	193.343	250	301	114	221.667	96.6661	196	256	484	312	151.947	238	949	1258	815	523.036	140	576	297	337.667	220.826	-1.63812	-2.1384	-1.85804	-0.89085	-1.84037	0.01281	0.002724	0.00624553	0.150558	0.00681146
RSc0240		hypothetical protein	276	366	549	397	139.115	84	116	357	185.667	149.239	58	101	0	53	50.6853	32	81	165	92.6667	67.2632	43	377	595	338.333	278.024	28	225	63	105.333	105.102	-1.31373	-2.35853	-2.02425	-0.629923	-1.92605	0.325711	0.091569	0.135066	0.65804	0.157708
RSc0241		hypothetical protein	631	815	963	803	166.325	151	182	136	156.333	23.4592	87	169	114	123.333	41.7892	103	150	165	139.333	32.3471	113	429	544	362	223.175	67	306	153	175.333	121.055	-2.41159	-2.44349	-2.23736	-1.3291	-2.12965	8.49444e-05	7.73644e-05	0.000162936	0.00786563	0.000252952
RSc0242		putative hydrolase protein	2097	3273	3681	3017	822.445	477	681	1360	839.333	462.303	542	674	817	677.667	137.537	501	588	1463	850.667	532.077	734	2041	3094	1956.33	1182.28	331	1548	1062	980.333	612.596	-2.01354	-1.80771	-1.63189	-0.795535	-1.53557	0.000239947	0.000610234	0.00135697	0.0723207	0.00209556
RSc0243		putative transcriptional regulator transcription regulator protein	853	738	1044	878.333	154.565	953	868	442	754.333	273.807	714	773	418	635	190.229	815	666	682	721	81.7985	638	936	459	677.667	240.961	623	729	522	624.667	103.51	-0.373722	-0.246291	-0.0257905	-0.415169	-0.293707	0.413397	0.604636	0.963364	0.360359	0.527836
RSc0244	paaH1	3-hydroxybutyryl-CoA dehydrogenase	4302	3962	5319	4527.67	706.085	6447	6350	3876	5557.67	1457.17	3893	4917	5282	4697.33	720.084	8005	4923	6039	6322.33	1560.41	4741	3887	5338	4655.33	729.283	5636	4365	3915	4638.67	892.542	0.219325	0.32322	0.760614	0.0477492	0.263909	0.614885	0.438078	0.0644348	0.923025	0.53564
RSc0245	ripB	Type III effector protein	2052	320	306	892.667	1004.04	3196	3814	5491	4167	1187.52	4944	4435	2698	4025.67	1177.62	2236	6109	3663	4002.67	1958.71	1166	624	1224	1004.67	330.94	1263	450	2916	1543	1256.62	2.64049	2.82567	2.96204	0.509139	1.43393	0.0214064	0.0138365	0.0122456	0.651019	0.188546
RSc0246		putative calcium binding hemolysin protein	30381	13417	36090	26629.3	11792.9	3711	2204	6851	4255.33	2370.84	1454	2342	4712	2836	1684.24	2996	2341	3542	2959.67	601.324	15255	38103	37264	30207.3	12955.9	2884	3519	4221	3541.33	668.78	-2.76081	-2.97798	-2.77869	0.265512	-2.58297	3.04865e-05	1.578e-05	2.87831e-05	0.601302	5.59711e-05
RSc0249		putative calcium binding hemolysin protein	6102	2517	6192	4937	2096.26	693	439	1139	757	354.361	241	435	1273	649.667	548.468	571	478	484	511	52.0481	3032	7735	7004	5923.67	2530.79	563	783	792	712.667	129.693	-2.8023	-2.75207	-2.8392	0.333148	-2.47351	0.000197676	0.000245125	0.000179657	0.592657	0.000557088
RSc0253		hypothetical protein	3327	1317	1323	1989	1158.75	1139	549	867	851.667	295.299	579	535	722	612	97.7701	636	472	594	567.333	85.19	2328	3029	1479	2278.67	776.177	750	720	414	628	185.935	-1.21467	-1.2551	-1.40287	0.343185	-1.32605	0.00648973	0.00535208	0.00247745	0.416534	0.00366052
RSc0254		hypothetical protein	4098	3738	2691	3509	730.919	2491	1847	1734	2024	408.361	1763	2095	1596	1818	254.006	1410	1955	1353	1572.67	332.335	1322	2639	2176	2045.67	668.104	1397	1791	1314	1500.67	254.838	-0.870949	-0.651718	-0.872687	-0.782927	-0.972952	0.0018343	0.0124456	0.00180532	0.00395075	0.000767188
RSc0255		hypothetical protein	3706	4072	5265	4347.67	815.239	2038	1859	1326	1741	370.377	1363	1332	1102	1265.67	142.584	1515	1470	1276	1420.33	127.005	1291	3601	2499	2463.67	1155.41	892	1548	945	1128.33	364.407	-1.42064	-1.4859	-1.31477	-0.897591	-1.75406	0.00151456	0.00107926	0.00268295	0.0258342	0.0002642
RSc0256	dehH	haloacetate dehalogenase H-1 protein	507	672	792	657	143.091	504	581	748	611	124.736	437	510	722	556.333	148.042	435	450	429	438	10.8167	303	715	697	571.667	232.846	286	531	387	401.333	123.127	-0.183945	0.0497218	-0.235487	-0.25931	-0.491162	0.640298	0.909464	0.539766	0.493222	0.17817
RSc0257	ripY	Type III effector protein with ankyrin repeats	1896	527	855	1092.67	714.776	3801	7389	26554	12581.3	12232.9	10693	6759	11305	9585.67	2467.02	5582	9410	19448	11480	7161.02	2422	1950	9282	4551.33	4103.67	1770	2358	6696	3608	2690.4	3.28572	3.45374	3.58594	1.79121	1.82162	0.00128812	0.000747775	0.000628485	0.0367621	0.0348458
RSc0258		putative beta lactamase protein	733	294	180	402.333	291.983	852	471	340	554.333	265.978	142	382	152	225.333	135.769	249	380	110	246.333	135.02	212	247	272	243.667	30.1386	295	324	261	293.333	31.5331	0.469898	-0.416972	-0.331944	-0.464935	0.0145744	0.448952	0.513468	0.608163	0.459222	0.98465
RSc0259		hypothetical protein	785	339	468	530.667	229.509	845	504	357	568.667	250.344	182	371	342	298.333	101.786	410	495	176	360.333	165.198	273	286	187	248.667	53.799	323	531	207	353.667	164.163	-0.0180741	-0.459502	-0.281803	-1.04554	-0.368422	0.978635	0.411586	0.632582	0.0590756	0.519603
RSc0260		hypothetical protein	1963	2519	2187	2223	279.743	2198	2713	7327	4079.33	2824.32	1175	3002	4940	3039	1882.77	1371	2316	4477	2721.33	1592.18	1187	4511	9707	5135	4294.14	1345	4203	4644	3397.33	1791	0.540253	0.44435	0.343396	0.758233	0.602886	0.278076	0.376137	0.503268	0.128101	0.222467
RSc0261		hydroxymethylglutaryl-CoA lyase	3443	3737	4041	3740.33	299.014	3869	4346	8007	5407.33	2263.97	2161	4625	5529	4105	1743.17	2887	3534	5698	4039.67	1472.14	2850	6721	11492	7021	4328.8	2873	5787	6030	4896.67	1756.75	0.36823	0.301232	0.333236	0.716047	0.544058	0.249395	0.350487	0.298429	0.0285647	0.0878911
RSc0262		putative 2-hydroxyacid dehydrogenase oxidoreductase protein	2378	2157	2313	2282.67	113.58	2715	2432	2601	2582.67	142.388	1415	2754	2261	2143.33	677.211	1637	2322	2002	1987	342.746	1740	3003	2754	2499	669	1582	2853	2790	2408.33	716.319	0.0958348	0.145333	0.0735549	0.10947	0.286156	0.730424	0.582531	0.796318	0.689731	0.254567
RSc0263		hypothetical conserved protein	1192	1498	1206	1298.67	172.77	1454	1959	2584	1999	566.061	1540	2618	2584	2247.33	612.804	1123	1852	2640	1871.67	758.691	1372	2379	3536	2429	1082.87	1484	2205	3492	2393.67	1017.21	0.489474	1.01645	0.708728	0.804131	1.05038	0.142467	0.00496845	0.0372623	0.0200723	0.00413137
RSc0264		hypothetical protein	1642	1784	1656	1694	78.256	1979	2095	2822	2298.67	456.916	2237	2443	3496	2725.33	675.318	1794	2218	2673	2228.33	439.591	2027	2106	2669	2267.33	350.089	2391	1719	2772	2294	533.159	0.340156	0.935694	0.643805	0.422538	0.677493	0.323439	0.00987059	0.0614223	0.216278	0.0509397
RSc0265		acyl-CoA carboxylase subunit alpha	2129	2378	4320	2942.33	1199.57	2456	2817	2210	2494.33	305.31	931	2000	1463	1464.67	534.502	1083	1732	2255	1690	587.128	2114	2353	2431	2299.33	165.174	2006	2736	2709	2483.67	413.892	-0.255139	-0.729414	-0.534926	-0.251587	0.0312893	0.525941	0.0601577	0.162399	0.532956	0.947622
RSc0266	bioB	biotin synthase protein	3565	4839	4923	4442.33	760.953	6772	8562	9520	8284.67	1394.83	3165	7184	6365	5571.33	2123.8	3094	5690	9438	6074	3189.38	4353	7592	8636	6860.33	2233.28	5860	8568	9999	8142.33	2102.08	0.816046	0.540239	0.620861	0.601766	1.1033	0.00590572	0.0522093	0.028213	0.0324868	0.00064776
RSc0267		enoyl-CoA hydratase	1817	2236	1800	1951	246.964	1638	2539	2193	2123.33	454.522	968	1784	1444	1398.67	409.885	918	1677	1782	1459	471.452	1209	2574	2142	1975	697.655	1083	2025	1908	1672	513.433	0.0260255	-0.238361	-0.19118	-0.0313195	-0.0196739	0.931453	0.339684	0.452377	0.91623	0.949103
RSc0268		putative signal peptide protein	1423	1375	1566	1454.67	99.3596	1371	1836	1224	1477	319.473	652	1140	1691	1161	519.818	656	1150	803	869.667	253.658	937	2054	2057	1682.67	645.768	944	1521	1278	1247.67	289.694	-0.05692	-0.0992355	-0.480531	0.141347	-0.00601843	0.887254	0.797631	0.157176	0.705992	0.988408
RSc0269		putative propionyl-CoA carboxylase (beta subunit) protein	2613	3039	3213	2955	308.694	2556	3349	4420	3441.67	935.449	1634	2636	3990	2753.33	1182.37	1536	2380	2992	2302.67	731.074	2147	5525	6375	4682.33	2236.42	1990	3834	3492	3105.33	980.927	0.104395	0.103963	-0.128238	0.541463	0.2578	0.721681	0.723357	0.653796	0.043283	0.333854
RSc0270		hypothetical protein	386	636	639	553.667	145.211	437	926	986	783	301.143	211	732	1387	776.667	589.271	232	717	660	536.333	265.097	291	1300	1479	1023.33	640.503	343	954	972	756.333	358.07	0.352861	0.499118	0.102019	0.625254	0.56663	0.380878	0.211573	0.823522	0.115538	0.152863
RSc0271		hypothetical protein	893	1235	1458	1195.33	284.581	984	1894	1020	1299.33	515.311	588	1229	988	935	323.77	660	1359	1078	1032.33	351.73	727	2145	1479	1450.33	709.435	890	1530	1287	1235.67	323.073	0.022366	-0.11579	0.0308045	0.187523	0.283493	0.954196	0.735442	0.934831	0.563253	0.364196
RSc0272		hypothetical protein	870	836	1575	1093.67	417.193	927	971	1071	989.667	73.7925	536	764	513	604.333	138.753	593	616	924	711	184.822	705	1664	1360	1243	490.089	687	945	882	838	134.51	-0.186062	-0.522165	-0.316768	0.176075	-0.113332	0.642156	0.160818	0.402576	0.662039	0.787492
RSc0273		putative 2-hydroxychromene-2-carboxylate isomerase protein	1134	1509	2052	1565	461.555	1209	1517	2380	1702	607.025	966	1211	1824	1333.67	441.957	822	944	2167	1311	743.823	1102	3432	2856	2463.33	1213.62	1141	2142	2367	1883.33	652.649	0.0243051	0.0603725	-0.0412699	0.594712	0.481924	0.952124	0.873821	0.915934	0.0678776	0.136071
RSc0274		putative acyl CoA dehydrogenase oxidoreductase protein	2185	1693	2673	2183.67	490.001	1813	1498	3604	2305	1135.94	778	1295	2071	1381.33	650.809	1041	1171	1793	1335	401.93	1352	3094	3349	2598.33	1086.86	1300	2142	2097	1846.33	473.673	-0.0704134	-0.456743	-0.442082	0.20041	-0.0104553	0.846035	0.144625	0.156904	0.540885	0.978596
RSc0275		short chain dehydrogenase	1767	1947	2565	2093	418.555	1434	1630	1666	1576.67	124.857	542	1199	950	897	331.691	794	1408	1067	1089.67	307.627	835	2184	1666	1561.67	680.525	952	1818	1098	1289.33	463.622	-0.485083	-1.00332	-0.680635	-0.498665	-0.499279	0.0740589	0.00121164	0.0159107	0.0671024	0.0669011
RSc0276	atoB	acetyl-CoA acetyltransferase	3433	2539	4662	3544.67	1065.9	2564	2264	1445	2091	579.212	1254	1521	722	1165.67	406.758	1713	1759	1232	1568	291.892	1857	3133	2686	2558.67	647.46	1984	2007	1206	1732.33	455.963	-0.883411	-1.36816	-0.911348	-0.498111	-0.832243	0.0563274	0.00600378	0.0498177	0.276412	0.0708896
RSc0277		carbonic anhydrase protein	2476	2237	2439	2384	128.643	3121	3493	9656	5423.33	3670.31	1798	3911	6783	4164	2502.11	2001	3019	4510	3176.67	1261.91	3014	6019	11152	6728.33	4115.11	4127	6210	5409	5248.67	1050.72	0.925709	0.889796	0.583836	1.29481	1.3483	0.0366374	0.0430744	0.174024	0.00569659	0.00430414
RSc0278	aceK	bifunctional isocitrate dehydrogenase kinase/phosphatase protein	3834	4389	4527	4250	366.815	3971	3919	4335	4075	226.663	3124	3736	3686	3515.33	339.825	2264	3794	4433	3497	1114.58	3145	7579	7752	6158.67	2611.34	2625	6264	4194	4361	1825.24	-0.138341	0.0282804	-0.0490458	0.452451	0.207125	0.629689	0.931239	0.87595	0.0906929	0.451986
RSc0279		acyl-CoA dehydrogenase oxidoreductase protein	2843	2308	2070	2407	395.895	2419	2911	2737	2689	249.487	1380	2338	1539	1752.33	513.395	2080	2650	2882	2537.33	412.7	2650	3263	2754	2889	328.041	2458	2709	2646	2604.33	130.585	0.101284	-0.195762	0.358173	0.292878	0.375641	0.740561	0.491434	0.191367	0.288606	0.170064
RSc0280		putative transcription regulator protein	942	1679	693	1104.67	512.732	1022	1634	1989	1548.33	489.159	576	1787	1235	1199.33	606.287	815	1771	946	1177.33	518.286	803	2301	1870	1658	771.174	866	2079	1800	1581.67	635.291	0.445456	0.320031	0.365185	0.528396	0.745999	0.303047	0.468336	0.400713	0.216278	0.0832495
RSc0281		hypothetical protein	2813	5388	3933	4044.67	1291.13	3159	5561	4590	4436.67	1208.32	1594	4184	2546	2774.67	1310.05	1161	4671	5566	3799.33	2328.27	2509	4498	3859	3622	1015.46	2994	3438	5400	3944	1280.33	0.0582612	-0.321001	0.0208007	-0.11392	0.284377	0.911936	0.480278	0.970145	0.82253	0.539225
RSc0282		hypothetical protein	1214	1134	1296	1214.67	81.0021	1288	1234	1190	1237.33	49.085	409	1060	798	755.667	327.558	402	1051	1122	858.333	396.788	956	1027	850	944.333	89.0749	1044	702	1476	1074	387.871	-0.0488964	-0.466838	-0.302924	-0.293077	0.100934	0.932395	0.328299	0.540873	0.555234	0.854586
RSc0283		hypothetical protein	949	896	1008	951	56.0268	1496	1145	1156	1265.67	199.55	844	1096	1273	1071	215.59	810	1034	781	875	138.459	569	1183	986	912.667	313.5	700	1359	801	953.333	354.929	0.325623	0.448882	0.166706	-0.0998185	0.195833	0.278401	0.133303	0.600308	0.766752	0.531915
RSc0284		short chain dehydrogenase	1053	1329	1521	1301	235.253	1609	1480	2499	1862.67	554.843	1187	1433	2223	1614.33	541.281	864	1128	1265	1085.67	203.824	604	1521	2074	1399.67	742.473	726	1764	1125	1205	523.604	0.42017	0.580044	0.035012	-0.0174805	0.0783276	0.201322	0.0791416	0.930906	0.966454	0.836838
RSc0285	dsbA1	thiol:disulfide interchange signal peptide protein	16501	19709	16614	17608	1820.4	21041	18535	21777	20451	1699.62	28812	17695	18829	21778.7	6117.38	17700	15031	13310	15347	2211.99	13699	20878	18785	17787.3	3692.02	14503	16056	9657	13405.3	3337.73	0.129883	0.593702	0.076539	-0.00313248	-0.191761	0.76965	0.134376	0.868483	0.99449	0.652948
RSc0286		hypothetical protein	3035	4639	3627	3767	811.113	4386	7834	7973	6731	2032.02	3734	6638	5491	5287.67	1462.64	2955	7234	5379	5189.33	2145.8	3145	6422	5270	4945.67	1662.4	4011	6084	5184	5093	1039.49	0.744967	0.756781	0.675077	0.371758	0.690504	0.0109129	0.00992102	0.018821	0.179613	0.0167591
RSc0287	argS	arginyl-tRNA synthetase	3872	3319	2268	3153	814.783	6572	5363	4318	5417.67	1127.99	2607	5854	3230	3897	1723.2	2416	5664	3861	3980.33	1627.28	4479	3640	2924	3681	778.31	6482	5337	4653	5490.67	924.132	0.711343	0.5686	0.614879	0.298268	1.09172	0.0730532	0.150358	0.120496	0.464649	0.00943221
RSc0288		hypothetical protein	9721	15928	12258	12635.7	3120.69	9203	12241	8534	9992.67	1975.64	13502	9738	4959	9399.67	4281.54	10117	8730	5269	8038.67	2496.84	5021	18603	9622	11082	6907.7	4397	11007	4086	6496.67	3909.16	-0.434699	-0.118833	-0.344644	-0.323636	-0.86209	0.452077	0.85827	0.563944	0.585846	0.126342
RSc0289	vsrA	transmembrane sensor kinase vsrA transcription regulator protein	3706	4474	3897	4025.67	399.84	4613	4500	3400	4171	670.092	3128	4219	2888	3411.67	709.394	2089	3681	4884	3551.33	1402	3132	4563	4063	3919.33	726.237	2252	3555	3429	3078.67	718.681	-0.0299913	0.04037	0.0478892	-0.0304363	-0.159874	0.936617	0.912983	0.894919	0.93556	0.627899
RSc0290		entericidin precursor lipoprotein	1549	1376	2088	1671	371.348	1250	437	408	698.333	477.977	525	536	247	436	163.771	432	429	517	459.333	49.9633	1275	1443	680	1132.67	400.919	712	936	405	684.333	266.579	-1.53046	-1.75162	-1.62439	-0.612813	-1.15184	0.00989936	0.00431655	0.00652175	0.270302	0.0411185
RSc0291		putative transcription regulator protein	3132	4971	5121	4408	1107.59	3762	3511	3128	3467	319.282	2545	2817	779	2047	1106.51	1714	2705	2574	2331	538.337	3242	5421	2397	3686.67	1560.27	2416	4059	2124	2866.33	1043.15	-0.451792	-0.882422	-0.677725	-0.305086	-0.458019	0.403357	0.102435	0.201227	0.588724	0.397244
RSc0292	vsrD	response regulator transcription regulator protein	2060	2332	2583	2325	261.57	3195	3446	7616	4752.33	2483.18	2956	3994	5054	4001.33	1049.02	2250	3155	5786	3730.33	1836.87	2662	5733	6953	5116	2211.04	2651	4599	5391	4213.67	1410.06	0.8532	1.03349	0.853233	1.0422	1.03405	0.00747741	0.00199116	0.0073961	0.00186248	0.00198651
RSc0293		putative signal peptide protein	18467	22764	15759	18996.7	3532.41	7116	3443	7276	5945	2168.27	11564	4214	4256	6678	4231.45	5156	4198	3190	4181.33	983.106	5826	18005	12852	12227.7	6113.46	3299	11196	3069	5854.67	4627.16	-1.72073	-1.17105	-1.88583	-0.686204	-1.60109	0.0190702	0.0978204	0.0116127	0.325213	0.0268483
RSc0294	metHb	5-methyltetrahydrofolate--homocysteinemethyltransferase	8417	8934	6219	7856.67	1441.63	10548	10155	15827	12176.7	3167.38	8425	11348	12426	10733	2070.19	7282	9279	11902	9487.67	2317.06	5976	10049	11475	9166.67	2853.71	8085	10575	8172	8944	1413.16	0.537228	0.71231	0.52332	0.182789	0.415247	0.108067	0.0361465	0.116471	0.606765	0.211917
RSc0295	metHa	5-methyltetrahydrofolate--homocysteinemethyltransferase	3313	5123	2826	3754	1210.34	4717	6603	9707	7009	2519.65	4022	6521	9044	6529	2511.01	3846	6746	5423	5338.33	1451.85	3048	6409	6137	5198	1866.91	3517	6138	4842	4832.33	1310.53	0.806683	1.05533	0.770774	0.422245	0.583453	0.0458573	0.0119748	0.0540332	0.28964	0.140935
RSc0296		hypothetical protein	1357	779	765	967	337.822	1605	843	187	878.333	709.66	899	597	190	562	355.793	1414	669	286	789.667	573.599	737	728	187	550.667	314.977	728	396	216	446.667	259.733	-0.641991	-0.787097	-0.29926	-1.03018	-1.07199	0.283998	0.1841	0.639387	0.0846659	0.0717552
RSc0297		hypothetical protein	17246	42731	11763	23913.3	16525.6	20326	19308	26401	22011.7	3835.2	40991	13839	11153	21994.3	16506.3	30366	18609	15092	21355.7	7998.87	13025	19916	13991	15644	3731.06	9990	10071	8523	9528	871.297	-0.0428241	0.220084	0.184316	-0.555591	-0.993759	0.966145	0.813894	0.842766	0.500655	0.215438
RSc0298	pcaD2	B-ketoadipate enol-lactone hydrolase protein	1909	1388	1890	1729	295.467	2101	1375	1326	1600.67	433.993	707	1190	1235	1044	292.717	756	1027	1133	972	194.425	688	2015	1394	1365.67	663.954	713	1296	693	900.667	342.515	-0.197023	-0.471527	-0.564778	-0.407965	-0.739911	0.608984	0.191619	0.118041	0.262317	0.0440428
RSc0299		putative prolin-rich signal peptide protein	1258	1315	999	1190.67	168.417	1346	1655	1666	1555.67	181.66	540	1606	988	1044.67	535.254	500	1163	1199	954	393.587	630	1963	1853	1482	739.901	594	1476	1224	1098	454.299	0.279416	-0.0493648	-0.154241	0.162369	0.0182293	0.435062	0.905704	0.687275	0.669946	0.967291
RSc0300		transcription regulator protein	1419	1239	999	1219	210.713	1486	1516	918	1306.67	336.929	625	1250	608	827.667	365.85	974	1403	627	1001.33	388.721	888	1339	918	1048.33	252.171	937	1008	882	942.333	63.1691	-0.00145629	-0.334586	-0.0377106	-0.212856	-0.0898221	0.997026	0.290556	0.92096	0.515798	0.801506
RSc0301		hypothetical protein	1510	916	1053	1159.67	311.034	2160	1524	425	1369.67	877.736	903	1356	684	981	342.723	906	1252	792	983.333	239.552	1358	624	714	898.667	400.332	1606	1269	855	1243.33	376.157	0.00623718	0.0174748	0.0451945	-0.349094	0.309882	0.991852	0.978106	0.943277	0.515136	0.565315
RSc0302		transcription regulator protein	2284	1800	2817	2300.33	508.697	2912	1562	833	1769	1054.84	1083	1258	608	983	336.341	1907	1449	616	1324	654.514	1230	1560	561	1117	508.996	1290	1584	648	1174	478.661	-0.709454	-1.10241	-0.688764	-1.19509	-0.912359	0.231087	0.0642522	0.247896	0.0479652	0.122614
RSc0303		hypothetical protein	345	1339	873	852.333	497.322	441	1062	1836	1113	698.897	708	933	684	775	137.357	328	775	1595	899.333	642.586	350	2600	1751	1567	1136.23	218	1971	1017	1068.67	877.641	0.317309	0.565886	0.345268	0.685649	0.330831	0.650947	0.398558	0.61952	0.291568	0.633271
RSc0304		enoyl-CoA hydratase	4178	5708	6984	5623.33	1404.91	3473	4134	5644	4417	1112.82	2872	4067	2926	3288.33	674.885	2400	3221	4873	3498	1259.56	2833	9191	6358	6127.33	3185.27	1839	5418	3474	3577	1791.72	-0.424513	-0.439666	-0.414246	0.0355142	-0.497926	0.229606	0.214304	0.242458	0.934459	0.158678
RSc0305		hypothetical protein	6815	7453	9558	7942	1435.39	5201	6916	5763	5960	874.307	2831	4882	4123	3945.33	1036.98	2986	4809	4378	4057.67	952.781	3464	10049	6953	6822	3294.45	2827	6147	3618	4197.33	1734.16	-0.498536	-0.755301	-0.706687	-0.313255	-0.744891	0.0734893	0.0100008	0.0146812	0.261461	0.0109129
RSc0306		hypothetical protein	5583	2517	3987	4029	1533.43	4054	2111	1377	2514	1383.25	896	1950	950	1265.33	593.553	1600	1848	1111	1519.67	375.01	1475	3354	2567	2465.33	943.617	1671	2565	1188	1808	698.648	-0.839614	-1.42018	-1.12319	-0.706174	-0.951694	0.083537	0.00681347	0.0246336	0.144625	0.0522093
RSc0307		putative glutathione peroxidase transmembrane protein	2131	1254	1629	1671.33	440.03	1314	679	374	789	479.557	601	489	95	395	265.774	880	583	352	605	264.687	608	624	731	654.333	66.8755	514	441	216	390.333	155.327	-1.34528	-1.99079	-1.2754	-1.30989	-1.95903	0.0248941	0.00266734	0.032169	0.027531	0.00276309
RSc0308		hypothetical protein	5650	5338	4410	5132.67	644.997	8353	7656	7004	7671	674.625	8273	8160	7315	7916	523.539	5141	8346	8921	7469.33	2036.79	6714	6786	6596	6698.67	95.9236	9701	7290	6246	7745.67	1772	0.502081	0.913492	0.812348	0.412654	0.841205	0.11656	0.00759667	0.0151112	0.19738	0.0125132
RSc0309	aut	putative transferase protein	572	412	297	427	138.112	1176	674	867	905.667	253.224	419	767	646	610.667	176.67	459	818	484	587	200.442	487	507	374	456	71.7147	795	621	765	727	93.0161	1.01993	0.835567	0.762	0.154291	1.08202	0.0192448	0.0498366	0.0711093	0.740723	0.0140938
RSc0310		putative signal peptide protein	1007	1128	810	981.667	160.506	1749	1854	867	1490	542.082	735	1474	665	958	448.238	656	1577	979	1070.67	467.293	563	1222	731	838.667	342.439	633	1017	612	754	228.007	0.476344	0.167502	0.340083	-0.27374	-0.161016	0.0939564	0.5768	0.232449	0.341123	0.593398
RSc0311		pantothenate kinase	1260	1644	1566	1490	202.968	1639	2312	1207	1719.33	556.863	895	1837	1292	1341.33	472.934	845	1624	1441	1303.33	407.338	687	1703	1122	1170.67	509.745	767	1683	1287	1245.67	459.397	0.111093	0.0777723	0.0431922	-0.416248	-0.072969	0.712011	0.801371	0.892819	0.125371	0.814913
RSc0312	birA	biotin--protein ligase	1520	1797	1737	1684.67	145.727	1758	2670	1598	2008.67	578.292	1136	2024	1197	1452.33	496.016	1511	1865	1188	1521.33	338.618	1028	1716	1275	1339.67	348.529	1070	1548	1251	1289.67	241.334	0.149354	0.0156117	0.135805	-0.347356	-0.15438	0.651636	0.96781	0.685662	0.257632	0.63985
RSc0313		hypothetical protein	2387	2549	2709	2548.33	161.001	1948	2014	1462	1808	301.456	1303	1877	1311	1497	329.114	1324	1800	1441	1521.67	248.041	1688	2457	1394	1846.33	548.903	1461	1890	1386	1579	271.932	-0.597711	-0.515976	-0.483389	-0.472304	-0.469485	0.0387772	0.0708612	0.0894162	0.0972057	0.0981903
RSc0314		ABC transporter ATP-binding protein	1597	1376	1656	1543	147.604	1325	1222	1479	1342	129.341	846	1226	551	874.333	338.391	876	1027	990	964.333	78.7041	1080	2210	1105	1465	645.31	920	1197	1008	1041.67	141.536	-0.278932	-0.57336	-0.400154	-0.108311	-0.332865	0.441945	0.106253	0.259424	0.787349	0.352331
RSc0315		signal peptide protein	1937	2167	2358	2154	210.801	1654	1705	1649	1669.33	30.9892	914	1489	722	1041.67	399.119	1224	1515	1265	1334.67	157.513	1211	2158	1632	1667	474.469	1142	1683	1251	1358.67	286.119	-0.453023	-0.810659	-0.410859	-0.395302	-0.446224	0.109233	0.00747741	0.146688	0.161683	0.114707
RSc0316		lipoprotein	950	927	1224	1033.67	165.234	791	803	272	622	303.168	255	480	76	270.333	202.436	486	641	220	449	212.925	374	416	561	450.333	98.1139	431	648	279	452.667	185.452	-0.98281	-1.89943	-1.05701	-1.20223	-1.09844	0.147841	0.0100206	0.120614	0.075394	0.104432
RSc0317		hypothetical protein	1169	1105	1044	1106	62.506	1129	1246	527	967.333	385.801	470	952	114	512	420.576	712	1048	572	777.333	244.633	687	910	748	781.667	115.249	657	675	585	639	47.6235	-0.371262	-1.06279	-0.291691	-0.503207	-0.533335	0.526852	0.0646214	0.627193	0.37573	0.347058
RSc0319	plcN	non-hemolytic phospholipase C signal peptide protein	693	393	369	485	180.533	668	254	306	409.333	225.516	228	252	209	229.667	21.5484	214	210	396	273.333	106.251	210	377	289	292	83.5404	183	450	261	298	137.292	-0.364334	-0.751511	-0.5029	-0.687244	-0.434444	0.478925	0.13261	0.319206	0.168343	0.394627
RSc0320		hypothetical protein	3375	6171	486	3344	2842.63	67	105	0	57.3333	53.1633	39	52	0	30.3333	27.0617	22	38	11	23.6667	13.5769	501	1014	391	635.333	332.515	59	612	18	229.667	331.744	-6.13704	-6.54293	-6.44866	-1.59715	-4.13439	9.06491e-05	6.78259e-05	8.50338e-05	0.124212	0.001304
RSc0321	ripAE	Type III effector protein	1207	192	144	514.333	600.347	1136	2657	3111	2301.33	1034.42	2712	1769	1178	1886.33	773.702	761	2149	5599	2836.33	2491.16	516	260	918	564.667	331.689	403	432	1035	623.333	356.809	2.58874	2.45758	3.00765	0.340805	0.824947	0.0436256	0.0455948	0.0236565	0.801028	0.514879
RSc0322	lipA	lipoyl synthase	4721	6523	3474	4906	1532.9	6511	9755	13311	9859	3401.19	6296	10845	8816	8652.33	2278.91	5119	8830	10626	8191.67	2808.45	6333	10192	10336	8953.67	2270.71	8002	10251	12762	10338.3	2381.2	0.907306	1.068	0.965473	0.8561	1.32406	0.034629	0.014753	0.0253498	0.0438333	0.004116
RSc0323	lipB	lipoyltransferase	2431	3379	1620	2476.67	880.389	2572	3043	3791	3135.33	614.723	2296	3659	2850	2935	685.464	2108	3128	3157	2797.67	597.445	2407	4316	2686	3136.33	1031.1	2187	4257	3312	3252	1036.3	0.306253	0.537963	0.474177	0.35258	0.628946	0.415989	0.142787	0.196478	0.341217	0.0876695
RSc0324		hypothetical conserved protein	5785	5409	4509	5234.33	655.687	606	476	221	434.333	195.853	360	392	133	295	141.206	407	409	154	323.333	146.65	845	1885	629	1119.67	671.54	428	459	279	388.667	96.2306	-3.81132	-4.01154	-3.85073	-2.36082	-3.55412	4.7977e-07	3.23512e-07	4.51025e-07	3.92741e-05	8.48353e-07
RSc0325		DNA-binding transcriptional activator GcvA	1803	2031	1386	1740	327.083	1985	2764	1258	2002.33	753.15	1292	2277	855	1474.67	728.386	1721	1940	1188	1616.33	386.772	1295	1612	1190	1365.67	219.696	1709	1485	1296	1496.67	206.747	0.0864283	-0.0434029	0.168415	-0.323797	0.0725713	0.828803	0.917623	0.654083	0.358002	0.858012
RSc0326		hypothetical protein	999	2571	1440	1670	810.846	1941	3509	6749	4066.33	2451.97	1384	3768	6764	3972	2695.8	1046	2909	3949	2634.67	1470.81	1153	3952	7021	4042	2935.04	1142	4338	4905	3461.67	2028.8	1.06151	1.31326	0.764513	0.98786	1.07017	0.0296905	0.00966167	0.106719	0.0413987	0.0282956
RSc0327	dac	penicillin-binding transmembrane protein	4597	6946	6714	6085.67	1294.43	7715	11202	20332	13083	6515.43	7526	11300	19817	12881	6296.18	5834	8838	11913	8861.67	3039.57	4415	13416	18972	12267.7	7346.13	4841	13590	13428	10619.7	5005.13	0.927528	1.28259	0.789123	0.810871	0.915775	0.013692	0.00167198	0.031431	0.0277968	0.0145971
RSc0328		hypothetical protein	2044	2702	2277	2341	333.636	2888	3937	4488	3771	812.814	3247	4307	4921	4158.33	846.844	1718	3073	2893	2561.33	735.872	1560	3575	4505	3213.33	1505.44	1707	3222	2466	2465	757.5	0.591001	1.11091	0.371213	0.359237	0.27347	0.034085	0.000568627	0.173533	0.189198	0.32115
RSc0329		putative ferredoxin 2FE-2S protein	962	1869	1116	1315.67	485.348	1337	1851	2873	2020.33	781.876	2137	2304	2318	2253	100.703	827	1743	1595	1388.33	491.729	1180	1976	2482	1879.33	656.361	1211	1584	1269	1354.67	200.715	0.538973	1.12449	0.31368	0.502596	0.318615	0.205264	0.0123226	0.473623	0.238256	0.467506
RSc0330	dctA1	C4-dicarboxylate transporter DctA	3906	4629	10575	6370	3659.54	4627	8135	6188	6316.67	1757.54	4806	4975	3439	4406.67	842.273	4577	5606	6633	5605.33	1028	4826	6760	7157	6247.67	1247.1	5327	3951	4329	4535.67	710.899	0.00114369	-0.137108	0.14714	0.0380394	-0.139989	0.998362	0.833178	0.818781	0.956694	0.828875
RSc0331	dctB2	C4-dicarboxylate transport sensor kinase transcription regulator protein	1088	1251	990	1109.67	131.842	1399	1565	935	1299.67	326.535	738	1786	1121	1215	530.286	699	1341	1243	1094.33	345.857	1058	1170	1224	1150.67	84.6719	1008	1467	1503	1326	275.984	0.139296	0.34202	0.218704	0.103826	0.50581	0.709913	0.316745	0.537722	0.787317	0.135943
RSc0332	dctD2	C4-dicarboxylate transport response regulator transcription regulator protein	1163	884	1062	1036.33	141.26	1872	1317	867	1352	503.413	848	1319	551	906	387.271	882	1040	836	919.333	107.002	1211	975	629	938.333	292.727	1095	1350	828	1091	261.023	0.224054	0.0115165	0.0873326	-0.144581	0.272872	0.579778	0.981017	0.843751	0.735307	0.491411
RSc0333		putative transmembrane protein	2760	3442	2889	3030.33	362.301	2398	2563	1496	2152.33	574.357	1746	2242	1387	1791.67	429.325	2042	3000	1683	2241.67	680.825	1831	2509	1802	2047.33	400.078	1907	1791	1260	1652.67	344.97	-0.618608	-0.512026	-0.198669	-0.574797	-0.644788	0.0500138	0.100742	0.543393	0.0670747	0.0422864
RSc0334		hypothetical protein	3593	3302	4869	3921.33	833.501	1570	1486	1105	1387	247.804	1384	1109	741	1078	322.619	1134	1273	913	1106.67	181.55	1142	1937	1445	1508	401.227	828	1035	666	843	184.957	-1.60952	-1.59485	-1.56205	-1.4089	-2.01618	0.000653056	0.00072904	0.00083865	0.0018175	9.16558e-05
RSc0335		putative transmembrane protein	1944	449	297	896.667	910.196	1337	556	476	789.667	475.689	304	477	456	412.333	94.4052	408	459	363	410	48.0312	469	325	510	434.667	97.1614	530	432	450	470.667	52.1664	-0.0601025	-0.380347	-0.454583	-0.655411	-0.299956	0.940136	0.588962	0.508144	0.324872	0.676301
RSc0336		signal peptide protein	8121	15974	17325	13806.7	4970.05	3198	3791	5117	4035.33	982.555	4768	3695	4541	4334.67	565.475	2129	2609	4246	2994.67	1109.94	1665	12701	9707	8024.33	5707.18	757	5445	3690	3297.33	2368.54	-1.80172	-1.13263	-1.85764	-1.01685	-2.03032	0.00985749	0.0858867	0.00836718	0.118042	0.00486539
RSc0337		polyphenol oxidase B precursor	46090	89347	123255	86230.7	38676.8	6221	7968	9248	7812.33	1519.49	10093	6544	6004	7547	2221.37	5220	6370	6864	6151.33	843.531	11291	27235	43894	27473.3	16302.8	2512	8217	5310	5346.33	2852.67	-3.49375	-2.9839	-3.43201	-1.73763	-3.81771	3.52621e-05	0.000150091	4.25797e-05	0.00691876	1.67308e-05
RSc0338		Mg(2+) chelatase family protein	304	199	225	242.667	54.6839	334	189	34	185.667	150.028	130	156	38	108	62	154	179	99	144	40.9268	167	364	187	239.333	108.427	151	198	81	143.333	58.8756	-0.789074	-1.08974	-0.55175	-0.0927107	-0.647002	0.252778	0.112837	0.425949	0.908268	0.345454
RSc0339		hypothetical protein	1328	1507	8586	3807	4139.7	1202	934	3825	1987	1597.39	898	841	2128	1289	727.154	1127	754	3311	1730.67	1381.26	1042	7800	5185	4675.67	3407.67	815	4167	2250	2410.67	1681.77	-0.808495	-0.872476	-0.552348	0.62713	-0.0219298	0.343187	0.309206	0.533671	0.484385	0.984003
RSc0340		hypothetical protein	6215	7831	6318	6788	904.731	7352	5642	6749	6581	867.291	6019	6008	4864	5630.33	663.687	5952	5621	6171	5914.67	276.894	5178	8567	7735	7160	1766.15	5778	7200	6003	6327	764.364	-0.137259	0.0155115	0.0886012	0.0569207	0.12948	0.676914	0.967721	0.796973	0.872281	0.697196
RSc0341		signal peptide protein	623	461	837	640.333	188.598	869	401	1275	848.333	437.366	527	424	285	412	121.445	279	555	924	586	323.616	361	546	544	483.667	106.237	416	729	720	621.667	178.169	0.2707	-0.230736	0.0829023	-0.355387	0.211887	0.619185	0.680038	0.890517	0.503224	0.706116
RSc0342	glnK	nitrogen regulatory P-II transcription regulator protein	1390	1562	3402	2118	1115.3	987	586	1224	932.333	322.494	664	570	589	607.667	49.7024	623	627	902	717.333	159.939	806	1079	1292	1059	243.617	771	621	594	662	95.3572	-1.2629	-1.42568	-1.23739	-0.939687	-1.34249	0.0081206	0.00393778	0.00929761	0.0389046	0.00581892
RSc0343	amtB	ammonium transporter	7619	5111	9765	7498.33	2329.35	3656	2012	816	2161.33	1425.88	1479	1261	703	1147.67	400.222	2551	1768	1023	1780.67	764.079	2228	2405	1802	2145	309.95	2074	1233	747	1351.33	671.368	-2.10426	-2.55008	-1.91766	-1.86654	-2.39428	0.00219616	0.000499604	0.00400648	0.0045483	0.000825519
RSc0344	gshA	Glutamate--cysteine ligase GshA	6192	8273	5553	6672.67	1422.28	9765	8643	12257	10221.7	1849.77	9331	8191	8721	8747.67	570.468	8372	7609	7755	7912	405.005	7006	7137	10319	8154	1876.09	6808	8190	5751	6916.33	1223.1	0.53046	0.678303	0.530023	0.292927	0.271013	0.170601	0.0817486	0.170981	0.464519	0.500655
RSc0345	gshB	glutathione synthetase	3818	4373	6246	4812.33	1272.22	5539	4769	5831	5379.67	548.636	4207	4134	3895	4078.67	163.194	4773	4213	4785	4590.33	326.835	3179	5655	5168	4667.33	1311.73	2807	4725	3681	3737.67	960.255	0.0848382	0.0771487	0.252196	-0.0534008	-0.137675	0.828685	0.845383	0.4752	0.894125	0.71504
RSc0346		hypothetical protein	3221	4395	4518	4044.67	715.963	4608	4638	7106	5450.67	1433.64	3953	5406	3287	4215.33	1083.58	3203	4637	5071	4303.67	977.594	3136	8632	6375	6047.67	2762.58	2783	7677	4185	4881.67	2520.28	0.357647	0.371998	0.366134	0.502029	0.420069	0.307239	0.288966	0.29526	0.14831	0.22721
RSc0347	pstH	phosphohistidinoprotein-hexosephosphotransferase	2071	2373	2880	2441.33	408.806	3227	2904	3196	3109	178.211	2990	3295	2280	2855	520.793	2051	3077	2563	2563.67	513	2572	5174	2822	3522.67	1435.55	2461	4446	2268	3058.33	1205.62	0.261935	0.511522	0.32574	0.488969	0.501955	0.456515	0.135627	0.346692	0.153378	0.142505
RSc0348	ptsI	phosphoenolpyruvate-protein phosphotransferase transmembrane	5189	4402	4563	4718	415.766	7681	6517	6103	6767	818.166	5001	6824	5073	5632.67	1032.35	5239	5926	5335	5500	372.036	4986	8372	4828	6062	2002.08	4917	7326	4914	5719	1391.7	0.433083	0.52485	0.505309	0.349337	0.496387	0.0816501	0.0376457	0.0444579	0.159411	0.0480923
RSc0349	bfd	putative bacterioferritin-associated ferredoxin protein	3170	7365	4752	5095.67	2118.51	3982	7163	10999	7381.33	3513.59	11557	8464	5168	8396.33	3195.04	10468	6182	9394	8681.33	2230.11	4608	7319	9061	6996	2244	4233	6786	8091	6370	1962.35	0.442572	1.11034	1.1405	0.433414	0.547349	0.534454	0.110655	0.100467	0.543044	0.434038
RSc0350	bfr	bacterioferritin	7733	12154	8361	9416	2391.88	12524	8690	21845	14353	6765.53	3091	9939	8835	7288.33	3676.67	2884	8421	14751	8685.33	5937.91	11409	9256	24446	15037	8219.23	14560	8514	12807	11960.3	3110.65	0.431775	-0.233071	-0.0641559	0.610206	0.652273	0.526798	0.74712	0.935849	0.358172	0.324258
RSc0351	thiF	molybdopterin biosynthesis protein MoeB	1406	1083	819	1102.67	293.994	1977	1587	1173	1579	402.06	992	1615	931	1179.33	378.529	771	1486	968	1075	369.314	1012	1651	1054	1239	357.42	1130	1386	900	1138.67	243.116	0.436285	0.368507	0.238187	0.180477	0.301075	0.0887945	0.150327	0.360359	0.498432	0.241349
RSc0352		putative carboxy-terminal processing protease transmembrane protein	24563	27960	17361	23294.7	5412.13	28751	31562	37740	32684.3	4598.4	28881	30422	32053	30452	1586.21	25478	28393	27126	26999	1461.64	21356	27339	32538	27077.7	5595.58	25642	21150	22959	23250.3	2260.13	0.423063	0.67746	0.497263	0.220223	0.262577	0.26929	0.0768779	0.191235	0.584744	0.509215
RSc0353	gpmA	phosphoglyceromutase	5224	8347	3861	5810.67	2299.82	5702	8978	8789	7823	1839.27	8751	11078	8664	9497.67	1369.3	5353	11700	9339	8797.33	3207.98	5944	8762	8160	7622	1484.04	7193	9999	6696	7962.67	1780.94	0.397085	1.04667	0.861496	0.448406	0.730089	0.308256	0.0105797	0.0296078	0.247405	0.0609696
RSc0354		hypothetical protein	2012	3209	1287	2169.33	970.611	2721	3450	3094	3088.33	364.533	4327	4197	2432	3652	1058.55	2559	3129	2750	2812.67	290.121	2433	1794	2771	2332.67	496.168	2671	2358	2475	2501.33	158.153	0.486887	1.05499	0.690285	0.213639	0.523734	0.349763	0.0443896	0.179463	0.708863	0.315056
RSc0355	grxC	glutaredoxin 3 (GRX3) protein	2374	3026	729	2043	1183.73	3034	2899	1649	2527.33	763.648	4151	3470	1653	3091.33	1291.33	3128	2590	1848	2522	642.704	2470	1521	1802	1931	487.474	2369	1710	1377	1818.67	504.849	0.33461	0.937528	0.71168	0.138415	0.235688	0.555553	0.0853905	0.190488	0.825826	0.694299
RSc0356	secB	preprotein translocase subunit SecB	6724	9503	5121	7116	2217.14	11406	16104	11594	13034.7	2659.78	9234	17199	9519	11984	4518.57	9163	15633	17094	13963.3	4220.9	14761	8723	10608	11364	3089.18	20042	12501	15606	16049.7	3790.03	0.814598	1.00007	1.25497	0.792345	1.49579	0.124882	0.0618561	0.023108	0.13968	0.0091086
RSc0357	gpsA	NAD(P)H-dependent glycerol-3-phosphate dehydrogenase	1733	878	684	1098.33	558.131	2893	2320	1071	2094.67	931.666	827	1961	1064	1284	598.155	970	1749	1023	1247.33	435.264	1481	845	816	1047.33	375.846	1990	1188	1098	1425.33	491.082	0.865835	0.612439	0.566193	0.0494227	0.712042	0.0773831	0.211111	0.247915	0.933773	0.144081
RSc0358	yibK	putative tRNA/rRNA methyltransferase protein	992	962	756	903.333	128.473	1411	1235	731	1125.67	352.938	811	1089	513	804.333	288.058	551	1288	946	928.333	368.817	920	676	323	639.667	300.154	1036	864	612	837.333	213.254	0.185632	0.0551938	0.310765	-0.496074	0.119582	0.717908	0.921893	0.521682	0.293482	0.823489
RSc0359		putative competence protein F-related protein	185	48	36	89.6667	82.7788	243	43	51	112.333	113.231	21	25	57	34.3333	19.7315	22	38	0	20	19.0788	26	13	0	13	13	23	18	36	25.6667	9.29157	0.196997	-0.452385	-1.60554	-2.65638	-0.982754	0.910846	0.797996	0.310551	0.0972057	0.545864
RSc0360	bioC	putative biotin synthesis protein (methyltransferase)	1894	945	774	1204.33	603.358	2041	1386	799	1408.67	621.31	794	1254	646	898	317.062	1072	1426	682	1060	372.145	1087	1170	595	950.667	310.8	1211	990	963	1054.67	136.06	0.148784	-0.0722367	0.153383	-0.271407	0.19115	0.712508	0.865751	0.703732	0.47149	0.625482
RSc0361		hypothetical protein	4334	2743	8109	5062	2756.08	3503	1749	2550	2600.67	878.097	2760	1475	1406	1880.33	762.594	2081	1581	2904	2188.67	668.039	2240	4342	2805	3129	1087.81	1914	2457	1656	2009	408.863	-1.02416	-1.05279	-0.898009	-0.576029	-1.00654	0.0725607	0.0676939	0.112155	0.315551	0.0782624
RSc0362	coxB	putative cytochrome C oxidase polypeptide II precursor (cytochrome AA3 subunit 2) transmembrane protein	12023	17058	44991	24690.7	17759.9	9645	9266	25262	14724.3	9127.85	9151	6410	17252	10937.7	5637.5	5268	6496	28391	13385	13010.1	5701	27963	36261	23308.3	15802.8	4547	16344	12789	11226.7	6051.69	-0.757513	-0.648486	-0.75173	-0.131597	-0.772306	0.185891	0.263347	0.189857	0.842968	0.179302
RSc0363	coxA	cytochrome C oxidase polypeptide I	21635	25974	31779	26462.7	5089.62	12247	11557	16711	13505	2797.83	9772	9334	10127	9744.33	397.223	7014	9002	15763	10593	4586.36	10839	22464	26299	19867.3	8050.46	7796	12753	10350	10299.7	2478.88	-1.05662	-1.10698	-1.09793	-0.473682	-1.12825	0.00273221	0.00199479	0.00208269	0.135549	0.00170396
RSc0364		hypothetical protein	3088	6498	5202	4929.33	1721.27	1975	2484	5882	3447	2124.07	1751	2285	3515	2517	904.595	796	2156	3762	2238	1484.7	1615	5278	9027	5306.67	3706.08	1046	3582	3240	2622.67	1376.1	-0.705854	-0.658462	-1.07985	-0.147243	-0.819691	0.106401	0.131599	0.0175846	0.763281	0.0614841
RSc0365	ctaG	cytochrome C oxidase assembly protein	4113	3810	4545	4156	369.382	2572	1794	2805	2390.33	529.417	1343	1601	1615	1519.67	153.158	1080	1504	2156	1580	542.011	2238	3666	4454	3452.67	1123.3	1539	2232	1575	1782	390.127	-0.894941	-1.16596	-1.15975	-0.301266	-0.985434	0.00137397	0.000138233	0.000145431	0.220654	0.000632845
RSc0366		hypothetical protein	1864	2204	3024	2364	596.322	1097	747	2295	1379.67	811.789	579	698	1121	799.333	284.855	493	573	1276	780.667	430.832	1148	2496	3281	2308.33	1078.81	762	1152	972	962	195.192	-0.953324	-1.30917	-1.41406	-0.112351	-1.026	0.00858625	0.000927185	0.000493531	0.768636	0.00532296
RSc0367	coxC	cytochrome C oxidase subunit III transmembrane protein	11230	11447	12411	11696	628.642	4916	4490	6137	5181	854.881	3369	3184	4541	3698	735.896	3392	3747	4686	3941.67	668.603	4691	9698	10727	8372	3229.09	2986	4122	3285	3464.33	588.85	-1.26717	-1.37577	-1.2958	-0.541375	-1.52266	0.000230979	0.000110599	0.000188285	0.0566038	4.21736e-05
RSc0368		hypothetical protein	825	302	153	426.667	352.92	704	291	187	394	273.457	331	340	152	274.333	106.039	431	354	132	305.667	155.249	315	312	34	220.333	161.376	360	288	81	243	144.841	-0.0674312	-0.0765129	-0.0334842	-0.961089	-0.492874	0.915919	0.903909	0.959851	0.0741034	0.359969
RSc0369		putative transmembrane cytochrome oxidase complex biogenesis factor transmembrane protein	881	558	630	689.667	169.565	599	336	289	408	167.072	284	293	95	224	111.808	265	287	330	294	33.0606	476	351	646	491	148.071	309	342	252	301	45.5302	-0.878787	-1.35931	-0.916789	-0.440997	-0.935758	0.0570453	0.00633849	0.0481865	0.339455	0.0440388
RSc0370		hypothetical protein	887	775	540	734	177.096	690	628	408	575.333	148.194	409	577	323	436.333	129.187	394	598	451	481	105.257	755	793	476	674.667	173.096	575	522	522	539.667	30.5996	-0.435315	-0.476294	-0.311288	-0.0863946	-0.136432	0.19585	0.157292	0.362632	0.824107	0.715275
RSc0371	ctaA	putative heme O oxygenase (cytochrome aa3- controlling) transmembrane protein	947	666	423	678.667	262.23	867	657	323	615.667	274.345	460	671	95	408.667	291.411	461	687	693	613.667	132.247	776	546	323	548.333	226.509	657	585	522	588	67.55	-0.25266	-0.582664	0.278221	-0.257799	0.157055	0.689491	0.320955	0.657085	0.683542	0.8125
RSc0372	ctaB	protoheme IX farnesyltransferase	1115	584	333	677.333	399.267	1154	729	697	860	255.114	413	707	323	481	200.828	540	908	506	651.333	222.929	963	819	510	764	231.454	773	729	504	668.667	144.293	0.392428	-0.109737	0.357114	0.306576	0.362026	0.336665	0.813312	0.385548	0.46029	0.37756
RSc0373		lipoprotein	1020	1521	702	1081	412.893	1052	1632	2278	1654	613.296	1038	1870	1672	1526.67	434.623	1629	2483	1012	1708	738.675	1642	1690	1173	1501.67	285.644	1250	1044	1287	1193.67	130.929	0.61745	0.79752	0.94347	0.562603	0.485641	0.288218	0.164526	0.100029	0.331924	0.40912
RSc0374	rpoH	RNA polymerase factor sigma-32	20907	32063	17703	23557.7	7538.03	23832	23140	26418	24463.3	1727.79	29963	23789	24054	25935.3	3490.58	21525	20412	19382	20439.7	1071.77	13689	32812	24344	23615	9582.32	14655	20088	14238	16327	3263.79	0.00522652	0.485293	0.120489	-0.0331803	-0.283466	0.991721	0.251277	0.80115	0.949182	0.517088
RSc0375		hypothetical protein	497	208	153	286	184.789	1621	948	544	1037.67	544.07	630	815	266	570.333	279.321	677	729	693	699.667	26.6333	338	169	272	259.667	85.1724	830	711	369	636.667	239.321	1.82311	1.36258	1.78676	0.076248	1.49284	0.000747775	0.00607936	0.000901674	0.888317	0.00327204
RSc0376		hypothetical protein	2504	2545	4455	3168	1114.76	2992	2747	3213	2984	233.103	2764	2237	1976	2325.67	401.413	2873	1893	2948	2571.33	588.65	1782	2925	3859	2855.33	1040.25	2022	2403	1818	2081	296.929	-0.142793	-0.106643	0.0132411	-0.17044	-0.336255	0.758243	0.823957	0.979507	0.708192	0.428485
RSc0377		putative pirin-like protein	3949	3181	4563	3897.67	692.429	4401	3721	2754	3625.33	827.657	2810	2877	1805	2497.33	600.513	3287	2428	2508	2741	474.539	1802	3692	3536	3010	1049.06	2248	3069	2133	2483.33	510.451	-0.202213	-0.366388	-0.209745	-0.401516	-0.427759	0.615729	0.336517	0.600603	0.288799	0.257283
RSc0378	trpD3	hypothetical protein	2941	2429	4635	3335	1154.57	3861	3492	3060	3471	400.913	1451	2139	2679	2089.67	615.485	2309	2762	3036	2702.33	367.154	998	4498	4097	3197.67	1915.49	1160	4095	3087	2780.67	1491.29	0.0406676	-0.39831	0.0305765	-0.203344	-0.114031	0.944891	0.411291	0.959073	0.699066	0.836053
RSc0379	nasD	putative nitrate ATP-binding ABC transporter protein	207	167	162	178.667	24.6644	276	140	102	172.667	91.4841	102	96	19	72.3333	46.2853	110	107	88	101.667	11.9304	80	208	51	113	83.5404	84	198	81	121	66.7008	-0.255521	-1.20344	-0.548852	-0.828657	-0.430285	0.734652	0.0839839	0.430839	0.227997	0.545949
RSc0380	nasE	putative nitrate transmembrane ABC transporter protein	147	106	198	150.333	46.0905	186	99	102	129	49.3862	89	71	76	78.6667	9.29157	104	84	77	88.3333	14.0119	102	143	34	93	55.0545	104	54	63	73.6667	26.6521	-0.37888	-0.670651	-0.503663	-0.670555	-0.824544	0.612853	0.34604	0.489277	0.353946	0.244518
RSc0381	nasF	putative nitrate transporter protein	321	124	207	217.333	98.9057	419	114	102	211.667	179.656	113	122	95	110	13.7477	90	122	143	118.333	26.6896	101	143	34	92.6667	54.9758	139	144	126	136.333	9.29157	-0.269094	-0.625067	-0.490028	-1.15402	-0.344389	0.720125	0.364918	0.486128	0.0961814	0.636729
RSc0382		response regulator transcription regulator protein	883	1179	693	918.333	244.919	829	1041	272	714	397.189	613	895	437	648.333	231.035	766	1026	517	769.667	254.52	672	923	1020	871.667	179.589	782	567	846	731.667	146.152	-0.522504	-0.251309	0.013449	-0.0172392	0.0496329	0.328834	0.660641	0.983982	0.979092	0.939046
RSc0383		hypothetical protein	4438	6030	4887	5118.33	820.824	5164	5904	5865	5644.33	416.438	3913	5505	6517	5311.67	1312.72	4673	4586	5269	4842.67	371.769	3748	4615	5848	4737	1055.3	4338	3789	3960	4029	280.929	0.0563282	0.309084	0.206471	-0.118738	-0.0854866	0.889827	0.377342	0.57047	0.75946	0.829989
RSc0384	gstB	maleylacetoacetate isomerase (glutathione transferase zeta 1) protein	2764	3086	3096	2982	188.86	3392	3997	1649	3012.67	1219.1	2177	3210	2565	2650.67	521.801	3152	2941	2882	2991.67	141.952	2259	2184	2295	2246	56.6304	2996	2628	2178	2600.67	409.684	-0.105945	0.0837039	0.280719	-0.390537	0.0350264	0.81415	0.853858	0.488947	0.323141	0.942133
RSc0385		hypothetical protein	1446	736	873	1018.33	376.651	2037	1120	136	1097.67	950.697	406	830	589	608.333	212.66	762	884	352	666	278.69	613	533	238	461.333	197.505	832	648	441	640.333	195.613	-0.275457	-0.380115	-0.390062	-1.18658	-0.444732	0.735484	0.622818	0.614377	0.10451	0.556527
RSc0386	ftsY	putative cell division protein	2048	1214	909	1390.33	589.619	2843	2312	1496	2217	678.506	1279	2438	1026	1581	752.887	1509	2327	924	1586.67	704.717	2053	1703	731	1495.67	684.954	2543	1800	1485	1942.67	543.237	0.626204	0.483059	0.478678	0.125344	0.80574	0.120209	0.232325	0.236839	0.783741	0.0485714
RSc0387		putative zinc protease protein	9789	12843	11196	11276	1528.57	12051	14791	15181	14007.7	1705.71	13932	12584	12046	12854	971.558	9512	11401	10989	10634	993.277	7352	16471	14841	12888	4863.1	7441	13986	9009	10145.3	3417.26	0.235384	0.520687	0.209153	0.138308	0.0455638	0.49191	0.11656	0.546597	0.704362	0.908244
RSc0388		putative Zinc protease-like signal peptide protein	6498	7373	6525	6798.67	497.57	8537	8382	9129	8682.67	394.229	7253	6902	6574	6909.67	339.565	6463	6935	5984	6460.67	475.504	3818	9347	8534	7233	2985.28	4227	8118	4554	5633	2158.28	0.275238	0.335149	0.227768	0.0276044	-0.083447	0.411837	0.312326	0.50592	0.945907	0.825249
RSc0389		hypothetical protein	717	496	459	557.333	139.507	899	636	255	596.667	323.797	266	566	304	378.667	163.344	485	560	352	465.667	105.339	461	247	221	309.667	131.702	639	405	378	474	143.53	-0.0872819	-0.265747	0.0229112	-0.823113	0.0205052	0.879485	0.612061	0.970305	0.0953229	0.973251
RSc0390	coaD	phosphopantetheine adenylyltransferase	3172	3000	2277	2816.33	474.928	6535	5489	5338	5787.33	651.885	3791	6028	5320	5046.33	1143.33	3502	5149	9229	5960	2948.38	5971	3510	4794	4758.33	1230.89	7512	5553	7281	6782	1070.59	0.949897	1.1053	1.31257	0.80953	1.51911	0.0404384	0.0195357	0.00761853	0.078154	0.002909
RSc0391		ferredoxin protein	1235	2503	1467	1735	675.147	2328	2767	3825	2973.33	769.534	2515	3458	2565	2846	530.597	1724	2811	3663	2732.67	971.871	2432	3068	2125	2541.67	480.97	2472	2511	2988	2657	287.317	0.716231	1.0152	0.911728	0.626832	0.915655	0.126466	0.0342305	0.0544252	0.181406	0.0542701
RSc0392		prolin-rich transmembrane protein	778	1290	711	926.333	316.721	1037	1588	1530	1385	302.769	696	1426	1748	1290	539.025	532	1366	1298	1065.33	463.13	512	1677	1683	1290.67	674.352	474	1107	1557	1046	544.071	0.475104	0.678876	0.366606	0.314586	0.316527	0.262924	0.110416	0.395066	0.472077	0.472503
RSc0393	pth	peptidyl-tRNA hydrolase	1226	1894	1323	1481	360.942	1474	2138	2567	2059.67	550.694	1164	2245	2565	1991.33	734.139	1377	2268	2057	1900.67	465.618	1507	2782	2482	2257	666.615	1411	1782	2160	1784.33	374.505	0.381011	0.65712	0.624986	0.591726	0.52789	0.256027	0.0520837	0.0631296	0.0775504	0.115168
RSc0394	rplY	50S ribosomal protein L25/general stress protein Ctc	18298	20275	16281	18284.7	1997.03	44087	47382	50524	47331	3218.8	21009	54798	43795	39867.3	17233.5	33955	64690	62777	53807.3	17219.2	68634	34619	41361	48204.7	18010.6	89664	48834	68544	69014	20419.1	1.29655	1.35923	1.80111	1.49663	2.19593	0.0268896	0.0214324	0.00421414	0.0134923	0.00110506
RSc0395	prsA	ribose-phosphate pyrophosphokinase	2577	1578	1134	1763	739.074	5703	2685	2533	3640.33	1787.94	1946	3594	2660	2733.33	826.444	1593	3411	3388	2797.33	1043.05	3811	1937	1989	2579	1067.26	6274	4284	2817	4458.33	1735.08	0.942532	1.01588	1.06758	0.631304	1.59903	0.0617348	0.0463531	0.0378364	0.207134	0.00387945
RSc0396	ipk	4-diphosphocytidyl-2-C-methyl-D-erythritolkinase	3826	3396	1638	2953.33	1159.22	5660	2771	4913	4448	1499.58	2564	4138	3078	3260	802.628	1870	3314	4433	3205.67	1284.93	3429	3497	4012	3646	318.784	3836	3978	3060	3624.67	494.143	0.523436	0.438845	0.414682	0.360181	0.564084	0.274629	0.361591	0.394297	0.461531	0.235433
RSc0397	lolB	outer membrane lipoprotein LolB	2827	2319	2322	2489.33	292.432	3381	2643	1173	2399	1124.04	1914	2635	1520	2023	565.435	2527	2681	2046	2418	331.236	1619	2782	1581	1994	682.692	1920	2142	1710	1924	216.028	-0.222055	-0.0552281	0.230121	-0.349073	-0.12734	0.515698	0.885876	0.49755	0.288291	0.725021
RSc0398		hypothetical protein	14354	17950	18333	16879	2195.08	15755	18665	23630	19350	3981.94	16555	17761	19836	18050.7	1659.57	16116	16107	17479	16567.3	789.539	9089	26052	23222	19454.3	9087.48	10671	19233	16614	15506	4387.22	0.109424	0.405862	0.297399	0.113817	0.0856362	0.782526	0.249009	0.406841	0.773468	0.832139
RSc0399	mutM	formamidopyrimidine-DNA glycosylase	1520	1128	540	1062.67	493.256	1562	1274	425	1087	591.117	688	1140	342	723.333	400.172	816	1218	759	931	250.178	735	689	697	707	24.5764	786	603	783	724	104.8	-0.0856575	-0.288839	0.183071	-0.423138	-0.0854644	0.884611	0.587059	0.743564	0.41104	0.886348
RSc0400		hypothetical protein	7884	14297	9360	10513.7	3358.55	26167	30049	27557	27924.3	1966.9	24357	27013	16929	22766.3	5226.8	12279	22912	44033	26408	16163.1	13761	21021	18292	17691.3	3667.08	21882	36081	25884	27949	7321.28	1.34711	1.4552	1.55124	0.779141	1.64455	0.0076745	0.00487229	0.00323214	0.0978788	0.00206345
RSc0401	mutY	A/G-specific adenine glycosylase protein	1145	351	405	633.667	443.65	1925	556	374	951.667	847.829	308	465	76	283	195.701	233	476	352	353.667	121.509	353	442	153	316	148.01	459	567	216	414	179.775	0.351594	-0.939791	-0.325399	-0.942543	-0.32046	0.616781	0.16095	0.650069	0.156141	0.653506
RSc0402		hypothetical protein	2518	1602	1746	1955.33	492.574	3556	2993	4437	3662	727.812	2048	3664	4579	3430.33	1281.58	2561	3147	3366	3024.67	416.209	2568	4914	4760	4080.67	1312.27	3502	3411	5211	4041.33	1013.98	0.816459	1.05546	0.913096	1.04152	1.29179	0.0252439	0.00592714	0.0137937	0.00635576	0.00143028
RSc0403		hypothetical protein	3928	3468	2853	3416.33	539.359	5464	4892	5270	5208.67	290.891	4233	5876	6080	5396.33	1012.63	4958	6118	4257	5111	939.887	3663	7631	5984	5759.33	1993.52	3819	5391	4014	4408	856.868	0.538131	0.947916	0.872711	0.726389	0.603155	0.0547193	0.00224368	0.00399688	0.0126197	0.0332373
RSc0404		putative signal peptide protein	38371	70057	85041	64489.7	23827.9	27477	29706	58735	38639.3	17439	39316	38202	30191	35903	4978	33716	27525	37202	32814.3	4901.11	32342	136916	88859	86039	52344	25144	58437	17865	33815.3	21631.4	-0.807927	-0.446876	-0.582794	0.302299	-0.731573	0.201678	0.500655	0.367377	0.658062	0.25273
RSc0405	ptsK	HPr kinase/phosphorylase	2930	2992	1566	2496	806	4809	4320	8721	5950	2412.18	3856	5604	6137	5199	1193.21	2916	4890	5082	4296	1198.96	3279	6214	6851	5448	1905.22	4082	4392	5319	4597.67	643.635	1.14366	1.30575	1.01159	1.06497	1.12098	0.0183713	0.00832955	0.0324605	0.0254741	0.0198028
RSc0406	ptsN	putative nitrogen regulatory IIA (enzyme IIA- Ntr) (phosphotransferase enzyme II, A component) transcription regulator protein	3840	4496	2358	3564.67	1095.27	5015	4645	8262	5974	1990.08	4901	6566	5529	5665.33	840.831	3732	6382	5896	5336.67	1410.77	4612	9789	9231	7877.33	2841.59	5282	5616	5796	5564.67	260.817	0.678972	0.951865	0.835379	1.10044	0.912862	0.105348	0.0262491	0.0476876	0.0121868	0.0324298
RSc0407		putative sigma-54 modulation protein	117825	241593	215910	191776	65318.2	120178	130354	276522	175685	87475.8	207409	119804	195358	174190	47483.8	93591	101374	224587	139851	73486.9	77990	396825	364990	279935	175612	82481	206478	126369	138443	62874	-0.237446	0.342627	-0.197956	0.367767	-0.265271	0.73445	0.615186	0.781542	0.578166	0.700439
RSc0408	rpoN1	RNA polymerase factor sigma-54	25145	47832	53775	42250.7	15109	34150	34577	73848	47525	22797.4	41436	41915	39140	40830.3	1483.33	23853	31522	48796	34723.7	12776	34852	83772	79577	66067	27114.2	35539	57663	37107	43436.3	12345.6	0.0736135	0.344502	-0.00885092	0.609273	0.319566	0.892582	0.472535	0.987716	0.185959	0.506586
RSc0409		ABC transporter ATP-binding protein	3499	4832	2916	3749	982.16	5305	6268	6494	6022.33	631.422	3148	5510	6422	5026.67	1689.67	2589	5551	3597	3912.33	1505.97	3220	5291	6885	5132	1837.67	3433	5130	4509	4357.33	858.606	0.608136	0.678183	0.295796	0.430926	0.457262	0.0801158	0.0534975	0.401638	0.214304	0.18695
RSc0410		putative signal peptide protein	3537	8128	4302	5322.33	2459.7	4851	8323	10472	7882	2836.33	4225	7770	8930	6975	2451.18	2659	7072	5687	5139.33	2256.9	3253	7397	9979	6876.33	3393.09	3348	7776	7047	6057	2374.21	0.483121	0.680079	0.174627	0.316644	0.398708	0.208782	0.0785023	0.675971	0.421731	0.303047
RSc0411		hypothetical protein	1859	4180	2034	2691	1292.48	2561	3443	6018	4007.33	1796.26	3227	3806	3800	3611	332.567	1333	3094	3047	2491.33	1003.42	1850	4732	4454	3678.67	1589.76	1756	3789	2889	2811.33	1018.72	0.516053	0.816136	0.127345	0.405998	0.29121	0.251459	0.070286	0.801389	0.36843	0.531915
RSc0412	yrbI	hypothetical protein	2228	2297	1233	1919.33	595.383	2672	2485	1615	2257.33	564.08	1862	2653	1615	2043.33	542.238	1380	2215	1122	1572.33	571.32	1527	1573	1360	1486.67	112.082	1789	1899	1485	1724.33	214.442	0.167579	0.391457	-0.00826794	-0.287248	0.149676	0.584744	0.176212	0.982023	0.327176	0.631731
RSc0413		hypothetical protein	2365	2099	1404	1956	496.203	3187	3141	2414	2914	433.623	1616	3728	1938	2427.33	1137.86	1533	3311	2013	2285.67	919.827	2186	2379	1734	2099.67	331.053	2993	2727	2754	2824.67	146.405	0.513827	0.553116	0.484751	0.159076	0.844591	0.144625	0.116942	0.168377	0.678871	0.0207766
RSc0414		putative glutathione-regulated potassium-efflux system K+/H+ antiporter transmembrane protein	2036	1145	783	1321.33	644.843	2263	1304	544	1370.33	861.418	925	1376	513	938	431.647	1000	1209	1001	1070	120.379	1237	754	578	856.333	341.21	1374	1044	765	1061	304.856	-0.108736	-0.177941	0.120624	-0.539358	0.0136659	0.806787	0.675534	0.784595	0.165624	0.977492
RSc0415		hypothetical protein	2444	2459	2619	2507.33	96.9966	1167	617	510	764.667	352.514	748	329	418	498.333	220.749	1264	482	308	684.667	509.205	1256	611	459	775.333	423.15	621	270	270	387	202.65	-1.99354	-2.22519	-1.85891	-1.87782	-2.66618	0.00301748	0.00145265	0.00518449	0.00471141	0.000364789
RSc0416		hypothetical protein	2639	6164	4176	4326.33	1767.3	840	714	901	818.333	95.3642	1859	371	665	965	788.058	3133	485	693	1437	1472.46	3295	1014	1462	1923.67	1208.55	1061	315	261	545.667	447.108	-2.64078	-2.36218	-1.87433	-1.55968	-3.25888	0.0158397	0.0306326	0.0800182	0.133341	0.00581892
RSc0417	apt	adenine phosphoribosyltransferase	2459	2364	2286	2369.67	86.6391	3001	2826	1938	2588.33	569.962	2191	2783	2128	2367.33	361.353	1539	2191	2904	2211.33	682.727	2381	2652	3077	2703.33	350.828	2193	2619	2403	2405	213.007	0.040744	0.274128	0.153683	0.207786	0.263222	0.90373	0.336397	0.610378	0.476755	0.357887
RSc0418		transport transmembrane protein	2083	1070	1116	1423	572.039	2466	1361	782	1536.33	855.582	772	1243	627	880.667	322.056	850	1054	1298	1067.33	224.297	881	1079	595	851.667	243.33	1082	1260	819	1053.67	221.861	-0.030313	-0.386668	-0.0435005	-0.690331	-0.150618	0.950062	0.325415	0.927039	0.0775869	0.727136
RSc0419		hypothetical protein	3332	3205	3987	3508	419.658	2155	1210	782	1382.33	702.536	959	871	627	819	172	1443	1040	770	1084.33	338.683	1213	1638	1343	1398	217.773	935	1134	549	872.667	297.44	-1.56172	-1.87636	-1.46719	-1.36229	-1.85816	0.00128357	0.000275706	0.00204405	0.00327481	0.000302378
RSc0420	uvrA1	excinuclease ABC subunit A	5226	4992	4050	4756	622.508	9224	7190	5542	7318.67	1844.37	5487	6922	6042	6150.33	723.608	5446	6802	6666	6304.67	746.73	5955	6968	4913	5945.33	1027.53	6981	7785	4500	6422	1712.36	0.517299	0.661612	0.693636	0.34088	0.649999	0.0512164	0.015542	0.011874	0.194044	0.0171731
RSc0421		putative multidrug-efflux transporter transmembrane protein	1563	926	729	1072.67	435.916	2200	1082	629	1303.67	808.618	679	1386	589	884.667	436.493	620	1252	1188	1020	347.885	1902	1092	510	1168	699.105	1742	1278	981	1333.67	383.542	0.109026	0.0391999	0.350262	0.138773	0.60634	0.8642	0.954699	0.543365	0.826586	0.271102
RSc0422	ssb	single-strand DNA-binding protein	2402	2964	2583	2649.67	286.87	4182	3285	5134	4200.33	924.636	2156	4074	3914	3381.33	1064.18	1453	3369	4752	3191.33	1656.66	4090	3159	4641	3963.33	749.076	4221	4401	4392	4338	101.425	0.557589	0.578522	0.436646	0.637186	0.959191	0.175028	0.159291	0.292795	0.12357	0.0241299
RSc0423		hypothetical protein	252	122	180	184.667	65.1255	345	107	340	264	135.989	149	124	76	116.333	37.099	217	116	198	177	53.6749	191	195	170	185.333	13.4288	181	108	171	153.333	39.5769	0.378184	-0.314559	0.239077	0.110687	0.0132901	0.466705	0.553312	0.660889	0.849638	0.983384
RSc0424		signal peptide protein	1127	715	513	785	312.928	1202	886	1479	1189	296.714	537	922	1140	866.333	305.33	429	713	1144	762	360.01	511	1066	1513	1030	501.969	694	1008	936	879.333	164.491	0.479623	0.363679	0.144469	0.293881	0.374643	0.344149	0.484618	0.801028	0.580251	0.468018
RSc0425		hypothetical protein	1177	927	459	854.333	364.474	1199	1206	1071	1158.67	76.0022	353	1292	665	770	478.225	388	1068	858	771.333	348.186	417	1040	1173	876.667	403.599	651	909	927	829	154.415	0.370607	0.00985623	0.0592813	-0.017145	0.224762	0.522735	0.98851	0.930913	0.980621	0.715836
RSc0426		hypothetical protein	832	1260	603	898.333	333.485	964	1898	1785	1549	509.766	550	1503	1368	1140.33	515.68	410	1361	638	803	496.507	321	1313	1445	1026.33	614.392	509	936	963	802.667	254.681	0.662953	0.524023	-0.0173554	0.00385148	0.0654613	0.171737	0.284325	0.977059	0.994608	0.910443
RSc0427		3-oxoacyl-(acyl carrier protein) synthase I	2373	2148	1395	1972	512.204	3338	3118	3485	3313.67	184.706	1390	2930	3515	2611.67	1097.68	1712	3664	1199	2191.67	1300.62	1127	2301	2261	1896.33	666.562	1655	2070	1449	1724.67	316.307	0.693197	0.686335	0.385219	-0.0777951	0.0585278	0.141804	0.148468	0.424992	0.889069	0.917934
RSc0428		hypothetical protein	333	302	261	298.667	36.1156	400	508	459	455.667	54.0771	183	323	152	219.333	91.1062	192	394	176	254	121.507	192	312	374	292.667	92.5275	265	279	342	295.333	41.0163	0.535452	-0.211821	0.00156194	-0.0405297	0.267054	0.231026	0.662358	0.997487	0.941271	0.571219
RSc0429		hypothetical protein	717	640	441	599.333	142.423	894	836	697	809	101.237	326	668	285	426.333	210.291	405	750	374	509.667	208.711	416	676	425	505.667	147.582	512	585	414	503.667	85.804	0.37747	-0.27278	0.0140993	-0.237104	0.0197754	0.220098	0.384503	0.971126	0.455084	0.959193
RSc0430		putative transmembrane protein	464	475	549	496	46.2277	595	597	493	561.667	59.4755	314	570	342	408.667	140.418	274	538	352	388	135.632	343	767	442	517.333	221.811	311	639	432	460.667	165.868	0.0872254	-0.0528465	-0.130703	-0.00144799	0.0706444	0.814759	0.890544	0.716371	0.997187	0.851265
RSc0431		hypothetical protein	665	443	585	564.333	112.434	782	654	340	592	227.429	263	562	171	332	204.428	258	543	297	366	154.522	335	546	306	395.667	130.997	338	828	342	502.667	281.754	-0.108862	-0.651655	-0.444574	-0.574496	-0.0727573	0.841906	0.168576	0.352143	0.222722	0.895722
RSc0432		hypothetical protein	1545	1723	1728	1665.33	104.242	2131	2338	1258	1909	573.204	902	1988	1026	1305.33	594.449	759	1675	1727	1387	544.485	849	2015	1343	1402.33	585.26	939	2610	1269	1606	885.007	0.0941711	-0.159171	-0.0578476	-0.323245	0.0588461	0.798956	0.650701	0.879344	0.323439	0.877528
RSc0433		hypothetical protein	527	392	324	414.333	103.326	712	602	646	653.333	55.3655	252	519	266	345.667	150.274	181	568	352	367	193.936	293	442	255	330	98.8383	287	684	387	452.667	206.486	0.597772	-0.0428788	0.0243751	-0.323975	0.306011	0.159291	0.934364	0.963898	0.459872	0.488108
RSc0434		acyl carrier protein	1398	1423	1233	1351.33	103.239	1891	1450	1887	1742.67	253.465	1317	1813	1406	1512	264.445	696	1265	1639	1200	474.848	1420	1651	1445	1505.33	126.769	1171	2025	1008	1401.33	546.226	0.286458	0.434061	0.0671422	0.18932	0.247168	0.382311	0.177523	0.858816	0.578507	0.45715
RSc0435	fabG	3-ketoacyl-(acyl-carrier-protein) reductase	1066	898	918	960.667	91.7678	1696	1247	1411	1451.33	227.201	761	1677	684	1040.67	552.424	401	950	2112	1154.33	873.61	776	1378	1122	1092	302.119	805	2367	1269	1480.33	802.158	0.513289	0.325618	0.415913	0.159521	0.754379	0.335578	0.558277	0.449836	0.789629	0.154887
RSc0436		hypothetical protein	505	353	351	403	88.3403	995	543	425	654.333	300.868	399	779	342	506.667	237.563	196	541	715	484	264.153	321	533	544	466	125.694	321	1269	531	707	497.904	0.598342	0.546318	0.482038	0.196424	0.918738	0.302035	0.34976	0.416652	0.760853	0.114577
RSc0437		hypothetical protein	137	158	36	110.333	65.2253	202	131	85	139.333	58.9435	45	82	19	48.6667	31.6596	51	74	44	56.3333	15.695	54	91	136	93.6667	41.065	57	144	36	79	57.2626	0.386584	-0.904242	-0.522264	0.120418	-0.265878	0.625384	0.226834	0.501554	0.892375	0.748325
RSc0438		hypothetical protein	149	134	81	121.333	35.7258	135	114	102	117	16.7033	44	78	38	53.3333	21.5716	63	71	55	63	8	59	52	0	37	32.2335	101	81	54	78.6667	23.5867	-0.0637542	-0.905515	-0.614681	-1.82921	-0.365182	0.961777	0.406674	0.584581	0.098804	0.759119
RSc0439		putative lipase/esterase protein	1834	1788	1521	1714.33	169.004	2709	1784	3077	2523.33	666.195	1180	1521	2185	1628.67	511.078	1437	1608	1342	1462.33	134.797	1201	1937	2873	2003.67	837.991	1296	1332	1422	1350	64.8999	0.440198	0.171289	0.0642642	0.16108	-0.109206	0.208126	0.651301	0.875742	0.673105	0.782612
RSc0440		putative signal peptide protein	1777	1137	981	1298.33	421.812	2279	915	765	1319.67	834.185	691	963	551	735	209.495	649	661	858	722.667	117.356	609	1261	1156	1008.67	350.08	507	828	801	712	178.048	-0.120431	-0.52172	-0.520624	-0.335159	-0.567775	0.81191	0.239357	0.240808	0.462996	0.200919
RSc0441	gntK	thermoresistant gluconokinase (gluconate kinase 2) protein	2328	2393	1557	2092.67	465.038	2950	3882	1853	2895	1015.62	1735	2817	1653	2068.33	649.659	1951	3126	2024	2367	658.326	2114	1599	2108	1940.33	295.619	2721	1827	1620	2056	585.133	0.379026	0.250493	0.454118	-0.0199932	0.258492	0.347188	0.54801	0.255306	0.968615	0.536197
RSc0442		acyl-CoA synthetase	3971	4631	7641	5414.33	1956.38	2669	5526	4182	4125.67	1429.33	2388	3647	2413	2816	719.776	2366	3004	4367	3245.67	1022.16	2814	7553	5287	5218	2370.25	1744	4248	2547	2846.33	1278.56	-0.47315	-0.620471	-0.446823	-0.101943	-0.738682	0.241837	0.124559	0.268543	0.825911	0.0686172
RSc0443		glycin-rich signal peptide protein	96	163	99	119.333	37.8462	94	138	119	117	22.0681	83	110	475	222.667	218.944	59	94	209	120.667	78.475	49	351	663	354.333	307.014	46	144	162	117.333	62.4286	-0.139639	0.857063	0.0632421	1.05724	-0.0294945	0.879829	0.291502	0.949138	0.18803	0.975873
RSc0444		putative signal peptide protein	116	61	108	95	29.7153	86	68	170	108	54.4426	44	50	0	31.3333	27.3008	46	32	22	33.3333	12.0554	46	65	85	65.3333	19.5021	27	72	81	60	28.931	0.131498	-1.25335	-1.14968	-0.517435	-0.389247	0.92897	0.323439	0.359734	0.698359	0.777322
RSc0445		putative signal peptide protein	70	36	72	59.3333	20.232	64	28	0	30.6667	32.0832	34	23	0	19	17.3494	22	17	11	16.6667	5.50757	33	78	17	42.6667	31.628	25	27	27	26.3333	1.1547	-1.55074	-1.75175	-1.71241	-0.687427	-0.952505	0.327603	0.271584	0.27027	0.677506	0.543282
RSc0446		lipoprotein	119	55	27	67	47.1593	94	61	85	80	17.0587	47	35	0	27.3333	24.4199	33	53	44	43.3333	10.0167	49	26	34	36.3333	11.6762	29	36	45	36.6667	8.02081	0.423996	-1.03633	-0.0993742	-0.668456	-0.300859	0.746233	0.392768	0.946083	0.592812	0.827121
RSc0447		hypothetical protein	1906	1429	1863	1732.67	263.86	465	371	68	301.333	207.466	386	231	114	243.667	136.442	527	346	231	368	149.221	729	793	663	728.333	65.0026	282	306	144	244	87.43	-2.85202	-2.72141	-2.07658	-1.29579	-2.72165	0.000355242	0.000497413	0.00337141	0.0422083	0.000474199
RSc0448	queF	7-cyano-7-deazaguanine reductase	1991	2249	2448	2229.33	229.134	3480	3573	5457	4170	1115.54	2373	3787	4674	3611.33	1160.51	2045	3117	4741	3301	1357.39	3323	5005	3536	3954.67	915.829	3421	5418	4221	4353.33	1005.06	0.804007	0.936162	0.780143	0.87076	1.19074	0.0138192	0.00548483	0.0163721	0.00872438	0.000969445
RSc0449	ilvA	threonine dehydratase	8320	5630	4968	6306	1775.31	12940	9086	6562	9529.33	3212.03	6017	9612	5624	7084.33	2197.83	5055	8789	7194	7012.67	1873.59	9309	8372	5474	7718.33	1999.32	10648	9234	5553	8478.33	2630.21	0.494729	0.458033	0.472435	0.332006	0.661731	0.137984	0.169194	0.157073	0.324258	0.0500253
RSc0450		putative ATP-sensitive inward rectifier potassium channel related transmembrane protein	843	1085	1458	1128.67	309.817	810	860	510	726.667	189.297	843	716	247	602	313.928	541	649	781	657	120.2	565	1079	748	797.333	260.527	486	666	396	516	137.477	-0.757561	-0.639624	-0.527352	-0.553616	-0.9403	0.175117	0.261782	0.349513	0.324711	0.093553
RSc0451		hypothetical conserved protein	996	919	747	887.333	127.485	356	203	68	209	144.094	183	176	38	132.333	81.77	269	233	143	215	64.8999	273	364	170	269	97.0618	131	117	117	121.667	8.0829	-2.40774	-2.66321	-1.83186	-1.7899	-2.5795	0.000595203	0.000266914	0.00407493	0.0046691	0.000330439
RSc0452		putative transmembrane protein	1378	773	558	903	425.176	1432	1009	527	989.333	452.82	725	1006	703	811.333	168.945	1148	927	517	864	320.183	968	637	289	631.333	339.535	993	441	603	679	283.739	0.0554566	0.264789	0.254823	-0.496312	-0.054434	0.922508	0.595808	0.611393	0.29561	0.924643
RSc0453		hypothetical protein	1213	705	792	903.333	271.684	1207	775	561	847.667	329.073	640	832	437	636.333	197.526	974	688	583	748.333	202.362	779	1066	680	841.667	200.485	687	756	387	610	196.181	-0.215021	-0.23328	0.0193457	-0.0764603	-0.34992	0.508327	0.469242	0.960547	0.831784	0.264476
RSc0454		putative oxidoreductase protein	19148	21550	15831	18843	2871.67	31828	30955	31773	31518.7	488.924	20662	31841	23902	25468.3	5751.74	20653	31451	34705	28936.3	7355.77	25102	33527	25092	27907	4867.07	33290	30834	28422	30848.7	2434.03	0.669267	0.699953	0.883394	0.586215	0.978726	0.0378696	0.0306326	0.00869619	0.0656783	0.00458737
RSc0455		hypothetical protein	1762	1398	1044	1401.33	359.012	2649	2293	2006	2316	322.116	853	2046	1463	1454	596.551	1554	2420	1496	1823.33	517.542	1264	1638	1224	1375.33	228.354	2072	1809	1449	1776.67	312.756	0.664375	0.333512	0.663071	0.00951963	0.620066	0.0455959	0.314602	0.046063	0.981663	0.0607156
RSc0456		ATP-binding transport ABC transporter protein	22479	25492	17559	21843.3	4004.52	17622	13924	16218	15921.3	1866.76	19847	13094	12369	15103.3	4124.1	15423	10745	7513	11227	3976.97	7133	23530	20315	16992.7	8688.72	6530	10602	6084	7738.67	2489.73	-0.523311	-0.214946	-0.648814	-0.404705	-1.28739	0.306707	0.701964	0.203868	0.438171	0.0157382
RSc0457		hypothetical protein	6022	8194	5148	6454.67	1568.42	5305	4713	4981	4999.67	296.441	5275	5960	4142	5125.67	918.154	4746	4732	2739	4072.33	1154.72	2924	8528	6256	5902.67	2818.66	2619	4824	3033	3492	1171.97	-0.418625	-0.0269975	-0.344861	-0.185845	-0.668486	0.284319	0.95574	0.383955	0.658062	0.0858425
RSc0458	ubiE	ubiquinone/menaquinone biosynthesis methyltransferase	17649	18928	16137	17571.3	1397.12	15931	10924	26894	17916.3	8168.01	14202	13752	14516	14156.7	384.012	12399	10542	14410	12450.3	1934.51	14780	20488	23222	19496.7	4307.42	12274	14499	13032	13268.3	1131.17	-0.102046	-0.0367785	-0.229431	0.126279	-0.181267	0.814301	0.936589	0.563229	0.765323	0.656134
RSc0459		hypothetical protein	29731	52965	33237	38644.3	12525.3	27450	42065	55216	41577	13889.4	42348	37873	39786	40002.3	2245.33	32869	33476	35849	34064.7	1574.8	23323	51727	55097	43382.3	17453.4	21576	38043	29790	29803	8233.51	0.0273105	0.409488	0.154557	0.112285	-0.152316	0.962414	0.382936	0.765323	0.832045	0.767945
RSc0460		hypothetical protein	1131	671	486	762.667	332.127	1375	1040	425	946.667	481.828	447	812	779	679.333	201.882	586	1064	352	667.333	362.901	784	585	442	603.667	171.762	834	612	558	668	146.274	0.193925	0.272319	0.102282	-0.247632	0.148448	0.737131	0.627193	0.866828	0.659673	0.801506
RSc0461	ubiB	putative ubiquinone biosynthesis protein UbiB	1768	1508	747	1341	530.591	2660	2227	2278	2388.33	236.648	1203	2721	1596	1840	787.866	1263	2415	1672	1783.33	584.014	2100	2236	1343	1893	481.143	2547	1908	2133	2196	324.125	0.8292	0.760317	0.73086	0.572665	1.07029	0.0620337	0.085393	0.0971365	0.191959	0.0196627
RSc0462		hypothetical protein	758	613	396	589	182.189	1072	769	901	914	151.918	399	992	779	723.333	300.394	604	949	660	737.667	185.149	660	988	544	730.667	230.281	811	846	891	849.333	40.104	0.585372	0.578835	0.616338	0.336439	0.833242	0.157658	0.163532	0.136682	0.427395	0.0479196
RSc0463		sodium/solute symporter transmembrane protein	2453	2146	1350	1983	569.279	3114	1986	833	1977.67	1140.52	1513	1841	741	1365	564.737	1421	1755	1782	1652.67	201.083	2242	1599	782	1541	731.726	1991	1269	927	1395.67	543.192	-0.217965	-0.311835	0.110904	-0.385862	-0.273702	0.642047	0.487739	0.824594	0.383955	0.548169
RSc0464		hypothetical protein	2404	2706	1764	2291.33	481	2693	1997	1139	1943	778.406	2306	1781	665	1584	838.05	1256	1910	1474	1546.67	333.001	1696	1612	1190	1499.33	271.163	1621	1890	684	1398.33	633.083	-0.403585	-0.355752	-0.275231	-0.597718	-0.584085	0.323048	0.391932	0.514146	0.140743	0.149807
RSc0465		hypothetical protein	3458	4590	3141	3729.67	761.743	4720	4729	3502	4317	705.825	5412	4780	2736	4309.33	1398.71	3391	4232	3828	3817	420.608	3441	3939	3315	3565	329.964	3353	6021	2385	3919.67	1883.07	0.121302	0.482786	0.321723	-0.034799	0.224536	0.753969	0.163515	0.358783	0.934459	0.534592
RSc0466	aspS	aspartyl-tRNA synthetase	14181	12731	13482	13464.7	725.155	25351	22315	19312	22326	3019.52	19069	18636	14573	17426	2480.24	21827	20090	15389	19102	3330.78	24392	13455	18360	18735.7	5478.17	27872	22527	14994	21797.7	6469.9	0.633733	0.626138	0.761163	0.486351	0.88482	0.0972355	0.101608	0.0497421	0.205217	0.0250378
RSc0467		hypothetical protein	4119	5511	3267	4299	1132.78	4564	3607	2516	3562.33	1024.73	3234	2786	2812	2944	251.484	3507	2336	748	2197	1384.74	1088	2795	3213	2365.33	1125.77	1055	2187	927	1389.67	693.47	-0.37457	-0.208161	-0.677948	-0.843891	-1.45951	0.563839	0.764688	0.282588	0.173916	0.0234664
RSc0468	ntpA	dATP pyrophosphohydrolase	1859	2684	2223	2255.33	413.449	2333	2162	1683	2059.33	336.943	2175	2028	1330	1844.33	451.449	1899	1835	1012	1582	494.671	1197	2288	2584	2023	730.487	1073	2295	1197	1521.67	672.59	-0.230384	0.000765602	-0.215386	-0.182634	-0.402134	0.622632	0.998443	0.651019	0.704706	0.364364
RSc0469		hypothetical protein	1431	1356	1161	1316	139.374	1813	1411	765	1329.67	528.713	1200	1473	1007	1226.67	234.142	1137	1280	748	1055	275.316	1034	1534	1428	1332	263.462	1006	1251	1116	1124.33	122.712	-0.121513	0.167842	-0.0481646	0.0246737	0.0319773	0.734525	0.626061	0.899281	0.951067	0.935294
RSc0470		hypothetical protein	1303	1141	936	1126.67	183.919	1656	1314	2244	1738	470.391	708	1457	1938	1367.67	619.847	857	1132	1001	996.667	137.551	788	1404	2448	1546.67	839.146	864	1521	1548	1311	387.349	0.496314	0.4589	0.0946897	0.33321	0.396074	0.231842	0.272404	0.843289	0.434972	0.345106
RSc0471		putative transferase protein	1014	638	729	793.667	196.164	1328	720	1071	1039.67	305.209	502	674	836	670.667	167.025	779	574	495	616	146.584	492	936	1037	821.667	289.932	569	882	486	645.667	208.836	0.299193	0.0626186	-0.0378893	0.0553152	-0.0502778	0.468983	0.894762	0.938609	0.908268	0.917511
RSc0472		putative transcription regulator protein	7445	7307	8046	7599.33	392.93	5773	8719	6494	6995.33	1535.65	6648	9386	6973	7669	1495.82	4734	6997	6710	6147	1232.08	8326	13143	6902	9457	3270.61	8586	7722	4671	6993	2056.79	-0.20247	0.270541	-0.05	0.300118	0.11299	0.611373	0.482897	0.910792	0.434115	0.789926
RSc0473		putative acyl-CoA dehydrogenase oxidoreductase protein	32694	26280	19287	26087	6705.58	27671	26701	25857	26743	907.729	19727	30615	30438	26926.7	6235.72	13733	15789	27434	18985.3	7388.62	11977	54418	52105	39500	23863.7	19260	33111	20475	24282	7670.23	-0.0499615	0.300764	-0.207751	0.458003	0.0960808	0.93353	0.559629	0.701467	0.36154	0.866626
RSc0474		putative 3-hydroxyacyl-CoA dehydrogenase oxidoreductase protein	37267	28381	28404	31350.7	5123.71	33166	17193	24123	24827.3	8009.76	20109	18928	31540	23525.7	6965.69	12968	11773	20955	15232	4992.15	10175	63011	60537	44574.3	29816.4	14229	38997	14823	22683	14131.5	-0.431767	-0.128864	-0.775641	0.360935	-0.300181	0.505026	0.859145	0.214226	0.588158	0.657387
RSc0475		acetyl-CoA acetyltransferase	17143	11329	13968	14146.7	2911.11	12772	6031	3723	7508.67	4701.99	8987	5092	4826	6301.67	2329.37	5995	4522	3817	4778	1111.34	5344	20670	10931	12315	7756.17	6619	9882	3069	6523.33	3407.51	-1.1447	-0.902956	-1.304	-0.235946	-0.984945	0.0481809	0.112404	0.026327	0.706982	0.085365
RSc0476		enoyl-CoA hydratase	6606	5530	5427	5854.33	652.996	4235	2601	2108	2981.33	1113.34	3015	2293	2869	2725.67	381.745	1893	1986	1958	1945.67	47.7109	2041	9022	5253	5438.67	3494.2	2226	4446	1971	2881	1361.31	-1.08833	-0.774337	-1.2956	-0.198027	-0.849822	0.0232383	0.0948587	0.00881254	0.698807	0.0686245
RSc0477		hypothetical protein	2116	1144	1080	1446.67	580.542	1817	1626	765	1402.67	560.432	782	1593	285	886.667	660.252	704	1456	781	980.333	413.735	801	1456	680	979	417.501	803	1116	720	879.667	208.836	-0.184634	-0.604122	-0.30296	-0.591853	-0.446069	0.724417	0.205042	0.540885	0.21059	0.35109
RSc0478		ABC transporter ATP-binding protein	2322	1645	1332	1766.33	506.03	2815	1870	969	1884.67	923.087	1503	1732	1444	1559.67	152.133	1981	1725	913	1539.67	557.6	1348	1872	1258	1492.67	331.58	1684	1107	1152	1314.33	320.93	-0.0554257	0.15397	0.0766931	-0.204024	-0.13475	0.89379	0.689619	0.851265	0.582761	0.730842
RSc0479		putative transcription regulator protein	3561	3183	4644	3796	758.32	3425	2324	1989	2579.33	751.279	2278	2278	1767	2107.67	295.026	1935	1949	2552	2145.33	352.253	2347	3796	2890	3011	732.039	1914	2763	1629	2102	589.913	-0.666811	-0.565604	-0.551049	-0.340134	-0.638709	0.0515224	0.094843	0.10249	0.318137	0.0610265
RSc0480	gdhA	glutamate dehydrogenase (NAD(P)+) oxidoreductase protein	58727	53878	61551	58052	3880.78	82097	102281	99059	94479	10843.5	92236	87673	88027	89312	2538.44	100430	80201	99440	93357	11404.2	72179	90753	86598	83176.7	9748.21	69510	114849	48816	77725	33774.3	0.636738	0.913027	0.980779	0.528403	0.612797	0.0966196	0.0214324	0.0146354	0.167051	0.111006
RSc0481		amino-acid-binding periplasmic (PBP) ABC transporter protein	53692	63627	73863	63727.3	10085.9	53625	112087	147152	104288	47248.7	78162	75617	137522	97100.3	35029.3	113422	104496	136609	118176	16575.9	69790	64532	138431	90917.7	41231.7	65321	56187	57780	59762.7	4879.11	0.618275	0.852855	1.18496	0.467604	0.180641	0.209094	0.0849441	0.0208116	0.349108	0.741824
RSc0482	gltJ	glutamate/aspartate transmembrane ABC transporter protein	6148	4341	11034	7174.33	3462.53	9146	10320	13974	11146.7	2517.92	6877	8893	10450	8740	1791.41	10443	10000	11935	10792.7	1013.78	11610	6851	12410	10290.3	3005.29	10017	7182	6075	7758	2033.14	0.644411	0.627435	0.953263	0.6114	0.456276	0.175219	0.187215	0.0490993	0.200716	0.346686
RSc0483	gltK	glutamate/aspartate transmembrane ABC transporter protein	6096	4294	7452	5947.33	1584.24	8566	10728	16626	11973.3	4171.82	6190	8316	11818	8774.67	2841.9	10273	10329	11759	10787	842.242	10994	7163	13583	10580	3229.96	9779	6966	6912	7885.67	1639.9	0.967798	0.843468	1.18596	0.869066	0.702781	0.0225585	0.0427392	0.00712831	0.0378447	0.0876179
RSc0484	gltL	putative glutamate/aspartate transport ATP- binding ABC transporter protein	7892	7540	9828	8420	1232	9927	17217	15317	14153.7	3781.67	8041	11361	12426	10609.3	2287.1	19322	15878	11517	15572.3	3911.47	15623	8827	8857	11102.3	3915.04	14647	7956	7902	10168.3	3878.73	0.721249	0.59947	1.16414	0.434591	0.491033	0.20755	0.297032	0.0470768	0.465258	0.402534
RSc0485		hypothetical protein	4466	4889	3231	4195.33	861.502	5326	4168	3060	4184.67	1133.09	4829	4980	2489	4099.33	1396.63	3447	4735	3135	3772.33	848.164	4794	5798	2533	4375	1672.34	4131	4716	2448	3765	1177.46	-0.109278	0.204319	0.119165	0.0324639	0.0447329	0.742321	0.512103	0.718392	0.929529	0.899281
RSc0486	ttuD2	putative hydroxypyruvate reductase oxidoreductase protein	1124	835	783	914	183.714	1386	890	833	1036.33	304.158	470	923	608	667	232.192	563	866	649	692.667	156.148	688	559	901	716	172.711	737	945	819	833.667	104.773	0.0857303	-0.184542	-0.113765	-0.304563	0.124345	0.82877	0.617	0.769504	0.38501	0.746468
RSc0487	pyrC	dihydroorotase	2087	2065	1845	1999	133.821	3284	3256	2176	2905.33	631.776	1807	2868	2071	2248.67	552.363	1632	3230	2211	2357.67	809.033	2120	1911	2703	2244.67	410.454	2562	3195	2394	2717	422.397	0.445369	0.428637	0.481732	0.214577	0.678865	0.141074	0.156294	0.111746	0.495747	0.0285669
RSc0488		putative transmembrane protein	1170	558	585	771	345.808	1848	1076	680	1201.33	594.001	528	895	874	765.667	206.093	722	1198	594	838	318.27	951	598	323	624	314.806	1149	1062	648	953	267.696	0.525993	0.41962	0.46362	-0.261191	0.582411	0.291626	0.408593	0.358024	0.62367	0.240817
RSc0489		hypothetical protein	3070	3249	1881	2733.33	743.548	2898	2662	2159	2573	377.453	2638	2970	2014	2540.67	485.375	2312	2315	3223	2616.67	525.102	2438	2834	2635	2635.67	198.001	2632	2691	2529	2617.33	81.9898	-0.156908	0.184195	0.251651	-0.013553	0.214902	0.658062	0.59642	0.457747	0.973623	0.531915
RSc0490	rplM	50S ribosomal protein L13	14727	21684	10908	15773	5463.62	28690	47302	113084	63025.3	44339.6	16127	74340	100225	63564	43072.1	28911	77959	90948	65939.3	32718.5	82263	35386	82841	66830	27232.8	126183	47880	129276	101113	46127.1	1.76499	2.065	2.17189	2.17264	2.95872	0.0613147	0.0317304	0.0242405	0.0258342	0.0050246
RSc0491	rpsI	30S ribosomal protein S9	13377	18752	8838	13655.7	4962.87	25264	40601	37315	34393.3	8075.15	13677	46839	34010	31508.7	16721.9	30396	63118	43538	45684	16466.2	63762	19968	26605	36778.3	23603	98394	23184	64035	61871	37651.7	1.31256	1.4655	2.00793	1.58391	2.54631	0.133405	0.0952948	0.0275885	0.0787612	0.00909199
RSc0492		hypothetical protein	2372	2472	2205	2349.67	134.894	3221	2642	2074	2645.67	573.509	1935	2902	1767	2201.33	612.582	1918	2500	2431	2283	317.976	2154	2704	1530	2129.33	587.389	2627	3339	2214	2726.67	569.084	0.0633682	0.151649	0.231987	-0.138382	0.433162	0.84216	0.603377	0.407104	0.640974	0.114041
RSc0493		hypothetical protein	3993	3216	4086	3765	477.716	5183	3390	3995	4189.33	912.16	3010	3266	2945	3073.67	169.707	2963	2965	4763	3563.67	1038.65	3137	4511	4114	3920.67	707.108	3709	4374	3780	3954.33	365.172	0.0596373	-0.000216036	0.184297	0.0721414	0.317011	0.831554	0.999204	0.461747	0.794127	0.191388
RSc0494		iron-sulfur cluster insertion protein ErpA	10717	23818	8073	14202.7	8431.41	14452	15107	19380	16313	2676.21	11752	13501	13471	12908	1001.24	6808	14538	15290	12212	4695.08	10234	15353	12478	12688.3	2565.97	9736	10755	12105	10865.3	1188.35	0.19556	0.239356	0.0622128	-0.08664	-0.0361407	0.749239	0.689901	0.925651	0.892819	0.95827
RSc0495	anmK	anhydro-N-acetylmuramic acid kinase	3297	3951	2799	3349	577.758	3724	3817	2448	3329.67	764.96	2579	3252	1311	2380.67	985.582	2743	3517	2629	2963	483.152	2045	3718	2057	2606.67	962.462	2511	2646	2421	2526	113.248	-0.10925	-0.264151	0.102789	-0.39206	-0.123281	0.762016	0.423153	0.777124	0.222352	0.730424
RSc0496	tyrS	tyrosyl-tRNA synthetase	3532	2634	2088	2751.33	729.115	4561	4017	2924	3834	833.702	2892	4025	2299	3072	876.966	2724	3486	2761	2990.33	429.658	3395	3367	2516	3092.67	499.604	3929	4671	2664	3754.67	1014.79	0.408926	0.440048	0.429535	0.217238	0.686698	0.076934	0.0581896	0.0640045	0.352696	0.00562807
RSc0497	dtd	D-tyrosyl-tRNA deacylase	1406	1050	1089	1181.67	195.255	1888	1400	969	1419	459.795	763	1497	551	937	496.423	1481	1495	1254	1410	135.281	1349	1664	595	1202.67	549.318	1619	1467	954	1346.67	348.448	0.123219	-0.146536	0.529543	-0.0256642	0.396908	0.782471	0.739387	0.178204	0.958832	0.317821
RSc0498		hypothetical protein	788	699	783	756.667	50.0033	963	672	493	709.333	237.214	522	689	456	555.667	120.093	790	790	682	754	62.3538	839	819	425	694.333	233.464	971	792	576	779.667	197.789	-0.247297	-0.202998	0.250661	-0.143094	0.240534	0.532758	0.616033	0.526197	0.735292	0.544466
RSc0499	gpmB	putative phosphoglycerate mutase 2 protein	1649	1438	1044	1377	307.078	1772	1349	2941	2020.67	824.616	841	1321	2812	1658	1027.81	1280	1696	1331	1435.67	226.893	998	1339	2533	1623.33	806.034	1244	1854	1566	1554.67	305.158	0.399026	0.435597	0.338141	0.137268	0.373878	0.443604	0.402117	0.519433	0.812784	0.471827
RSc0500	ruvB	Holliday junction DNA helicase B	2927	2718	1827	2490.67	584.175	3241	3495	1751	2829	942.174	2194	3403	1292	2296.33	1059.21	2082	3208	1914	2401.33	703.626	1980	2795	1343	2039.33	727.816	2139	2754	1962	2285	415.696	0.072476	0.0961854	0.220801	-0.294952	0.155664	0.821621	0.759119	0.440858	0.293702	0.599338
RSc0501	ruvA	Holliday junction DNA helicase motor protein	1261	982	1089	1110.67	140.756	967	788	476	743.667	248.484	488	855	627	656.667	185.29	410	653	759	607.333	178.925	739	806	782	775.667	33.946	822	594	549	655	146.366	-0.679463	-0.489502	-0.599961	-0.490275	-0.503909	0.0685452	0.185864	0.105493	0.184694	0.17316
RSc0502	glpQ	putative glycerophosphoryl diester phosphodiesterase, periplasmic precursor protein	1882	3473	3798	3051	1025.34	737	1284	1156	1059	286.11	1087	1014	1045	1048.67	36.6379	602	951	1045	866	233.412	624	2600	2567	1930.33	1131.44	335	954	783	690.667	319.663	-1.58487	-1.08484	-1.50201	-0.809744	-1.96629	0.001304	0.0161067	0.0019773	0.0601887	0.000221932
RSc0503	ruvC	Holliday junction resolvase	675	459	279	471	198.273	747	725	272	581.333	268.116	407	584	418	469.667	99.1682	598	691	176	488.333	274.456	669	299	391	453	192.634	685	324	369	459.333	196.724	0.222176	0.400135	0.303743	0.0595285	0.298735	0.731218	0.509975	0.627284	0.93353	0.634223
RSc0504	purH	bifunctionalphosphoribosylaminoimidazolecarboxamide formyltransferase/IMP cyclohydrolase	3015	3301	2682	2999.33	309.797	7471	12888	13311	11223.3	3256.49	6345	11059	12502	9968.67	3220.06	9674	14962	12639	12425	2650.49	7900	5759	8653	7437.33	1501.45	9625	9558	9594	9592.33	33.5311	1.8278	1.97662	2.31161	1.37437	1.93352	0.000408783	0.000206981	5.1139e-05	0.00363604	0.00024971
RSc0505	fis	DNA-binding protein Fis	397	381	216	331.333	100.201	630	435	493	519.333	100.132	433	664	722	606.333	152.887	271	639	858	589.333	296.635	569	663	697	643	66.3023	699	882	693	758	107.429	0.565917	1.14914	1.06129	0.986475	1.4378	0.221969	0.0177875	0.0273539	0.0372004	0.00462668
RSc0506		NIFR3-like protein	1247	1146	846	1079.67	208.567	1806	1146	544	1165.33	631.222	1078	1430	456	988	493.198	724	1076	1221	1007	255.584	1309	1508	1054	1290.33	227.575	1272	1728	900	1300	414.71	-0.0749903	0.0662878	0.233105	0.279263	0.477102	0.87615	0.891261	0.590686	0.511679	0.244113
RSc0507		amino acid dehydrogenase transmembrane protein	1330	799	711	946.667	334.88	1388	1137	748	1091	322.47	383	985	380	582.667	348.434	616	941	539	698.667	213.369	693	1105	748	848.667	223.688	767	963	594	774.667	184.619	0.116109	-0.48274	-0.156203	-0.132187	-0.0336327	0.765323	0.164746	0.679446	0.731214	0.936839
RSc0508	ubiH	hypothetical protein	2575	2760	3528	2954.33	505.348	2620	3100	2142	2620.67	479	1038	2177	1083	1432.67	645.004	1319	2587	1485	1797	689.176	1290	3055	2006	2117	887.72	1348	2475	1296	1706.33	666.192	-0.282587	-0.854758	-0.504061	-0.563657	-0.627235	0.386619	0.0115815	0.116913	0.0798582	0.0531711
RSc0509	pepP	XAA-Pro aminopeptidase	5196	8273	7992	7153.67	1701.2	5249	7550	4182	5660.33	1721.26	3647	5440	3629	4238.67	1040.42	3053	5786	3729	4189.33	1423.46	2598	6799	5678	5025	2175.29	2687	5976	3483	4048.67	1715.92	-0.42766	-0.460376	-0.516412	-0.581554	-0.642878	0.173288	0.143695	0.100469	0.0655864	0.0436256
RSc0510		hypothetical protein	1000	599	756	785	202.067	929	445	51	475	439.768	287	297	57	213.667	135.769	369	338	176	294.333	103.645	316	260	391	322.333	65.7292	271	234	180	228.333	45.7639	-1.15274	-1.78072	-1.21124	-1.22356	-1.56432	0.166571	0.0375604	0.140385	0.134131	0.0599534
RSc0511		nucleotidyl transferase family protein	841	534	495	623.333	189.511	1185	839	238	754	479.188	367	736	95	399.333	321.721	664	882	451	665.667	215.505	608	416	425	483	108.347	788	450	477	571.667	187.836	0.0113298	-0.556779	0.351842	-0.309808	0.1687	0.988408	0.394592	0.599599	0.649968	0.815615
RSc0512		Branched-chain amino acid transport	330	228	306	288	53.3292	548	313	68	309.667	240.017	164	398	133	231.667	144.88	240	350	198	262.667	78.4942	318	299	238	285	41.7971	392	252	288	310.667	72.7003	-0.194226	-0.142987	0.0947554	-0.0275691	0.355126	0.804804	0.857921	0.907336	0.97386	0.624946
RSc0513		hypothetical protein	692	683	468	614.333	126.808	1128	1111	952	1063.67	97.079	423	1217	798	812.667	397.203	468	1059	946	824.333	313.723	631	572	527	576.667	52.1568	796	864	1017	892.333	113.192	0.717993	0.620374	0.662272	-0.0121031	0.822245	0.0996876	0.156088	0.130021	0.98266	0.0624161
RSc0514		hypothetical protein	1766	2361	1377	1834.67	495.581	2517	3194	1904	2538.33	645.265	1450	3161	1539	2050	963.183	1186	2990	1881	2019	909.883	1588	1755	1071	1471.33	356.612	1954	2286	1809	2016.33	244.533	0.389518	0.384877	0.374211	-0.246439	0.434346	0.268265	0.274276	0.288799	0.5006	0.215663
RSc0515		organic solvent tolerance transmembrane protein	8436	8683	8658	8592.33	135.964	10757	9381	14382	11506.7	2583.41	7571	11086	9462	9373	1759.19	5877	9332	11627	8945.33	2894.44	9762	12493	12733	11662.7	1650.39	8769	12528	9801	10366	1942.15	0.32791	0.391174	0.290956	0.455677	0.497264	0.224295	0.146282	0.283225	0.0911546	0.066412
RSc0516	surA	peptidyl-prolyl cis-trans isomerase	10092	7763	9693	9182.67	1245.55	13040	11289	7327	10552	2926.94	7575	10045	5681	7767	2188.33	11396	9596	7733	9575	1831.59	10605	8749	7327	8893.67	1643.78	10592	9324	6669	8861.67	2001.95	0.0779953	-0.00150003	0.318879	-0.0416321	0.15345	0.849666	0.997205	0.375287	0.923025	0.693156
RSc0517	pdxA	4-hydroxythreonine-4-phosphate dehydrogenase	1471	1424	1791	1562	199.707	2130	2045	1632	1935.67	266.395	1024	1604	1805	1477.67	405.537	1095	1557	1452	1368	242.184	1318	1885	1394	1532.33	307.773	1361	1980	1278	1539.67	383.591	0.227279	0.180056	0.075744	-0.0109876	0.199918	0.447375	0.555101	0.820744	0.975833	0.509251
RSc0518	ksgA	dimethyladenosine transferase	1672	1034	1575	1427	343.786	2725	1835	1020	1860	852.775	1006	1531	1292	1276.33	262.85	1455	1539	1320	1438	110.485	1384	1547	1496	1475.67	83.3807	1567	1521	1152	1413.33	227.487	0.260366	0.131793	0.306732	0.077218	0.230408	0.478824	0.737767	0.395002	0.850863	0.533928
RSc0519		hypothetical protein	1954	992	945	1297	569.464	2591	1076	221	1296	1200.22	240	713	152	368.333	301.716	250	826	264	446.667	328.587	777	390	459	542	206.419	830	513	243	528.667	293.813	-0.429335	-1.65402	-1.28129	-1.16575	-1.14841	0.600308	0.0390685	0.100065	0.129379	0.135775
RSc0520	gloA	lactoylglutathione lyase	1803	1786	1377	1655.33	241.194	2002	1431	731	1388	636.59	557	1378	1083	1006	415.881	233	1237	935	801.667	515.109	1086	1027	1734	1282.33	392.266	1152	1413	936	1167	238.854	-0.35517	-0.489717	-0.877855	-0.317038	-0.263223	0.554903	0.402214	0.129138	0.603115	0.672562
RSc0521		hypothetical protein	1328	410	261	666.333	577.843	1431	775	527	911	467.093	348	703	361	470.667	201.312	704	823	396	641	220.361	805	312	306	474.333	286.381	1077	414	549	680	350.376	0.57198	0.167226	0.524486	-0.264347	0.553527	0.333775	0.80389	0.37975	0.678358	0.352806
RSc0522		putative acyltransferase transmembrane protein	792	549	315	552	238.514	1308	866	765	979.667	288.795	445	971	1140	852	362.46	952	1010	539	833.667	256.831	1055	468	867	796.667	299.754	1351	621	774	915.333	384.976	0.776747	1.0501	0.927502	0.619619	1.01742	0.194573	0.0847883	0.122097	0.307483	0.0923215
RSc0523		D,D-heptose 1,7-bisphosphate phosphatase	1377	1723	927	1342.33	399.131	1949	3151	2771	2623.67	614.395	1254	2682	2812	2249.33	864.431	2125	3029	1848	2334	617.617	1903	1638	3995	2512	1291.13	2065	2385	2286	2245.33	163.83	0.890655	0.984311	1.08914	0.932374	1.0057	0.0833194	0.0581817	0.037228	0.0730532	0.0529005
RSc0524	glyS	glycyl-tRNA synthetase subunit beta	4443	6105	4239	4929	1023.54	7090	9973	11934	9665.67	2436.58	4770	8991	9956	7905.67	2758.1	6298	9519	7612	7809.67	1619.57	6621	6799	11849	8423	2968.34	7486	9396	9855	8912.33	1256.38	0.874561	0.907229	0.937324	0.780868	1.09634	0.0296409	0.0248463	0.020801	0.0499896	0.00873045
RSc0525		putative signal peptide protein	1053	962	729	914.667	167.106	1620	1804	1054	1492.67	390.878	539	1557	1311	1135.67	531.166	832	2035	1100	1322.33	631.567	833	793	833	819.667	23.094	1236	1332	1044	1204	146.642	0.614521	0.55959	0.756077	-0.0880586	0.661985	0.149807	0.19196	0.0784149	0.859602	0.12139
RSc0526	glyQ	glycyl-tRNA synthetase subunit alpha	2646	2978	2250	2624.67	364.469	4016	4282	2040	3446	1224.87	2855	4507	2850	3404	955.229	1802	4199	2332	2777.67	1259.11	3454	3276	2516	3082	498.185	3880	4050	2718	3549.33	724.956	0.25977	0.629765	0.301426	0.278669	0.675576	0.467359	0.070286	0.392773	0.434115	0.053575
RSc0527	lnt	apolipoprotein N-acyltransferase	1516	426	207	716.333	701.135	1669	1294	510	1157.67	591.405	571	1380	836	929	412.44	1022	1621	297	980	662.998	932	481	459	624	266.963	1918	270	909	1032.33	830.894	0.901812	1.20393	1.02262	0.181324	1.18375	0.322556	0.191004	0.263917	0.862096	0.195729
RSc0528		hypothetical protein	3811	1761	891	2154.33	1499.21	2850	2558	2584	2664	161.604	1862	2859	2242	2321	503.173	3508	4825	891	3074.67	2002.48	2820	1521	1649	1996.67	715.894	3990	999	2781	2590	1504.62	0.495209	0.645503	0.910045	0.0849725	0.754447	0.539659	0.412978	0.239222	0.927466	0.336949
RSc0529		putative metalloprotease	2182	2759	1746	2229	508.133	3503	4092	4471	4022	487.782	3245	4029	5206	4160	987.042	2336	4347	3575	3419.33	1014.5	2431	2548	4182	3053.67	978.915	3973	4113	4473	4186.33	257.941	0.765671	1.17156	0.856946	0.457553	1.16499	0.0482968	0.00498442	0.0287962	0.234336	0.00515404
RSc0530	phoH	PHOH-like protein	1493	1566	1107	1388.67	246.646	2667	2429	3247	2781	420.747	2059	2858	3306	2741	631.68	1343	2619	2332	2098	669.411	1883	2028	2873	2261.33	534.657	2705	3087	3042	2944.67	208.773	0.911893	1.24179	0.829448	0.709658	1.32618	0.00989186	0.00120602	0.0168014	0.0371088	0.00070456
RSc0531		hypothetical protein	4182	4025	3006	3737.67	638.486	5746	4219	4386	4783.67	837.578	5087	5214	3895	4732	727.639	3163	4926	6754	4947.67	1795.6	3904	5525	4522	4650.33	818.085	4871	6345	4797	5337.67	873.161	0.270972	0.633113	0.674444	0.328006	0.753924	0.384952	0.0421839	0.0320169	0.288047	0.017933
RSc0532		hypothetical protein	4502	4700	2646	3949.33	1133.05	5241	4537	3281	4353	992.871	4318	5362	4066	4582	687.151	3115	4655	5863	4544.33	1377.34	3724	5265	3468	4152.33	972.062	3727	4590	3339	3885.33	640.353	0.0661225	0.522692	0.51957	0.102246	0.243328	0.86121	0.108085	0.11166	0.781086	0.468194
RSc0533		putative transmembrane protein	2012	2365	1701	2026	332.221	2651	4121	2074	2948.67	1055.46	1784	2933	2204	2307	581.384	1431	3048	1386	1955	946.833	1059	1729	2023	1603.67	494.07	1226	2727	1557	1836.67	788.613	0.429838	0.459472	0.164678	-0.324243	0.0342472	0.177026	0.149318	0.630881	0.314062	0.930169
RSc0534		lipoprotein transmembrane	2007	1856	1701	1854.67	153.004	577	336	238	383.667	174.454	266	332	342	313.333	41.2957	186	290	176	217.333	63.1295	389	585	782	585.333	196.5	156	297	99	184	101.926	-2.40279	-2.26974	-2.83359	-1.658	-3.17995	3.16041e-05	5.30319e-05	6.71952e-06	0.00079148	2.31399e-06
RSc0535		putative signal peptide protein	530	605	306	480.333	155.565	264	248	85	199	99.0505	80	223	95	132.667	78.5897	108	285	22	138.333	134.098	82	975	527	528	446.501	94	513	90	232.333	243.073	-1.41478	-1.67334	-1.8291	-0.0514992	-1.21319	0.0930784	0.0517102	0.036809	0.961105	0.150358
RSc0536	fabG	3-ketoacyl-(acyl-carrier-protein) reductase	2617	3051	2952	2873.33	227.443	1208	1396	612	1072	409.312	615	1344	608	855.667	422.924	718	1045	572	778.333	242.203	627	5382	2805	2938	2380.29	522	2484	432	1146	1159.62	-1.58627	-1.60075	-1.64006	-0.27912	-1.48617	0.0125132	0.0117708	0.0104108	0.667121	0.0185516
RSc0537	fadE	acyl-CoA dehydrogenase	5224	5574	9261	6686.33	2236.58	2164	2641	2380	2395	238.854	1465	2531	950	1648.67	806.344	1452	1740	2178	1790	365.574	1406	9841	6851	6032.67	4276.63	726	3798	1161	1895	1662.34	-1.56091	-1.74282	-1.59071	-0.406706	-1.82673	0.0179312	0.0102768	0.0162213	0.53639	0.00796885
RSc0538		putative transcription regulator protein	8123	7584	15012	10239.7	4141.74	4082	4566	2856	3834.67	881.422	3082	2756	3078	2972	187.072	3097	3104	2299	2833.33	462.759	2410	9347	4726	5494.33	3531.75	1840	3735	1224	2266.33	1308.66	-1.51682	-1.47374	-1.54414	-1.02218	-2.0295	0.0163158	0.0186094	0.0149968	0.0906814	0.00293006
RSc0539	rhlE1	ATP-dependent RNA helicase protein	1594	919	819	1110.67	421.555	3631	2614	1547	2597.33	1042.1	562	3563	1805	1976.67	1507.85	956	3414	3542	2637.33	1457.48	5041	1378	1496	2638.33	2081.61	8392	3555	9486	7144.33	3156.22	1.1487	1.15592	1.59358	1.35938	3.04561	0.21542	0.220099	0.0925588	0.149153	0.00457824
RSc0540		serine/threonine protein kinase	866	567	432	621.667	222.104	1887	1548	1037	1490.67	427.891	244	1537	836	872.333	647.265	759	1915	1067	1247	598.652	2888	507	867	1420.67	1283.43	3796	1161	3402	2786.33	1421.3	1.20543	0.833693	1.34108	1.28034	2.53286	0.197967	0.384792	0.155137	0.179624	0.0134767
RSc0541		pirin-like protein	1020	1737	1161	1306	379.857	1093	1339	544	992	407.01	816	882	665	787.667	111.24	975	914	484	791	267.614	427	1391	612	810	511.593	513	1269	423	735	464.642	-0.54859	-0.402816	-0.413999	-0.818987	-0.739906	0.237416	0.393499	0.382264	0.078021	0.110543
RSc0542		transcription regulator protein	1388	2050	2007	1815	370.417	1787	1771	1241	1599.67	310.717	1128	1438	494	1020	481.178	1291	1377	1100	1256	141.778	1020	1820	833	1224.33	524.267	1135	1872	1314	1440.33	384.399	-0.306346	-0.627688	-0.26112	-0.630024	-0.137725	0.511162	0.164035	0.58157	0.160677	0.785365
RSc0543		response regulator transcription regulator protein	550	206	171	309	209.445	1035	188	119	447.333	510.102	124	162	114	133.333	25.3246	104	163	132	133	29.5127	122	208	238	189.333	60.2107	120	216	171	169	48.0312	0.256077	-0.751071	-0.732463	-0.479349	-0.398261	0.760187	0.322553	0.336701	0.543723	0.622147
RSc0544		hypothetical protein	507	381	387	425	71.0774	1128	845	782	918.333	184.289	487	742	361	530	194.106	486	513	1089	696	340.616	281	585	340	402	161.205	442	1026	783	750.333	293.367	1.02533	0.578587	0.981368	-0.102644	1.02569	0.0277026	0.201525	0.0348458	0.845063	0.0281426
RSc0545		oxidoreductase protein	1030	1030	1431	1163.67	231.517	2532	2831	1904	2422.33	473.13	1253	2072	1197	1507.33	489.817	1583	1715	1958	1752	190.218	986	1313	1173	1157.33	164.062	1463	2439	1773	1891.67	498.704	0.974371	0.624471	0.874774	0.00628826	0.911534	0.00574129	0.0582318	0.0110318	0.987681	0.00858625
RSc0546		hypothetical protein	97	12	9	39.3333	49.9633	84	7	17	36	41.8688	7	4	0	3.66667	3.51188	7	1	0	2.66667	3.78594	7	13	0	6.66667	6.50641	7	18	0	8.33333	9.07377	0.167082	-2.92787	-3.44871	-2.16178	-1.64817	0.919671	0.0828551	0.0495233	0.177523	0.307239
RSc0547		putative sugar transporter transmembrane protein	5201	2280	29268	12249.7	14810.5	794	640	1955	1129.67	718.895	775	584	950	769.667	183.058	1547	1341	2002	1630	338.226	1754	7579	8211	5848	3559.56	542	900	621	687.667	188.081	-3.1625	-3.10794	-2.00588	-0.609472	-3.25444	0.00333875	0.00400964	0.0393575	0.536373	0.00317838
RSc0548		hypothetical protein	130	80	90	100	26.4575	67	42	0	36.3333	33.8575	12	36	0	16	18.3303	22	39	11	24	14.1067	24	39	85	49.3333	31.7857	19	18	9	15.3333	5.50757	-1.89793	-2.72703	-1.93234	-0.840832	-2.55094	0.211	0.0855711	0.199667	0.586817	0.0982968
RSc0549		transmembrane sensor histidine kinase transcription regulator protein	911	892	792	865	63.9296	437	623	119	393	254.865	177	265	0	147.333	134.968	260	365	319	314.667	52.634	383	559	459	467	88.2723	202	378	333	304.333	91.4349	-1.38707	-2.52879	-1.18756	-0.89094	-1.23939	0.242667	0.0443176	0.312557	0.455424	0.292864
RSc0550		response regulator transcription regulator protein	1804	3374	3636	2938	990.771	1179	1996	1105	1426.67	494.443	1093	1234	418	915	436.15	815	1335	1463	1204.33	343.193	1331	2717	1224	1757.33	832.816	779	1395	1170	1114.67	311.706	-1.14229	-1.35828	-1.02207	-0.763095	-1.17025	0.0432375	0.0205912	0.0670747	0.169625	0.0386722
RSc0551	recA	recombinase A	15764	15142	10395	13767	2936.75	34074	21462	15419	23651.7	9518.31	23612	20843	14782	19745.7	4516.12	16175	16449	12320	14981.3	2308.85	14643	21489	14586	16906	3969.1	20858	21150	10710	17572.7	5945.04	0.642456	0.802013	0.409671	0.30929	0.550209	0.0253608	0.00731974	0.142637	0.270575	0.0515943
RSc0552	recX	recombination regulator RecX	597	468	360	475	118.655	1092	584	306	660.667	398.569	701	588	551	613.333	78.143	601	555	297	484.333	163.858	555	585	340	493.333	133.635	855	693	387	645	237.664	0.250986	0.691529	0.275521	0.0550552	0.632341	0.498337	0.0543157	0.452678	0.895672	0.0768099
RSc0553		hypothetical protein	2233	1604	1053	1630	590.43	3012	2613	3672	3099	534.834	2284	3684	1368	2445.33	1166.4	1537	2828	3267	2544	899.287	4327	2964	2091	3127.33	1126.91	3502	3906	2907	3438.33	502.534	0.947431	0.854404	0.989539	1.02801	1.36679	0.0628261	0.0896086	0.0530376	0.044329	0.0105376
RSc0554	sucC	succinyl-CoA synthetase subunit beta	19437	16937	17271	17881.7	1357.27	38442	49691	118388	68840.3	43276.6	28451	60844	114893	68062.7	43670.8	68940	73985	66616	69847	3767.3	64937	45461	72318	60905.3	13875	88138	51885	62001	67341.3	18707.2	1.80143	2.10442	2.26785	1.78697	2.16989	0.00747741	0.00277908	0.00157615	0.0075882	0.00219616
RSc0555	sucD	succinyl-CoA synthetase subunit alpha	13524	12096	15453	13691	1684.72	26609	40316	98362	55095.7	38091.4	21194	49879	96102	55725	37794.6	60333	57750	52932	57005	3756.32	44706	40989	54638	46777.7	7056.39	64279	42957	50274	52503.3	10834.4	1.84969	2.18083	2.40203	1.81161	2.22429	0.0060011	0.00204287	0.000991152	0.00660083	0.00175471
RSc0556		hypothetical protein	440	299	324	354.333	75.2352	570	349	391	436.667	117.364	332	434	475	413.667	73.6365	298	431	748	492.333	231.185	394	663	340	465.667	173.015	416	522	612	516.667	98.1088	0.211374	0.509279	0.717999	0.432875	0.797824	0.651019	0.240418	0.0981903	0.321484	0.0672797
RSc0557	pilA1	type 4 fimbrial pilin signal peptide protein	300	196	423	306.333	113.632	619	573	442	544.667	91.8386	197	608	285	363.333	216.408	125	314	781	406.667	337.675	450	351	731	510.667	197.13	388	828	414	543.333	246.871	0.820792	0.50985	0.519997	0.791134	1.07642	0.217634	0.460286	0.448004	0.233768	0.108449
RSc0558	pilA	type 4 fimbrial pilin signal peptide protein	23838	12475	37656	24656.3	12610.4	60178	31700	61795	51224.3	16927.9	19586	49881	47367	38944.7	16812.2	32889	38338	58047	43091.3	13235.4	34693	55380	65195	51756	15570.6	67753	81072	53568	67464.3	13754.3	1.02081	0.990682	1.14156	1.14487	1.82898	0.0378843	0.0443719	0.0223315	0.0222196	0.00119312
RSc0559		hypothetical protein	1385	578	1071	1011.33	406.795	3003	1393	2193	2196.33	805.005	726	1755	1140	1207	517.762	971	1232	1342	1181.67	190.553	1424	1430	1615	1489.67	108.583	1351	1881	1836	1689.33	293.868	1.04287	0.595557	0.561802	0.63928	1.0424	0.0160222	0.154744	0.175695	0.123488	0.0163193
RSc0560	moaC	molybdenum cofactor biosynthesis protein C	1119	1958	1206	1427.67	461.338	1635	2279	5865	3259.67	2279.15	1991	2887	6422	3766.67	2342.82	1767	2397	4114	2759.33	1214.73	1373	3588	5355	3438.67	1995.2	1606	3294	3042	2647.33	910.581	0.923009	1.52327	1.1298	1.05294	1.03617	0.075394	0.00641376	0.0317702	0.0433705	0.0459474
RSc0561		putative signal peptide protein	3443	2952	3402	3265.67	272.416	3330	2708	3196	3078	327.359	1830	2770	1729	2109.67	574.091	1684	2222	2486	2130.67	408.726	1963	3341	3570	2958	869.269	1725	3177	1782	2228	822.352	-0.168383	-0.365956	-0.349138	-0.16791	-0.352979	0.531178	0.154379	0.173194	0.532531	0.168944
RSc0562		hypothetical protein	1109	133	99	447	573.561	1039	238	51	442.667	524.836	116	252	0	122.667	126.132	124	225	88	145.667	71.0235	138	156	187	160.333	24.7857	249	198	117	188	66.5658	-0.150734	-1.311	-0.596409	-0.4594	-0.294514	0.927758	0.377341	0.70144	0.774067	0.856291
RSc0563		hypothetical protein	1835	1176	1089	1366.67	407.915	2380	1960	1207	1849	594.326	834	1840	988	1220.67	541.857	729	1532	1067	1109.33	403.17	798	1495	1122	1138.33	348.787	1142	1683	1341	1388.67	273.632	0.336088	0.0725775	-0.0445966	-0.268996	0.280588	0.340904	0.859034	0.915893	0.455205	0.434237
RSc0564		hypothetical protein	2664	3187	2205	2685.33	491.347	2980	4335	3485	3600	684.781	2643	4376	3401	3473.33	868.761	1942	3842	3212	2998.67	967.798	2061	3263	3230	2851.33	684.648	2518	3672	2817	3002.33	598.908	0.343413	0.635993	0.39872	0.089798	0.401114	0.17678	0.0163158	0.117461	0.753443	0.115365
RSc0565	rfaF	ADP-heptose--lipopolysaccharide heptosyltransferase II protein	4523	5450	2916	4296.33	1282.12	5751	8079	5627	6485.67	1381.26	4108	9060	4997	6055	2640.09	3172	6909	5412	5164.33	1880.77	3302	8333	5338	5657.67	2530.69	3862	8451	5679	5997.33	2311	0.523199	0.724031	0.513411	0.345649	0.695002	0.0690503	0.015274	0.0743317	0.227767	0.0192906
RSc0566		hypothetical protein	3355	10975	4158	6162.67	4186.9	4088	8994	14025	9035.67	4968.63	7980	9788	13224	10330.7	2663.78	2824	6376	14641	7947	6063.12	2927	15509	12733	10389.7	6610.23	2927	13833	9297	8685.67	5478.64	0.447301	1.24181	0.550447	0.572832	0.590725	0.499401	0.0559986	0.399881	0.371836	0.35701
RSc0567	ilvE1	branched-chain amino acid aminotransferase	10514	23608	10629	14917	7526.85	12099	18515	18343	16319	3655.64	18773	15725	19874	18124	2149.29	9212	13859	21274	14781.7	6083.7	8415	25766	19295	17825.3	8768.37	8305	20277	11934	13505.3	6138.73	0.0940319	0.738894	0.301833	0.199484	0.0670942	0.872077	0.142287	0.566856	0.716813	0.910222
RSc0568		hypothetical protein	1247	964	432	881	413.791	1227	997	697	973.667	265.769	568	1328	380	758.667	501.938	672	945	660	759	161.192	735	1248	442	808.333	407.973	919	1071	711	900.333	180.724	0.150509	0.0196987	0.180274	-0.101188	0.401394	0.724509	0.96781	0.666978	0.818765	0.301408
RSc0569		Branched-chain amino acid transport	306	112	99	172.333	115.941	301	211	153	221.667	74.5743	96	241	38	125	104.561	63	191	110	121.333	64.7482	177	208	34	139.667	92.8134	238	288	90	205.333	102.963	0.376144	-0.31332	-0.0771541	-0.374286	0.461431	0.644974	0.712775	0.934459	0.650008	0.562981
RSc0570		hypothetical protein	430	154	63	215.667	191.113	461	271	119	283.667	171.351	102	351	76	176.333	151.823	153	299	121	191	94.8894	263	195	119	192.333	72.037	396	324	126	282	139.814	0.466679	0.195017	0.429691	0.160201	0.835573	0.475988	0.789386	0.520398	0.825911	0.188121
RSc0571	pgk	phosphoglycerate kinase	8782	10402	7389	8857.67	1507.92	12118	14099	8092	11436.3	3060.97	8978	13674	8303	10318.3	2925.62	7886	12150	12364	10800	2525.87	9927	10114	7633	9224.67	1381.59	10957	12915	9126	10999.3	1894.85	0.270604	0.477421	0.567756	0.107367	0.557174	0.414452	0.141281	0.0814478	0.769735	0.0868959
RSc0572	pykA1	pyruvate kinase	7045	9366	8298	8236.33	1161.73	10363	11633	12461	11485.7	1056.73	7004	11671	10089	9588	2373.49	6128	10382	12936	9815.33	3439.19	8314	10218	12087	10206.3	1886.53	8163	13149	9468	10260	2585.63	0.399738	0.47574	0.48221	0.33488	0.537792	0.147621	0.0855054	0.0818028	0.22664	0.0537592
RSc0573	fbaA	fructose-1,6-bisphosphate aldolase	18840	16521	14256	16539	2292.05	18400	20905	22491	20598.7	2062.63	15403	19631	26980	20671.3	5858.2	17076	26803	17853	20577.3	5405.56	19807	17342	24480	20543	3625.47	28271	16911	17118	20766.7	6499.77	0.259916	0.60704	0.596905	0.339032	0.590701	0.563048	0.156141	0.161544	0.440051	0.167302
RSc0574	hemH	phosphoribosylaminoimidazole-succinocarboxamidesynthase	2517	2413	2304	2411.33	106.51	3864	4119	3383	3788.67	373.738	2443	4602	3363	3469.33	1083.42	1956	3999	4136	3363.67	1221	3097	4420	3332	3616.33	705.844	3611	5967	3528	4368.67	1384.82	0.566212	0.763382	0.707291	0.597925	1.05816	0.0370757	0.00736836	0.0116906	0.0285817	0.000688074
RSc0575	purE	phosphoribosylaminoimidazole carboxylase catalytic subunit protein	1366	982	756	1034.67	308.392	2255	1684	2193	2044	313.307	850	1719	1387	1318.67	438.511	948	1883	1496	1442.33	469.805	1298	1443	1054	1265	196.588	1509	1962	1080	1517	441.054	0.940799	0.641883	0.762975	0.344352	0.789315	0.0138518	0.080049	0.040161	0.350409	0.0339028
RSc0576	purK	phosphoribosylaminoimidazole carboxylase ATPase subunit	3220	3183	2106	2836.33	632.758	5008	6088	5032	5376	616.727	3048	5976	5016	4680	1492.64	3467	6762	4675	4968	1666.93	4150	5070	3417	4212.33	828.261	4670	6408	3996	5024.67	1244.5	0.865432	1.00115	1.06606	0.61619	1.06361	0.00925965	0.00368138	0.00232324	0.0518304	0.00235391
RSc0577		hypothetical protein	1786	1535	1296	1539	245.024	2555	2875	1632	2354	645.417	1326	2447	1425	1732.67	620.608	1995	2978	1507	2160	749.252	2010	1872	1768	1883.33	121.397	2201	2880	1476	2185.67	702.126	0.509841	0.418268	0.736111	0.344851	0.70695	0.0885736	0.161207	0.0177986	0.250543	0.0219632
RSc0580		putative lipase / esterase protein	2883	2887	5337	3702.33	1415.66	1835	2107	1717	1886.33	200.003	1474	1712	1558	1581.33	120.703	1383	1686	2222	1763.67	424.858	1796	4238	2125	2719.67	1325.17	1521	2187	1170	1626	516.567	-1.03269	-0.917186	-0.79131	-0.455849	-0.942458	0.0241403	0.0420309	0.074834	0.309571	0.0378611
RSc0581		putative phosphoglycolate phosphatase protein	1320	678	819	939	337.403	529	313	493	445	115.724	215	407	494	372	142.755	171	266	253	230	51.5073	1844	754	1054	1217.33	563.057	381	522	360	421	88.0965	-1.1348	-0.994932	-1.69013	0.468639	-0.8637	0.0314257	0.0567792	0.00331296	0.367472	0.0933157
RSc0582		AvrD-related protein	1128	552	720	800	296.216	402	260	391	351	79	181	247	19	149	117.32	67	174	396	212.333	167.816	2343	572	544	1153	1030.67	234	522	297	351	151.403	-1.21125	-2.15234	-1.54162	0.600471	-0.883185	0.247868	0.0508965	0.149005	0.589457	0.407512
RSc0583	mobB2	molybdopterin-guanine dinucleotide biosynthesis protein B	400	284	639	441	181.017	570	483	459	504	58.4038	354	548	209	370.333	170.089	261	375	517	384.333	128.255	319	637	697	551	203.145	378	945	351	558	335.424	0.135297	0.0520661	0.0578084	0.285583	0.528648	0.833178	0.939755	0.932176	0.632582	0.35367
RSc0584		D-alanyl-D-alanine carboxypeptidase	1313	1338	1890	1513.67	326.154	1866	2116	1462	1814.67	330.008	1215	1860	646	1240.33	607.396	811	1445	1650	1302	437.398	922	1872	1258	1350.67	481.732	979	2322	1278	1526.33	705.099	0.164948	-0.0408333	0.00896604	-0.209642	0.16126	0.728065	0.938355	0.986985	0.650154	0.73445
RSc0585		putative transport transmembrane protein	2063	1852	1728	1881	169.372	1614	1303	680	1199	475.606	1062	1355	323	913.333	531.82	876	1026	1133	1011.67	129.098	1065	1183	765	1004.33	215.503	761	1386	855	1000.67	337.002	-0.810255	-0.879012	-0.600938	-0.906779	-0.701809	0.0787113	0.0594123	0.188888	0.051114	0.125422
RSc0586		hypothetical protein	11682	20073	39771	23842	14418.8	8517	14159	25585	16087	8695.81	16599	11068	15504	14390.3	2928.85	9852	9762	28237	15950.3	10640.7	9461	42237	31569	27755.7	16717.4	6262	21501	13644	13802.3	7620.73	-0.623373	-0.103455	-0.268582	0.210123	-0.512996	0.326765	0.891572	0.699289	0.767792	0.429119
RSc0587		hypothetical protein	2974	2541	4860	3458.33	1233.03	2399	2571	1394	2121.33	635.733	1770	1740	1292	1600.67	267.734	1961	1735	1991	1895.67	139.948	1552	4758	1921	2743.67	1754.19	1287	2547	1449	1761	685.498	-0.809203	-0.820733	-0.57118	-0.420485	-0.798634	0.133929	0.127645	0.289888	0.44997	0.137204
RSc0588		hypothetical protein	2799	2040	1989	2276	453.649	3886	2228	1054	2389.33	1422.88	2070	2175	646	1630.33	854.073	2096	1953	2013	2020.67	71.8076	1724	2405	1530	1886.33	459.533	2276	2304	1224	1934.67	615.615	-0.164873	-0.318639	0.12988	-0.276518	-0.0495641	0.713157	0.445819	0.77542	0.510955	0.918955
RSc0589		amidase	882	822	1017	907	99.8749	963	978	527	822.667	256.165	303	486	266	351.667	117.798	481	684	374	513	157.458	270	325	391	328.667	60.5833	333	351	306	330	22.6495	-0.256933	-1.13423	-0.566865	-1.46117	-1.22066	0.53639	0.00774277	0.153989	0.00135184	0.00481086
RSc0590		putative transcription regulator protein	3255	1444	567	1755.33	1370.78	969	277	34	426.667	485.135	215	286	19	173.333	138.291	253	381	77	237	152.63	381	338	340	353	24.2693	213	225	153	197	38.5746	-2.48053	-3.16551	-2.49303	-1.78039	-2.43662	0.00983347	0.00235015	0.00951553	0.0489755	0.0112923
RSc0591		hypothetical protein	5530	5091	2916	4512.33	1399.78	1642	1216	918	1258.67	363.881	1622	1057	665	1114.67	481.099	1107	947	781	945	163.009	1732	2275	2108	2038.33	278.123	670	936	369	658.333	283.68	-1.91545	-1.73651	-1.93313	-1.06713	-2.57548	2.69713e-05	7.08642e-05	2.51192e-05	0.00376908	1.46753e-06
RSc0592		hypothetical protein	832	764	1467	1021	387.741	17537	13297	13107	14647	2504.62	8256	10029	6688	8324.33	1671.55	4986	8307	21032	11441.7	8469.84	2816	2574	4573	3321	1090.99	15299	17514	4518	12443.7	6952.6	3.80004	3.36851	3.66449	1.72434	3.92608	4.75858e-05	0.000126494	6.31635e-05	0.0132243	3.92211e-05
RSc0593		hypothetical protein	8066	5743	2043	5284	3037.62	23978	11846	12954	16259.3	6707.48	22573	11371	22762	18902	6522.72	28694	14138	9064	17298.7	10189.5	7312	8736	7021	7689.67	917.758	21198	6714	11439	13117	7386.36	1.59174	2.29541	1.99913	0.691065	1.62699	0.0200782	0.002468	0.00547644	0.291477	0.0188332
RSc0594		hypothetical protein	1835	937	1125	1299	473.612	3922	2551	4267	3580	907.682	4396	1780	2850	3008.67	1315.2	4127	1810	1012	2316.33	1618.05	206	5252	867	2108.33	2742.48	639	3096	1440	1725	1253.05	1.45042	1.58426	1.15475	0.51589	0.602705	0.195102	0.158074	0.307239	0.685961	0.615199
RSc0595		putative outer membrane receptor signal peptide protein	7127	1992	5985	5034.67	2696.18	21639	6015	52071	26575	23421.4	25697	6469	39045	23737	16376.2	42034	4404	7249	17895.7	20952.8	782	45318	9486	18528.7	23604.9	1767	29547	9630	13648	14319.2	2.29409	2.56508	2.28057	2.12783	1.87373	0.195079	0.148485	0.204706	0.272316	0.318253
RSc0596		hypothetical protein	410	49	153	204	185.825	603	123	748	491.333	327.121	376	101	741	406	321.053	580	76	121	259	278.903	29	871	238	379.333	438.432	56	495	189	246.667	225.11	1.34336	1.50951	0.762873	1.52569	1.07243	0.412352	0.358002	0.655222	0.396077	0.549803
RSc0597		hypothetical protein	533	45	108	228.667	265.436	330	48	153	177	142.524	126	26	133	95	59.8582	319	33	33	128.333	165.122	15	169	51	78.3333	80.5564	28	36	18	27.3333	9.0185	-0.14721	-0.412885	-0.479951	-0.425349	-2.05186	0.92637	0.782685	0.740844	0.789572	0.144012
RSc0598		hypothetical protein	1201	696	936	944.333	252.603	323	87	51	153.667	147.748	106	57	0	54.3333	53.0503	200	88	55	114.333	76.0022	246	182	17	148.333	118.154	75	36	63	58	19.975	-3.20999	-4.33875	-3.05392	-3.01043	-3.77033	0.0165839	0.00386641	0.0208871	0.0238427	0.00736545
RSc0599		putative transcription regulator protein	2284	2027	1683	1998	301.548	2389	2132	1394	1971.67	516.514	2396	1601	798	1598.33	799.003	2327	1872	1122	1773.67	608.489	1259	1664	714	1212.33	476.716	1435	1305	1080	1273.33	179.606	-0.135308	-0.132632	0.0565612	-0.771341	-0.40251	0.762239	0.768792	0.905593	0.0561392	0.316581
RSc0600		hypothetical protein	152	219	144	171.667	41.1866	143	171	374	229.333	126.065	61	162	323	182	132.14	87	191	231	169.667	74.3326	98	182	442	240.667	179.347	98	144	54	98.6667	45.0037	0.210668	0.136751	0.118888	0.263062	-0.520611	0.793907	0.870162	0.886348	0.739772	0.477677
RSc0601		hypothetical protein	1036	831	675	847.333	181.053	835	979	935	916.333	73.7925	485	925	1007	805.667	280.716	588	882	946	805.333	190.917	631	819	1751	1067	599.773	528	873	513	638	203.654	0.0288548	0.157892	0.173889	0.274005	-0.202754	0.955633	0.732863	0.703754	0.53041	0.651019
RSc0602		hypothetical protein	386	537	144	355.667	198.248	242	437	850	509.667	310.445	227	456	513	398.667	151.375	112	362	528	334	209.409	199	429	901	509.667	357.885	138	468	387	331	171.98	0.241351	0.284886	-0.108996	0.257613	-0.105058	0.793907	0.750814	0.910366	0.778923	0.913155
RSc0603		hypothetical protein	483	534	396	471	69.7782	370	544	425	446.333	88.9401	239	474	342	351.667	117.798	170	435	363	322.667	137.027	212	234	442	296	126.917	206	324	252	260.667	59.4755	-0.168563	-0.191961	-0.35063	-0.662689	-0.633262	0.707703	0.664672	0.399598	0.10636	0.121329
RSc0604		hydrolase oxidoreductase protein	3209	4605	8343	5385.67	2654.54	3501	6793	5627	5307	1669.17	3146	5030	4408	4194.67	959.947	2925	4702	5412	4346.33	1281.08	2860	7254	7327	5813.67	2558.21	3328	6741	4131	4733.33	1784.45	-0.0533163	-0.00530346	0.014287	0.0855618	0.0954247	0.907057	0.990935	0.975873	0.846279	0.828357
RSc0605	adhC2	bifunctional: glutathione-dependent formaldehyde dehydrogenase/alcohol dehydrogenase class III	6548	9441	13545	9844.67	3515.92	7447	12726	10829	10334	2674.08	8140	10118	8588	8948.67	1037.15	6336	9158	12804	9432.67	3242.74	6960	13533	13702	11398.3	3844.64	8022	11988	8451	9487	2176.52	0.0174871	0.21314	0.20987	0.204846	0.225652	0.970049	0.586817	0.591258	0.60156	0.562215
RSc0606		putative methyl-accepting chemotaxis transmembrane protein	133	87	81	100.333	28.4488	1948	2196	1564	1902.67	318.429	1366	1629	532	1175.67	572.732	616	1417	2805	1612.67	1107.54	374	208	459	347	127.66	1450	2556	414	1473.33	1071.19	4.19232	3.80312	4.32719	1.88673	4.01365	0.000101257	0.000218152	8.49444e-05	0.0211682	0.000145733
RSc0607	gstC	putative glutathione S-transferase protein	32	22	18	24	7.2111	240	24	34	99.3333	121.923	31	40	0	23.6667	20.9841	30	27	11	22.6667	10.2144	35	39	0	24.6667	21.4554	48	27	27	34	12.1244	1.45333	-0.18059	0.0511385	-0.338629	0.781379	0.330403	0.918885	0.978315	0.843307	0.617007
RSc0609		putative lipoprotein	288	426	324	346	71.5821	720	968	1258	982	269.273	1085	1137	798	1006.67	182.571	439	837	1639	971.667	611.229	381	923	986	763.333	332.605	374	801	873	682.667	269.726	1.39332	1.91223	1.62817	1.04332	1.14515	0.0058737	0.000621211	0.0021384	0.0292977	0.0185238
RSc0610		putative signal peptide protein	270	249	360	293	58.9661	447	355	323	375	64.3739	506	392	361	419.667	76.3566	281	296	429	335.333	81.4637	234	416	578	409.333	172.097	258	369	360	329	61.6523	0.292149	0.851837	0.465172	0.436442	0.40696	0.480973	0.0377786	0.246798	0.277524	0.313176
RSc0611	apbE	thiamine biosynthesis lipoprotein apbE precursor transmembrane	227	105	117	149.667	67.2409	281	201	51	177.667	116.762	150	176	133	153	21.6564	160	218	143	173.667	39.3234	99	143	102	114.667	24.5832	124	144	162	143.333	19.0088	0.0995683	0.377489	0.551947	-0.312972	0.304363	0.889827	0.552083	0.368786	0.630606	0.641816
RSc0612		hypothetical protein	838	51	36	308.333	458.766	214	78	68	120	81.5598	56	64	76	65.3333	10.0664	71	72	99	80.6667	15.885	43	65	0	36	33.0606	53	54	54	53.6667	0.57735	-0.6815	-0.771332	-0.498796	-2.23577	-1.14541	0.684496	0.653796	0.780762	0.168223	0.486862
RSc0613		hypothetical protein	9276	24162	10350	14596	8301.79	536	368	935	613	291.237	470	244	95	269.667	188.813	306	275	363	314.667	44.6356	1591	5057	5797	4148.33	2245.41	250	531	243	341.333	164.293	-4.56067	-5.30862	-5.16592	-1.8592	-5.21598	0.000120479	4.19495e-05	4.70173e-05	0.0323111	4.16191e-05
RSc0614		hypothetical protein	154	160	117	143.667	23.2881	112	98	17	75.6667	51.2868	59	78	57	64.6667	11.5902	105	94	33	77.3333	38.7857	81	78	0	53	45.9239	78	63	45	62	16.5227	-1.32106	-0.86189	-0.795651	-1.76059	-1.0099	0.272821	0.479177	0.519446	0.15279	0.402419
RSc0615		transcription regulator protein	874	767	864	835	59.1016	1382	1444	1224	1350	113.437	830	1289	1311	1143.33	271.577	1813	1605	803	1407	533.318	1033	1586	935	1184.67	351.002	1310	1215	837	1120.67	250.213	0.608775	0.731037	1.03002	0.489391	0.645934	0.147819	0.0833194	0.0192906	0.246864	0.125467
RSc0616		hypothetical protein	242	192	144	192.667	49.0034	376	410	663	483	156.809	714	405	266	461.667	229.313	157	513	1584	751.333	742.755	206	208	357	257	86.6083	145	144	558	282.333	238.735	1.16023	1.61471	1.92018	0.328915	0.598885	0.189645	0.0720053	0.0396156	0.73582	0.523229
RSc0617		putative secreted aspartic protease	203	76	108	129	66.053	244	192	578	338	209.466	350	245	209	268	73.2598	115	248	770	377.667	346.217	217	65	221	167.667	88.9344	141	72	324	179	130.227	1.27728	1.468	1.70526	0.354588	0.61011	0.119654	0.0730532	0.0436795	0.689102	0.469553
RSc0618	rdgC	recombination associated protein	1666	942	900	1169.33	430.638	2721	1958	1598	2092.33	573.425	1115	2252	1425	1597.33	587.764	1309	2002	1518	1609.67	355.478	2318	1222	1411	1650.33	585.888	2836	2124	1557	2172.33	640.868	0.782826	0.790856	0.805322	0.577663	1.16087	0.0521995	0.0508945	0.0468326	0.147841	0.00680025
RSc0619		putative transmembrane hydrogenase cytochrome B- type subunit	741	351	603	565	197.757	726	210	510	482	259.137	222	265	133	206.667	67.3226	215	264	297	258.667	41.2593	393	676	442	503.667	151.243	289	342	396	342.333	53.5008	-0.359291	-1.10913	-0.795561	-0.0865935	-0.419908	0.483585	0.0309175	0.110726	0.882543	0.407248
RSc0620		putative sulfate oxidase protein	1306	762	1449	1172.33	362.481	999	413	1479	963.667	533.878	551	491	1102	714.667	336.779	591	526	737	618	108.06	961	1729	1887	1525.67	495.356	734	846	792	790.667	56.0119	-0.443337	-0.454835	-0.591415	0.429358	-0.25699	0.256115	0.243612	0.128509	0.272197	0.527084
RSc0621		hypothetical protein	1559	1005	1980	1514.67	489.01	1120	515	6511	2715.33	3301.03	605	666	4256	1842.33	2090.52	693	611	1826	1043.33	679.048	1243	3393	8823	4486.33	3906.49	847	1755	1692	1431.33	507.027	0.155016	0.0338646	-0.433708	1.20363	0.186523	0.853963	0.970145	0.561239	0.0946396	0.819218
RSc0622	dbpA	ATP-dependent RNA helicase DbpA	5576	4796	6588	5653.33	898.499	6747	7109	7803	7219.67	536.628	5027	7022	4940	5663	1177.73	4041	5578	7282	5633.67	1621.22	4731	9932	8670	7777.67	2712.89	5317	9135	6930	7127.33	1916.63	0.276598	0.290333	0.24724	0.422774	0.551339	0.311408	0.287962	0.368326	0.119119	0.0447584
RSc0623		hypothetical protein	1071	2253	1881	1735	604.374	1472	2608	3910	2663.33	1219.94	2008	2769	2584	2453.67	396.888	775	2018	3993	2262	1622.82	1334	4030	4998	3454	1898.7	1298	3717	3393	2802.67	1313.11	0.486246	0.898821	0.465784	0.857652	0.843968	0.229732	0.0307723	0.25286	0.0375638	0.0403058
RSc0624		zinc-dependent alcohol dehydrogenase oxidoreductase protein	571	356	486	471	108.282	617	320	340	425.667	166.001	349	362	323	344.667	19.8578	354	268	396	339.333	65.2482	357	1170	238	588.333	507.24	334	1260	189	594.333	581.025	-0.276165	-0.167948	-0.16157	0.159972	0.329102	0.730912	0.84085	0.846829	0.851599	0.684535
RSc0625		transcription regulator protein	1641	1605	1845	1697	129.43	2021	1886	2652	2186.33	408.889	2154	1808	1976	1979.33	173.024	2158	1440	2156	1918	413.961	1760	3367	2346	2491	813.253	1533	3186	1989	2236	853.732	0.282398	0.527625	0.484128	0.541059	0.599395	0.468421	0.162654	0.201321	0.152122	0.112998
RSc0626		aldehyde dehydrogenase subunit III	218	250	270	246	26.2298	430	532	1088	683.333	354.143	389	532	266	395.667	133.125	243	365	891	499.667	344.351	220	1482	935	879	632.861	257	3339	711	1435.67	1663.89	1.33408	1.04423	1.18641	1.53351	2.35161	0.101329	0.198093	0.144924	0.0636893	0.0091462
RSc0627		putative dehydrogenase large chain transmembrane protein	747	274	396	472.333	245.565	1206	570	374	716.667	434.959	515	694	171	460	265.803	426	413	682	507	151.694	453	1846	935	1078	707.424	500	6048	396	2314.67	3233.58	0.416472	0.0976268	0.485387	1.08496	2.08612	0.708209	0.937758	0.657444	0.295081	0.0601887
RSc0628		hypothetical protein	380	46	54	160	190.568	389	86	170	215	156.432	71	101	57	76.3333	22.4796	77	76	33	62	25.1197	86	364	0	150	190.252	132	738	126	332	351.619	0.726991	-0.356955	-0.792953	-0.132688	1.48665	0.660929	0.843289	0.634602	0.94792	0.362997
RSc0629		putative oxidoreductase cytochrome C552 precursor signal peptide protein	61	38	27	42	17.3494	116	43	0	53	58.643	68	51	152	90.3333	54.0771	79	36	33	49.3333	25.7358	68	91	17	58.6667	37.8726	93	252	72	139	98.4226	-0.132451	1.7806	0.530368	0.41679	1.95418	0.934459	0.189017	0.715493	0.779885	0.144822
RSc0631		hypothetical protein	554	430	468	484	63.5295	867	516	646	676.333	177.455	718	503	665	628.667	112.01	705	563	330	532.667	189.331	518	819	544	627	166.784	616	639	504	586.333	72.2242	0.375863	0.67406	0.41876	0.382761	0.514554	0.341623	0.0858425	0.289664	0.332692	0.18803
RSc0632		putative NADP-dependent alcohol dehydrogenase oxidoreductase protein	339	233	189	253.667	77.106	312	209	374	298.333	83.3447	257	236	171	221.333	44.8367	194	213	143	183.333	36.1985	229	494	578	433.667	182.155	248	405	153	268.667	127.265	0.210528	0.115081	-0.15614	0.796588	0.293186	0.709492	0.845435	0.787175	0.120553	0.587322
RSc0633		putative NAD(P)H:quinone oxidoreductase	255	224	261	246.667	19.8578	265	163	221	216.333	51.1599	290	203	247	246.667	43.501	191	210	187	196	12.2882	177	559	272	336	198.879	181	450	135	255.333	170.148	-0.281109	0.32239	-0.0509734	0.360071	0.172294	0.628898	0.573434	0.938972	0.526506	0.780073
RSc0634		transcription regulator protein	1390	612	423	808.333	512.525	1477	534	714	908.333	500.636	658	607	589	618	35.7911	754	488	517	586.333	145.926	673	611	884	722.667	143.117	694	495	621	603.333	100.669	0.0986079	0.0494577	-0.0640689	0.00800499	-0.0258621	0.832179	0.919289	0.892819	0.987448	0.95946
RSc0635		transcription regulator protein	487	319	522	442.667	108.519	639	390	663	564	151.165	478	524	836	612.667	194.775	491	443	528	487.333	42.6185	539	1027	1139	901.667	319.032	664	936	576	725.333	187.673	0.262351	0.751485	0.459239	1.02181	0.988307	0.479177	0.0396288	0.200695	0.00774277	0.00956262
RSc0636		hypothetical protein	84	127	63	91.3333	32.6241	123	131	221	158.333	54.4181	86	150	266	167.333	91.2433	68	103	110	93.6667	22.5019	79	169	255	167.667	88.0076	101	252	153	168.667	76.7094	0.673142	1.0635	0.282675	0.752012	1.02632	0.270132	0.0834214	0.667836	0.21593	0.0906682
RSc0638		hypothetical protein	332	48	63	147.667	159.813	332	44	34	136.667	169.238	63	58	0	40.3333	35.019	30	64	11	35	26.8514	46	39	17	34	15.1327	51	54	81	62	16.5227	-0.395249	-1.55096	-1.40375	-1.76095	-0.178838	0.787349	0.258577	0.309787	0.192083	0.911396
RSc0639		heat shock protein	787	539	441	589	178.337	1230	665	493	796	385.568	487	706	494	562.333	124.468	509	611	605	575	57.2364	626	520	561	569	53.4509	676	846	432	651.333	208.099	0.304145	0.250198	0.297481	0.0210669	0.383747	0.356205	0.455424	0.36739	0.958832	0.239172
RSc0641	groES	co-chaperonin GroES	31717	37603	26784	32034.7	5416.49	49571	32863	141457	74630.3	58473.4	50011	45728	87913	61217.3	23218.1	38562	32807	67254	46207.7	18452.4	50450	63765	99110	71108.3	25147.4	44696	75357	45378	55143.7	17508.6	0.967938	1.13432	0.715241	1.0651	0.979351	0.102178	0.0551269	0.219623	0.0694212	0.0918676
RSc0642	groEL	chaperonin GroEL	119727	152749	110295	127590	22292.6	198561	231424	447338	292441	135147	215092	208981	353153	259075	81530.9	407724	230031	206646	281467	109965	228348	195780	286943	237024	46196.6	258785	254331	154728	222615	58833.7	1.1091	1.27704	1.4393	0.884384	1.0121	0.0726168	0.041315	0.0241388	0.147892	0.0975117
RSc0643		hypothetical protein	2630	2856	5913	3799.67	1833.69	2216	1957	3332	2501.67	730.657	2101	1960	1710	1923.67	198.016	1636	1614	3817	2355.67	1265.6	1785	3588	4046	3139.67	1195.32	1699	2817	2322	2279.33	560.22	-0.643344	-0.54315	-0.431056	-0.250728	-0.427456	0.115883	0.187632	0.295177	0.56021	0.300281
RSc0644		putative transmembrane protein	1652	1518	3051	2073.67	849.043	1383	1238	850	1157	275.578	742	1012	361	705	327.073	788	951	1056	931.667	135.042	625	1456	663	914.667	469.193	569	1242	657	822.667	365.809	-0.946187	-1.30618	-0.889233	-1.24113	-1.17597	0.0943369	0.026417	0.113714	0.0329443	0.0410995
RSc0645		hypothetical protein	212	76	117	135	69.7639	232	85	204	173.667	78.0534	92	95	95	94	1.73205	92	62	110	88	24.2487	94	117	68	93	24.5153	71	171	90	110.667	53.1068	0.306526	-0.134744	-0.255393	-0.397477	0.0783697	0.650999	0.853843	0.713427	0.547736	0.918195
RSc0646		hypothetical protein	402	301	198	300.333	102.002	258	133	170	187	64.2106	136	160	95	130.333	32.8684	200	128	121	149.667	43.7302	234	182	221	212.333	27.0617	164	207	108	159.667	49.6421	-0.749741	-0.89677	-0.690336	-0.418506	-0.657327	0.0808549	0.0397873	0.1072	0.332102	0.124198
RSc0647		Major facilitator superfamily MFS-1-related protein	1657	323	369	783	757.256	1190	218	187	531.667	570.344	248	200	228	225.333	24.1109	240	160	154	184.667	48.0139	299	208	136	214.333	81.6844	227	261	108	198.667	80.3389	-0.728919	-1.04395	-1.42364	-1.52222	-1.35874	0.191379	0.066927	0.0161141	0.0110088	0.0212173
RSc0648		putative transmembrane protein	1073	303	342	572.667	433.74	784	166	255	401.667	334.087	220	131	171	174	44.5758	199	138	176	171	30.8058	128	533	272	311	205.297	122	225	135	160.667	56.0922	-0.628584	-1.23797	-1.26205	-0.60011	-1.3433	0.381501	0.0848318	0.0793752	0.417389	0.0655783
RSc0649	tadG1	putative transmembrane protein	206	150	117	157.667	44.9926	164	99	221	161.333	61.0437	103	62	76	80.3333	20.8407	68	66	121	85	31.1929	58	247	187	164	96.5764	50	63	90	67.6667	20.4042	-0.0876646	-0.660288	-0.650143	-0.00333324	-0.990255	0.913412	0.33276	0.341757	0.996919	0.145873
RSc0650	tadC1	putative tight adherence TadC-related transmembrane protein	262	172	198	210.667	46.3177	269	112	102	161	93.6643	116	88	38	80.6667	39.5137	99	71	110	93.3333	20.108	67	156	85	102.667	47.0567	68	108	108	94.6667	23.094	-0.558005	-1.12444	-0.868529	-1.02138	-0.860133	0.371088	0.0727195	0.159411	0.0996876	0.163463
RSc0651	tadB1	putative tight adherence TadB-related transmembrane protein	206	167	189	187.333	19.5533	211	118	187	172	48.2804	163	84	95	114	42.7902	173	82	143	132.667	46.3717	102	143	204	149.667	51.3258	94	144	99	112.333	27.5379	-0.2453	-0.440961	-0.234699	-0.339627	-0.492627	0.669421	0.417297	0.68612	0.539251	0.358949
RSc0652	cpaF1	secretion ATPase protein	372	348	369	363	13.0767	399	230	357	328.667	87.9905	307	270	361	312.667	45.7639	347	212	231	263.333	73.0776	208	676	459	447.667	234.206	202	387	351	313.333	98.0833	-0.247993	0.0775569	-0.131357	0.247244	0.00467141	0.649357	0.896188	0.821838	0.650416	0.993748
RSc0653	cpaE1	putative pilus assembly protein	367	331	423	373.667	46.3609	417	216	272	301.667	103.732	243	165	209	205.667	39.1067	292	166	176	211.333	70.0381	120	624	204	316	270.022	123	324	153	200	108.43	-0.427224	-0.550202	-0.504168	-0.363309	-0.745148	0.544127	0.426078	0.47112	0.617807	0.273353
RSc0654		lipoprotein	158	112	126	132	23.5797	189	60	119	122.667	64.5781	114	43	57	71.3333	37.6076	120	55	99	91.3333	33.1713	50	169	85	101.333	61.1583	72	153	18	81	67.9485	-0.253294	-0.61129	-0.23958	-0.389291	-0.580942	0.794934	0.496662	0.806958	0.678991	0.524807
RSc0655	cpaC	outer membrane channel protein	919	456	675	683.333	231.612	620	362	459	480.333	130.316	471	258	152	293.667	162.463	473	315	341	376.333	84.7191	261	559	408	409.333	149.004	265	414	270	316.333	84.6188	-0.575541	-0.938835	-0.544749	-0.677625	-0.821299	0.245181	0.0619029	0.273184	0.171821	0.0981996
RSc0656	cpaB	pilus assembly transmembrane protein	181	181	243	201.667	35.7957	193	118	459	256.667	179.194	164	93	133	130	35.5949	95	97	242	144.667	84.2991	87	286	357	243.333	139.965	81	252	153	162	85.8545	0.139607	-0.239741	-0.305456	0.132914	-0.117593	0.854641	0.74384	0.667966	0.86121	0.878282
RSc0660		putative pilin transmembrane protein	227	166	225	206	34.6554	247	110	0	119	123.746	168	72	95	111.667	50.1232	194	63	66	107.667	74.7819	167	117	102	128.667	34.0343	145	63	90	99.3333	41.7892	-1.26233	-0.740139	-0.87627	-0.764693	-0.925303	0.326261	0.568154	0.498263	0.554154	0.467812
RSc0662		hypothetical protein	2061	1556	1422	1679.67	336.972	2091	1088	765	1314.67	691.449	1006	1000	817	941	107.429	1238	873	363	824.667	439.498	496	1196	697	796.333	360.417	497	693	270	486.667	211.689	-0.540889	-0.53908	-0.807525	-1.09005	-1.62654	0.236147	0.23702	0.0795579	0.0212636	0.00180216
RSc0663		putative glycine rich transmembrane protein	5718	4888	4050	4885.33	834.003	5712	4298	2159	4056.33	1788.79	3758	3442	2299	3166.33	767.57	4048	3220	1089	2785.67	1526.57	1852	4173	2482	2835.67	1200.24	1933	2961	1008	1967.33	976.953	-0.456996	-0.364851	-0.624945	-0.812178	-1.19381	0.308241	0.422606	0.162916	0.0698199	0.0113903
RSc0664		lipoprotein	9765	12544	7758	10022.3	2403.35	9908	9032	9741	9560.33	465.107	12970	9165	9652	10595.7	2070.6	9309	7077	4939	7108.33	2185.17	4161	13195	12019	9791.67	4911.62	4257	7974	3744	5325	2308.4	-0.122579	0.425571	-0.165328	-0.078659	-0.726279	0.831569	0.406593	0.77011	0.894057	0.146479
RSc0665		dihydrodipicolinate synthase-like transmembrane protein	1188	1438	1728	1451.33	270.247	1709	1264	1309	1427.33	244.966	834	1082	760	892	168.653	792	919	1639	1116.67	456.789	524	1274	1343	1047	454.243	501	1926	900	1109	735.131	-0.0764206	-0.387933	-0.120863	-0.547974	-0.268004	0.880091	0.376353	0.805769	0.203178	0.555106
RSc0666	hemL	glutamate-1-semialdehyde 2,1-aminomutase	2740	2426	2466	2544	170.915	3988	3997	5117	4367.33	649.246	2630	3921	4484	3678.33	950.523	2524	3464	4301	3429.67	888.997	2663	4615	5627	4301.67	1506.64	3340	4401	3726	3822.33	537.02	0.687458	0.780771	0.676362	0.707784	0.819845	0.00754467	0.00323214	0.00828453	0.00625608	0.00226456
RSc0667		rubredoxin protein	2347	2258	2313	2306	44.911	3112	1851	5049	3337.33	1610.86	2674	3297	3078	3016.33	316.045	1427	2107	3938	2490.67	1298.72	3388	3263	4420	3690.33	634.993	3141	3015	3006	3054	75.4785	0.371809	0.659655	0.288405	0.682967	0.645436	0.335	0.0833752	0.462734	0.0738917	0.090139
RSc0668	pilG	twitching motility two-component response regulator transcription regulator protein	11387	17702	10440	13176.3	3947.84	13967	10154	12750	12290.3	1947.62	12612	12977	9405	11664.7	1965.42	7012	10110	14960	10694	4006.05	12254	18850	13974	15026	3421.52	10029	15858	9819	11902	3427.61	-0.163165	0.135951	-0.0243575	0.201553	0.0734255	0.712786	0.76252	0.96146	0.640349	0.875742
RSc0669	pilH	putative twitching motility two-component response regulator transcription regulator protein	11706	8354	9135	9731.67	1753.85	16163	7465	9588	11072	4534.92	13357	10194	6517	10022.7	3423.22	8010	6943	14421	9791.33	4044.75	11781	12090	9129	11000	1627.68	14589	13365	9630	12528	2583.28	0.043424	0.311039	0.29615	0.208361	0.599105	0.92637	0.430901	0.455394	0.611753	0.119169
RSc0670	pilI	putative twitching motility protein	10155	4541	6741	7145.67	2828.79	14633	4697	4624	7984.67	5757.74	6530	6605	4484	5873	1203.49	4591	4645	7436	5557.33	1627.2	6166	7267	5015	6149.33	1126.09	8248	8856	5112	7405.33	2009.22	-0.0319542	0.0524572	-0.000901194	-0.131994	0.334866	0.950049	0.915395	0.998347	0.775391	0.424959
RSc0671	pilJ	putative twitching motility transmembrane protein	24952	19198	26586	23578.7	3880.74	44032	27054	41123	37403	9079.75	35934	29563	33725	33074	3235.01	22992	25324	45936	31417.3	12627.5	21082	43706	50473	38420.3	15391.9	31898	54018	29637	38517.7	13471.2	0.57227	0.804371	0.656323	0.665848	0.953141	0.125482	0.0351647	0.0800182	0.0762356	0.0149563
RSc0672		putative composite two component regulatory (sensor histidine kinase and response regulator hybrid) transcription regulator protein	22874	17204	19053	19710.3	2891.59	43064	32808	26265	34045.7	8467.61	24550	23795	18734	22359.7	3162.53	26419	29628	19206	25084.3	5337.65	21381	27105	31620	26702	5131.38	27510	35037	16290	26279	9433.93	0.682996	0.462902	0.62454	0.457398	0.61092	0.0373557	0.150219	0.0548822	0.154829	0.0601887
RSc0673		hypothetical protein	320	888	441	549.667	299.186	391	881	1088	786.667	357.947	381	1257	1121	919.667	471.429	141	769	858	589.333	390.81	320	845	1224	796.333	453.961	253	954	1116	774.333	458.696	0.388092	0.922576	0.114991	0.449886	0.580025	0.418336	0.0519321	0.832139	0.34413	0.218051
RSc0674	rsuA	ribosomal small subunit pseudouridine synthase A protein	1734	2078	1953	1921.67	174.127	2065	2957	3604	2875.33	772.743	1659	3334	2964	2652.33	879.92	1135	2360	2607	2034	788.291	1563	2938	3757	2752.67	1108.68	1842	2880	2628	2450	541.409	0.46985	0.685117	0.276198	0.447824	0.5704	0.0599534	0.0090202	0.267408	0.0720574	0.0250295
RSc0675		hypothetical protein	6536	7515	4329	6126.67	1631.97	7901	5699	4352	5984	1791.58	7222	7469	2052	5581	3058.7	7250	7781	4543	6524.67	1736.59	5897	9321	4675	6631	2408.4	6688	7416	3816	5973.33	1903.43	-0.125877	0.0262646	0.360523	0.09543	0.176357	0.753774	0.953595	0.317771	0.816163	0.649001
RSc0676		Holliday junction resolvase-like protein	2897	1536	1242	1891.67	882.967	3169	1645	1649	2154.33	878.729	1809	2583	1577	1989.67	526.773	3603	3002	1177	2594	1263.41	2508	2990	1224	2240.67	912.847	3230	2187	1791	2402.67	743.347	0.142543	0.452344	0.736186	0.289929	0.659431	0.740553	0.244178	0.0598719	0.468018	0.0887973
RSc0677	pyrR	pyrimidine regulatory protein PyrR	1883	1042	468	1131	711.686	1941	1385	1462	1596	301.249	1065	1588	893	1182	361.971	1915	1725	561	1400.33	733.066	1284	1027	799	1036.67	242.644	1627	855	1215	1232.33	386.292	0.629975	0.522099	0.662325	0.0525367	0.609089	0.248171	0.340859	0.220098	0.93676	0.26685
RSc0678	pyrB	aspartate carbamoyltransferase catalytic subunit	4339	2692	1386	2805.67	1479.78	6873	5218	8687	6926	1735.11	4967	6790	8569	6775.33	1801.04	4004	5888	4455	4782.33	983.73	4104	4199	4692	4331.67	315.652	6662	4104	5139	5301.67	1286.73	1.31086	1.64143	1.1205	0.711708	1.23635	0.0179474	0.00480454	0.0372463	0.175029	0.0236128
RSc0679	pyrX	dihydroorotase	5377	3991	2403	3923.67	1488.14	9736	7006	6222	7654.67	1844.62	5736	7619	7410	6921.67	1032.12	6092	7284	5357	6244.33	972.49	5371	4485	5474	5110	543.71	8708	5211	5427	6448.67	1959.62	0.912887	1.17839	1.00213	0.464917	1.00949	0.0180319	0.00394385	0.0106675	0.211008	0.010439
RSc0680	plsC	1-acyl-sn-glycerol-3-phosphate acyltransferase transmembrane protein	995	603	342	646.667	328.683	1941	1110	969	1340	525.234	669	1305	893	955.667	322.598	956	1090	847	964.333	121.714	972	663	663	766	178.401	1494	765	1152	1137	364.731	1.00586	0.971688	0.962679	0.360631	1.18896	0.0351271	0.0419186	0.0428019	0.453019	0.0156927
RSc0681	apaH	diadenosine tetraphosphatase	1334	1649	783	1255.33	438.327	1721	1783	1224	1576	306.413	892	1742	931	1188.33	479.886	692	1688	924	1101.33	521.142	1161	1898	1377	1478.67	378.872	930	1665	981	1192	410.423	0.285287	0.190484	0.0591407	0.287132	0.179763	0.307239	0.50993	0.854641	0.304211	0.536102
RSc0682	rfbB	dTDP-glucose 4,6-dehydratase protein	6741	9089	4878	6902.67	2110.15	10499	12651	17952	13700.7	3835.77	6409	14957	15523	12296.3	5106.43	3676	11420	16621	10572.3	6514	8974	13208	16609	12930.3	3825.07	10866	17190	14733	14263	3188.09	0.867138	1.00652	0.709455	0.879094	1.25399	0.0750199	0.0414808	0.145361	0.0710136	0.0136716
RSc0683	rfbD	dTDP-4-dehydrorhamnose reductase oxidoreductase protein	4876	2538	2628	3347.33	1324.63	7581	4933	3009	5174.33	2295.53	2311	4957	3895	3721	1331.55	2439	4818	3355	3537.33	1199.94	5170	3497	2193	3620	1492.31	6549	5598	3384	5177	1623.96	0.519879	0.523676	0.425659	0.169859	0.883644	0.277127	0.275503	0.380311	0.749883	0.0655898
RSc0684	rfbA	glucose-1-phosphate thymidylyltransferase protein	3534	3146	2349	3009.67	604.149	7243	6388	7072	6901	452.423	3634	6456	6821	5637	1744.22	2792	6775	5742	5103	2066.96	6834	5525	3927	5428.67	1455.89	7630	8127	5967	7241.33	1131.24	1.13525	1.19436	1.01645	0.930338	1.5183	0.0135668	0.0103588	0.0246665	0.0376457	0.00213372
RSc0685	rfbC	dTDP-4-dehydrorhamnose 3,5-epimerase protein	1993	1217	1710	1640	392.707	4552	2724	3825	3700.33	920.354	1821	2606	3572	2666.33	877.058	2003	2851	3278	2710.67	648.981	4177	2535	3298	3336.67	821.683	4472	3924	3159	3851.67	659.482	1.09022	1.00323	1.02904	1.09041	1.50311	0.00521674	0.00889408	0.00760625	0.00528252	0.000478273
RSc0686		putative lipopolysaccharide O-SIDE chain biosynthesis transmembrane protein	1218	637	936	930.333	290.541	2452	1312	1564	1776	598.839	644	1293	931	956	325.221	845	1264	1353	1154	271.277	2259	1261	1207	1575.67	592.4	2108	1746	1287	1713.67	411.454	0.842043	0.374794	0.641209	0.830962	1.14508	0.0545818	0.398183	0.139902	0.0586252	0.0123226
RSc0687	rfbF	dTDP-rhamnosyl transferase rfbf protein	1845	1360	1908	1704.33	299.861	2731	1458	4913	3034	1747.32	1045	1650	3040	1911.67	1022.92	1080	1412	2882	1791.33	959.021	2683	2379	4165	3075.67	955.557	2709	2376	2430	2505	178.72	0.624919	0.353794	0.244991	0.843367	0.833995	0.112885	0.37573	0.552736	0.035394	0.0372623
RSc0688		glycosyl transferase protein	7093	1575	1791	3486.33	3125.33	8089	1507	2023	3873	3660.27	983	1663	1710	1452	406.845	1021	1552	1870	1481	428.93	2589	2158	1445	2064	577.764	2132	1629	1674	1811.67	278.328	0.0337652	-0.565497	-0.557151	-0.449539	-0.3906	0.966882	0.398296	0.405429	0.504786	0.567546
RSc0689	wecA	putative undecaprenyl phosphate N- acetylglucosaminyltransferase transmembrane protein	4121	1957	2529	2869	1121.35	4657	2032	3434	3374.33	1313.52	1359	2519	2052	1976.67	583.658	1487	2325	2816	2209.33	672.008	3867	3094	2788	3249.67	556.088	3523	2529	2943	2998.33	499.305	0.147672	-0.176897	-0.0317607	0.27501	0.36401	0.740052	0.687948	0.949255	0.509251	0.369354
RSc0690		Lipopolysaccharide biosynthesis protein	2571	1922	3555	2682.67	822.207	2734	2271	8058	4354.33	3215.81	1205	2909	5909	3341	2381.57	1765	2438	6094	3432.33	2329.5	3669	6487	6987	5714.33	1788.87	3517	5310	6399	5075.33	1455.26	0.448013	0.404631	0.467658	1.12768	1.15907	0.28827	0.34044	0.265389	0.0108667	0.00916586
RSc0691		putative phosphomannomutase or phosphoglucomutase protein	6286	3910	6894	5696.67	1576.88	6366	5791	5508	5888.33	437.203	2659	5354	5738	4583.67	1677.83	4422	6115	6820	5785.67	1232.46	7085	8970	8398	8151	966.469	7937	7416	7182	7511.67	386.485	0.00304809	-0.0423239	0.312928	0.567942	0.680509	0.9938	0.918195	0.365616	0.0961311	0.0487415
RSc0692	rfaC1	lipopolysaccharide heptosyltransferase protein	2125	1152	1215	1497.33	544.487	2207	1756	799	1587.33	718.994	605	1582	760	982.333	525.077	1248	1784	1100	1377.33	359.874	2075	1586	1156	1605.67	459.816	2347	1593	1476	1805.33	472.731	-0.0409212	-0.313619	0.188803	0.152199	0.558481	0.941055	0.504083	0.702875	0.762239	0.212394
RSc0693	kdtA	3-deoxy-D-manno-octulosonic-acid transferase	709	355	324	462.667	213.893	838	670	323	610.333	262.633	201	707	228	378.667	284.665	326	657	319	434	193.155	719	403	153	425	283.641	971	405	549	641.667	294.159	0.299023	-0.00200005	0.242247	-0.127121	0.824612	0.69208	0.997858	0.754174	0.875742	0.232875
RSc0694		hypothetical protein	1692	1252	657	1200.33	519.431	2677	1380	1020	1692.33	871.537	1224	1509	798	1177	357.823	1080	1053	528	887	311.196	764	1144	714	874	235.16	845	1089	621	851.667	234.071	0.405342	0.308962	-0.115547	-0.36297	-0.175585	0.160224	0.288318	0.718278	0.209408	0.564769
RSc0695		porin (omp) ABC transporter protein	3543	3554	1899	2998.67	952.355	5675	4111	3196	4327.33	1253.58	2559	3760	2945	3088	613.137	2381	3533	3916	3276.67	798.96	3183	2756	2924	2954.33	215.11	3254	4482	2898	3544.67	831.041	0.448713	0.352302	0.446538	0.0607112	0.496978	0.200111	0.3192	0.203881	0.88342	0.156062
RSc0696		hypothetical protein	2381	3048	1404	2277.67	826.857	3341	3994	6936	4757	1915.11	2903	5508	6764	5058.33	1969.39	1997	4101	6347	4148.33	2175.39	2927	4706	6086	4573	1583.69	3198	6732	4734	4888	1772.03	0.921594	1.34066	1.00541	0.944368	1.25605	0.0726411	0.0126197	0.0517162	0.0647507	0.0175554
RSc0697	pcm	protein-L-isoaspartate O-methyltransferase	3728	4154	2295	3392.33	973.896	4809	5058	6137	5334.67	705.907	3789	5674	6479	5314	1380.66	2829	5229	6160	4739.33	1718.64	3936	5057	5474	4822.33	795.401	4374	6930	4491	5265	1443.12	0.58158	0.921674	0.718767	0.528594	0.851746	0.126032	0.0195978	0.0610265	0.162905	0.0285429
RSc0698		putative transcription regulator protein	2508	3706	1629	2614.33	1042.57	2162	1696	833	1563.67	674.31	1769	1980	969	1572.67	533.329	1571	2075	1331	1659	379.726	2097	2106	680	1627.67	820.716	2231	1737	1512	1826.67	367.791	-0.881971	-0.466612	-0.346156	-0.714523	-0.182923	0.0531551	0.303894	0.455084	0.115101	0.714903
RSc0699		hypothetical protein	199	208	90	165.667	65.6836	267	300	272	279.667	17.7858	113	310	95	172.667	119.274	107	293	132	177.333	100.947	90	143	85	106	32.1403	107	144	144	131.667	21.362	0.766877	0.236087	0.329538	-0.591387	0.0426028	0.155237	0.689145	0.560898	0.275896	0.949476
RSc0700		hypothetical protein	694	958	864	838.667	133.811	787	801	714	767.333	46.7155	506	823	323	550.667	252.975	351	705	891	649	274.321	547	637	918	700.667	193.521	461	837	576	624.667	192.666	-0.201603	-0.342861	-0.151426	-0.234325	-0.218159	0.646279	0.411255	0.737981	0.587157	0.616061
RSc0701	uppP	undecaprenyl pyrophosphate phosphatase	4785	4165	3465	4138.33	660.404	4404	3402	1768	3191.33	1330.57	2292	3596	2109	2665.67	810.871	1973	3544	3223	2913.33	830.018	3086	2587	1751	2474.67	674.552	3278	3078	2088	2814.67	637.207	-0.520706	-0.375476	-0.214384	-0.710898	-0.32283	0.154681	0.307935	0.578713	0.0548908	0.384976
RSc0702		putative NADH-dependent flavin oxidoreductase oxidoreductase protein	911	644	711	755.333	138.911	1073	766	221	686.667	431.505	513	794	551	619.333	152.454	680	734	594	669.333	70.6069	655	624	425	568	124.808	757	684	522	654.333	120.276	-0.351915	-0.00914775	0.103053	-0.405412	0.0249176	0.46029	0.987431	0.846035	0.385122	0.965564
RSc0703	trmB	tRNA (guanine-N(7))-methyltransferase	756	548	198	500.667	281.995	1084	737	748	856.333	197.242	447	1206	665	772.667	390.787	380	934	880	731.333	305.459	828	429	306	521	272.89	1085	1125	990	1066.67	69.3421	0.81152	1.00654	0.981235	0.209319	1.48982	0.230353	0.13864	0.150718	0.783411	0.0329717
RSc0704		Nitrilase superfamily protein	1630	1136	1683	1483	301.677	2091	1519	2108	1906	335.26	943	1581	1463	1329	339.453	812	1226	1870	1302.67	533.15	1199	2093	2771	2021	788.469	1320	1548	1350	1406	123.887	0.283638	0.115853	0.0429309	0.406927	0.188199	0.298811	0.698793	0.893391	0.133643	0.505327
RSc0705		hypothetical protein	2691	2354	4500	3181.67	1154.08	3399	2550	5083	3677.33	1289.23	2116	2831	4541	3162.67	1246.06	1799	1912	3872	2527.67	1165.6	2326	4446	5950	4240.67	1820.7	2556	3258	3411	3075	455.931	0.128704	0.26145	-0.0797369	0.39758	0.251962	0.628754	0.294752	0.776022	0.108983	0.313733
RSc0706		hypothetical protein	2242	5396	5463	4367	1840.61	2610	4191	12240	6347	5164.35	3281	3985	11248	6171.33	4410.59	1904	3039	8151	4364.67	3327.81	2212	7800	15504	8505.33	6674.01	1984	5400	5535	4306.33	2012.33	0.247776	0.694935	0.103041	0.66195	0.159264	0.623993	0.142671	0.850848	0.159597	0.762239
RSc0707		hypothetical protein	1230	1643	1593	1488.67	225.403	1763	1873	1207	1614.33	357.023	1289	1820	931	1346.67	447.297	1018	1482	2145	1548.33	566.421	1449	2587	1343	1793	689.664	1124	2106	1485	1571.67	496.703	0.0238297	0.118325	0.316184	0.253919	0.278178	0.960084	0.782823	0.413391	0.521418	0.476755
RSc0708		hypothetical protein	2210	2526	2133	2289.67	208.26	3224	2913	2601	2912.67	311.5	2282	3634	3116	3010.67	682.127	1470	2540	3707	2572.33	1118.85	1997	3237	2771	2668.33	626.343	2249	3429	2592	2756.67	606.99	0.267086	0.653452	0.389833	0.21418	0.489479	0.340519	0.022242	0.160031	0.452932	0.0781834
RSc0709		Lytic transglycosylase-like protein	4548	4222	5625	4798.33	734.236	6517	4417	2737	4557	1893.88	3398	5482	3686	4188.67	1129.28	5239	5281	4664	5061.33	344.741	9179	4004	2346	5176.33	3564.16	12922	4950	4374	7415.33	4777.6	-0.289979	0.0322736	0.292459	0.0127901	0.711494	0.67721	0.96806	0.673245	0.987448	0.273364
RSc0710		aminotransferase	1669	1462	1089	1406.67	293.933	3022	3429	1547	2666	990.219	1373	3474	1007	1951.33	1331.31	1855	3081	2475	2470.33	613.013	2518	1586	1581	1895	539.54	3016	2997	3096	3036.33	52.5389	0.808608	0.642355	1.10297	0.523791	1.42524	0.0884444	0.175226	0.0241403	0.271975	0.00568678
RSc0711	nusB	transcription antitermination protein NusB	2331	3104	2250	2561.67	471.417	4381	5464	12002	7282.33	4123.06	2213	6377	11704	6764.67	4757.36	2780	5536	7348	5221.33	2300.2	3534	4225	9231	5663.33	3108.95	5077	6120	9423	6873.33	2268.82	1.25593	1.40886	1.14626	1.00687	1.58155	0.0193128	0.0105011	0.0296286	0.053249	0.00497108
RSc0712	ribH	riboflavin synthase subunit beta	2864	4333	2520	3239	962.918	5236	7263	11832	8110.33	3378.65	3667	8112	13395	8391.33	4870.01	3217	7299	9097	6537.67	3013.03	4130	6123	10098	6783.67	3038.36	5256	8136	10818	8070	2781.59	1.13991	1.47464	1.13476	0.972475	1.4769	0.0202815	0.00461437	0.0204774	0.0429696	0.00446375
RSc0713	ribAB	bifunctional 3,4-dihydroxy-2-butanone 4- phosphate synthase/GTP cyclohydrolase II protein	4242	4687	3276	4068.33	721.353	6712	6868	6613	6731	128.557	4083	7594	6897	6191.33	1858.83	3318	6567	7205	5696.67	2084.54	4497	6305	5610	5470.67	912.018	5040	8568	6282	6630	1789.56	0.649641	0.85357	0.713785	0.446275	0.918457	0.0310438	0.00691235	0.0195599	0.129777	0.00428113
RSc0714	ribE	riboflavin synthase subunit alpha	1563	827	1242	1210.67	368.999	2916	1583	1598	2032.33	765.315	1308	1959	988	1418.33	494.813	1365	1419	1298	1360.67	60.6163	1763	1729	1785	1759	28.2135	2056	1638	1719	1804.33	221.681	0.644287	0.537808	0.489448	0.593197	0.854694	0.0441674	0.0902897	0.121353	0.0619717	0.0103684
RSc0715	ribD	diaminohydroxyphosphoribosylaminopyrimidinedeaminase/5-amino-6-(5-phosphoribosylamino)uracilreductase	3220	3604	3303	3375.67	202.05	4920	4698	3366	4328	840.478	3533	4705	2698	3645.33	1008.2	2768	3945	3355	3356	588.501	3367	5187	3723	4092.33	964.575	3102	4887	3177	3722	1009.62	0.255655	0.363671	0.254802	0.267828	0.347294	0.305475	0.141943	0.307096	0.282022	0.159876
RSc0716		putative type 4 fimbrial pilin related transmembrane protein	497	874	558	643	202.364	700	806	544	683.333	131.793	687	890	57	544.667	434.357	272	668	561	500.333	204.852	499	897	561	652.333	214.143	393	963	630	662	286.344	0.0183298	-0.039741	-0.10893	0.0242409	0.255894	0.98465	0.967537	0.903933	0.979481	0.763409
RSc0717		putative type-4 frimbrial pilin-related signal peptide protein	109	63	18	63.3333	45.5009	90	41	51	60.6667	25.8908	48	24	57	43	17.0587	57	36	44	45.6667	10.5987	44	52	0	32	28	31	45	27	34.3333	9.45163	0.0592763	0.122392	0.0695282	-0.938099	-0.386505	0.969678	0.937012	0.964219	0.469092	0.787175
RSc0718		putative type 4 fimbrial biogenesis PILY1- related protein transmembrane	373	194	99	222	139.129	330	165	51	182	140.275	117	171	0	96	87.4128	124	124	132	126.667	4.6188	115	143	102	120	20.9523	131	99	162	130.667	31.5013	-0.464407	-1.07912	-0.260318	-0.669784	-0.111719	0.727943	0.389684	0.853566	0.603042	0.941262
RSc0719		signal peptide protein	281	40	27	116	143.042	224	26	0	83.3333	122.513	37	45	0	27.3333	24.0069	29	31	33	31	2	30	65	0	31.6667	32.532	29	18	18	21.6667	6.35085	-1.0939	-1.67602	-0.539918	-1.60926	-1.26385	0.546804	0.361043	0.790746	0.385122	0.504311
RSc0720		hypothetical protein	227	103	135	155	64.3739	288	94	34	138.667	132.76	88	124	19	77	53.3573	104	102	88	98	8.7178	66	52	51	56.3333	8.3865	90	54	81	75	18.735	-0.501828	-0.779435	-0.314041	-1.38927	-0.695717	0.541011	0.330214	0.714903	0.0793813	0.380311
RSc0721		hypothetical protein	131	111	144	128.667	16.6233	270	140	476	295.333	169.426	149	185	285	206.333	70.4651	88	187	198	157.667	60.5833	139	221	204	188	43.2782	120	216	378	238	130.399	1.01069	0.912548	0.515138	0.56697	1.02382	0.0540956	0.07904	0.324012	0.274756	0.05168
RSc0722		putative type 4 fimbrial pilin related transmembrane protein	1299	1214	1026	1179.67	139.701	3683	1944	3349	2992	922.831	2512	2434	2565	2503.67	65.8964	2736	2189	2233	2386	303.906	2180	1885	2635	2233.33	377.834	3504	2304	2898	2902	600.01	1.20625	1.35281	1.28493	0.91444	1.52288	0.00139143	0.000545328	0.000837285	0.00913564	0.000195994
RSc0723		type-4 fimbrial pilin-like transmembrane protein	1671	2019	1620	1770	217.143	4674	2879	4097	3883.33	916.377	4386	3737	3192	3771.67	597.754	3570	3365	3542	3492.33	111.159	2741	3016	3230	2995.67	245.133	4676	3564	4392	4210.67	577.752	1.00772	1.354	1.24151	0.750819	1.48345	0.00681146	0.000830406	0.00162448	0.0339497	0.00038756
RSc0724		putative type-4 fimbrial biogenesis pily1- related signal peptide protein	9468	12022	10188	10559.3	1316.87	27688	16825	32368	25627	7973.83	29110	23072	24624	25602	3135.56	17395	19660	28248	21767.7	5725.26	14659	20644	33014	22772.3	9360.76	25954	31428	28638	28673.3	2737.17	1.14527	1.57071	1.2771	1.04054	1.66041	0.00605684	0.000617407	0.00290723	0.0108114	0.000370896
RSc0725		hypothetical protein	2957	2774	2214	2648.33	387.113	6516	3390	11475	7127	4076.98	5966	5221	8170	6452.33	1533.47	2999	3893	8063	4985	2702.85	2831	5863	10115	6269.67	3658.99	4004	8559	6597	6386.67	2284.77	1.20742	1.52264	1.03808	1.06522	1.43087	0.02166	0.00549997	0.0430919	0.0386722	0.00801886
RSc0726		hypothetical protein	4623	4455	2565	3881	1142.78	9041	4363	6120	6508	2363.01	8005	6450	4560	6338.33	1725.21	3241	4474	10021	5912	3611.51	3148	6643	5695	5162	1807.44	4692	9657	6840	7063	2490	0.64872	1.02269	0.869502	0.391033	1.08514	0.231355	0.0613718	0.112998	0.48393	0.0485856
RSc0727		putative type-4 fimbrial biogenesis PILV-related transmembrane protein	3627	2973	2133	2911	748.927	6899	2516	3621	4345.33	2279.51	4643	3681	2508	3610.67	1069.24	2294	2493	4158	2981.67	1023.58	3164	3211	2669	3014.67	300.277	3665	3636	2916	3405.67	424.312	0.418096	0.585999	0.350415	0.0848588	0.481152	0.278634	0.126283	0.369354	0.848472	0.20869
RSc0728		transcriptional regulator NrdR	1600	1409	999	1336	307.078	2443	1803	2346	2197.33	344.929	2903	2138	1976	2339	495.109	1573	2140	2145	1952.67	328.81	1882	1508	1683	1691	187.128	2312	1647	1998	1985.67	332.672	0.646525	1.09479	0.838156	0.373594	0.833017	0.0702294	0.00465728	0.022196	0.295926	0.0232706
RSc0729	glyA	serine hydroxymethyltransferase	13526	9668	7083	10092.3	3242.39	24409	16198	13685	18097.3	5608.62	41651	21305	15238	26064.7	13834.8	16514	21988	17457	18653	2926.43	28729	16588	15453	20256.7	7359.17	35707	17721	21996	25141.3	9396.48	0.764727	1.60073	1.23238	1.02798	1.58067	0.0726168	0.00116975	0.00692652	0.0198242	0.00128617
RSc0730		oxidoreductase protein	3416	3123	2529	3022.67	451.932	4342	2852	4012	3735.33	782.581	2720	3260	3534	3171.33	414.18	2320	2040	3146	2502	575.023	2858	4004	3774	3545.33	606.255	2803	3330	2457	2863.33	439.616	0.208917	0.350354	0.00361983	0.234266	0.156574	0.467421	0.207997	0.991455	0.409433	0.595979
RSc0731		putative thioesterase protein	2595	3981	2124	2900	965.34	3055	2576	2822	2817.67	239.529	3151	3577	1349	2692.33	1182.7	1742	2620	2816	2392.67	571.952	2387	6097	2431	3638.33	2129.38	1964	4131	2205	2766.67	1187.68	-0.0533901	0.182129	0.0526949	0.26129	0.1424	0.91739	0.698447	0.918195	0.557902	0.765323
RSc0732	tolQ	TOLQ-like transport transmembrane protein	5216	2679	1827	3240.67	1762.93	6015	2985	3009	4003	1742.48	3736	4132	2565	3477.67	814.816	3761	3624	1639	3008	1187.57	3115	4277	2040	3144	1118.78	3844	3159	1809	2937.33	1035.45	0.294386	0.500573	0.232255	0.0585919	0.168847	0.329789	0.0943369	0.450912	0.866903	0.594355
RSc0733	tolR	putative TOLR-related transport transmembrane protein	4313	2245	1071	2543	1641.42	4617	2805	2924	3448.67	1013.55	3724	3670	3952	3782	149.68	2985	2880	1749	2538	685.308	2505	2938	1785	2409.33	582.423	3130	3042	2007	2726.33	624.513	0.516013	1.08945	0.420127	0.089912	0.497218	0.208019	0.0121453	0.307239	0.849638	0.224816
RSc0734	tolA	TOLA-like transport transmembrane protein	4492	2155	1800	2815.67	1462.56	5012	2295	2754	3353.67	1454.38	2250	3029	2242	2507	452.083	2619	2347	1265	2077	716.243	2235	2600	2788	2541	281.181	2593	2898	1539	2343.33	713.071	0.209664	0.2349	-0.0862066	-0.00402546	0.0431493	0.566103	0.518025	0.829303	0.992247	0.918117
RSc0735	tolB	translocation protein TolB	10482	10598	8793	9957.67	1010.3	14040	10082	15555	13225.7	2825.91	14263	11700	16036	13999.7	2179.96	12908	10021	8195	10374.7	2376.32	9102	15821	18972	14631.7	5041.34	11788	14067	10242	12032.3	1924.17	0.314337	0.780481	0.362607	0.524294	0.49965	0.431844	0.048558	0.359633	0.177587	0.198929
RSc0736	pal	peptidoglycan-associated lipoprotein precursor	21972	26107	22959	23679.3	2159.56	29321	24941	48943	34401.7	12782.2	30121	29381	50255	36585.7	11843.8	28578	23692	25542	25937.3	2466.87	22835	40222	58208	40421.7	17687.3	31394	31032	31050	31158.7	204.003	0.403302	0.868619	0.434314	0.68386	0.630389	0.34906	0.0445118	0.310687	0.107579	0.137657
RSc0737		hypothetical protein	6387	5635	5337	5786.33	541.111	9189	6409	17782	11126.7	5928.93	9745	8059	13680	10494.7	2884.51	6219	5593	8778	6863.33	1687.43	6555	10309	17323	11395.7	5465.63	6472	10314	6597	7794.33	2182.99	0.773918	1.11052	0.491859	0.882478	0.654711	0.072347	0.0132243	0.248887	0.0419125	0.123547
RSc0738		putative signal peptide protein	865	875	756	832	66.0076	1145	1152	544	947	349.026	733	1030	798	853.667	156.129	673	956	682	770.333	160.855	814	754	986	851.333	120.421	955	1062	585	867.333	250.292	0.0601948	0.307695	0.151694	0.076826	0.266977	0.884058	0.387441	0.693357	0.850418	0.459872
RSc0739		hypothetical protein	760	697	1008	821.667	164.415	1027	758	969	918	141.566	452	767	969	729.333	260.55	462	668	803	644.333	171.727	613	975	833	807	182.395	585	972	585	714	223.435	0.0868591	0.0745006	-0.0907028	-0.00773381	0.0329578	0.811047	0.839325	0.801506	0.984639	0.932395
RSc0740		hypothetical protein	944	880	387	737	304.793	237	77	0	104.667	120.898	92	61	76	76.3333	15.5027	90	77	44	70.3333	23.7136	356	195	153	234.667	107.156	79	0	27	35.3333	40.1539	-3.44314	-2.87738	-3.12803	-1.68869	-4.26602	0.0288769	0.0574082	0.0410281	0.238092	0.0121911
RSc0741	che	chemotaxis response regulator transcription regulator protein	1509	1703	2196	1802.67	354.178	1358	1167	1173	1232.67	108.583	584	1367	570	840.333	456.16	499	842	2629	1323.33	1143.67	967	1248	2091	1435.33	584.948	1620	1143	1116	1293	283.512	-0.603897	-0.820683	-0.338588	-0.363117	-0.153991	0.29526	0.154516	0.577776	0.544466	0.815615
RSc0742	cheZ2	chemotaxis regulator CheZ	3492	4206	2385	3361	917.541	2396	2248	1428	2024	521.429	898	2131	1596	1541.67	618.293	965	1643	2552	1720	796.297	1653	2184	2703	2180	525.011	2389	1638	2214	2080.33	392.938	-0.815248	-0.894054	-0.724898	-0.61515	-0.382642	0.0905493	0.0655898	0.134555	0.20149	0.440763
RSc0743	aroG2	phospho-2-dehydro-3-deoxyheptonate aldolase	7286	9745	7083	8038	1481.79	11219	11617	17017	13284.3	3238.7	5695	12702	14497	10964.7	4651.08	4377	9643	14212	9410.67	4921.61	7519	18278	18394	14730.3	6245.47	11964	19827	11511	14434	4675.96	0.623972	0.63482	0.37898	0.77601	1.06706	0.101402	0.0961311	0.32485	0.0444459	0.00848208
RSc0744		putative DNA/RNA non-specific endonuclease protein	1659	79	90	609.333	909.055	2540	226	102	956	1373.18	97	268	171	178.667	85.7574	84	258	165	169	87.0689	309	117	68	164.667	127.375	393	270	270	311	71.0141	0.627776	0.112209	0.0397998	-0.988688	0.612219	0.642913	0.945591	0.980642	0.457634	0.668572
RSc0745		hypothetical protein	358	162	216	245.333	101.239	506	289	102	299	202.186	98	229	76	134.333	82.7184	153	195	99	149	48.1248	214	143	68	141.667	73.0091	345	153	225	241	96.9948	0.0443043	-0.597839	-0.428737	-0.814345	0.2827	0.958832	0.392669	0.547736	0.234916	0.704335
RSc0746	tauD	putative alpha-ketoglutarate-dependent taurine dioxygenase oxidoreductase protein	533	272	297	367.333	144.015	703	297	238	412.667	253.161	184	239	133	185.333	53.0126	241	222	132	198.333	58.2266	183	403	221	269	117.593	215	387	216	272.667	99.0168	0.00610027	-0.689487	-0.588596	-0.420926	-0.158482	0.991442	0.139817	0.206645	0.374459	0.762082
RSc0747		putative Nudix hydrolase protein	521	336	171	342.667	175.095	612	320	323	418.333	167.727	272	408	152	277.333	128.083	318	343	209	290	71.2531	232	481	442	385	133.929	343	315	180	279.333	87.1569	0.278117	0.00944371	0.132144	0.333232	0.0197276	0.567547	0.987311	0.801389	0.489266	0.972993
RSc0748		hypothetical protein	741	760	549	683.333	116.723	937	770	680	795.667	130.408	650	896	779	775	123.049	692	831	385	636	228.213	402	1092	680	724.667	347.162	591	855	594	680	151.562	0.143699	0.480693	0.175857	0.0304938	0.232747	0.718392	0.181738	0.652315	0.94554	0.536874
RSc0749		ABC transporter ATP-binding protein	1158	1151	981	1096.67	100.231	1133	1120	782	1011.67	199.003	730	1195	912	945.667	234.321	1208	1302	638	1049.33	359.312	572	1235	595	800.667	376.319	819	1071	657	849	208.624	-0.218451	0.0541001	0.201261	-0.515574	-0.153518	0.5365	0.892272	0.573733	0.127645	0.676946
RSc0750		hypothetical protein	4151	8476	7029	6552	2201.6	5000	6278	4386	5221.33	965.224	4745	3293	1577	3205	1585.83	6446	4707	7557	6236.67	1436.49	2810	8333	3791	4978	2946.63	3509	5562	3879	4316.67	1094.24	-0.420548	-0.691255	0.269903	-0.496186	-0.385031	0.503268	0.26559	0.685203	0.422699	0.542832
RSc0751		hypothetical protein	5422	3132	1998	3517.33	1744.22	4746	1822	2754	3107.33	1493.68	1733	2666	2622	2340.33	526.426	2719	1834	1397	1983.33	673.533	1332	2210	2754	2098.67	717.508	1742	1944	1782	1822.67	106.964	-0.262945	-0.200718	-0.477983	-0.64583	-0.612112	0.608784	0.70685	0.324176	0.182553	0.204914
RSc0752		hypothetical protein	4017	4727	3330	4024.67	698.532	3417	2726	5066	3736.33	1202.24	2103	4033	4123	3419.67	1141.15	2145	2420	1991	2185.33	217.325	1730	4381	5763	3958	2049.5	2187	3969	3024	3060	891.545	-0.207483	-0.0133568	-0.567766	-0.139251	-0.20067	0.636572	0.978866	0.162104	0.760853	0.647758
RSc0753		hypothetical protein	38705	49254	19620	35859.7	15020.5	31038	30327	19125	26830	6682.19	28643	31491	18563	26232.3	6792.77	24019	25173	14322	21171.3	5959.69	16584	27716	27132	23810.7	6265.29	17728	18270	13419	16472.3	2658.11	-0.459949	-0.122499	-0.432044	-0.49102	-0.797811	0.25656	0.789349	0.2885	0.226955	0.0519162
RSc0754		antioxidant oxidoreductase protein	15845	15546	11916	14435.7	2187.21	6042	6744	11509	8098.33	2974.51	7047	6946	11913	8635.33	2838.99	7312	7932	10483	8575.67	1680.64	14105	16133	21624	17287.3	3890.14	10376	10134	10944	10484.7	415.79	-0.949808	-0.49941	-0.505903	0.237044	-0.232932	0.0207019	0.20685	0.199509	0.567964	0.57554
RSc0755		hypothetical protein	1597	444	225	755.333	737.084	753	234	119	368.667	337.773	90	92	171	117.667	46.1988	227	326	66	206.333	131.226	254	260	51	188.333	118.972	298	99	45	147.333	133.245	-1.07135	-1.50776	-1.28081	-1.76169	-2.02672	0.199297	0.0853905	0.131091	0.0420636	0.0221742
RSc0756	gcdH	glutaryl-CoA dehydrogenase oxidoreductase	1587	1433	2088	1702.67	342.477	1132	1664	969	1255	363.46	557	786	950	764.333	197.394	1507	1306	1144	1319	181.849	1935	1690	2414	2013	368.249	1645	1224	1035	1301.33	312.266	-0.479397	-0.885448	-0.0615631	0.262136	-0.133371	0.291728	0.051908	0.909129	0.580622	0.794878
RSc0757		putative transcription regulator protein	469	309	261	346.333	108.91	819	409	102	443.333	359.731	95	339	171	201.667	124.857	245	391	132	256	129.85	497	325	221	347.667	139.389	405	288	144	279	130.733	0.00182796	-0.457796	-0.223876	0.008848	-0.148083	0.998009	0.510915	0.765022	0.991442	0.847497
RSc0758	kynA	putative tryptophan-2,3-dioxygenase	1054	832	756	880.667	154.846	2967	1886	1649	2167.33	702.597	1651	1452	1653	1585.33	115.474	761	1398	2453	1537.33	854.562	700	1001	1530	1077	420.187	845	1035	1422	1100.67	294.052	1.20554	1.13779	0.996462	0.242939	0.546765	0.00824313	0.0116772	0.024621	0.591934	0.201422
RSc0759	kynU	Kynureninase protein	923	721	792	812	102.474	3000	1680	1258	1979.33	908.758	1449	1193	1748	1463.33	277.777	701	1196	1573	1156.67	437.329	530	923	1377	943.333	423.866	657	729	1188	858	288.047	1.19842	1.13283	0.743125	0.156084	0.3055	0.00963349	0.0132243	0.0882892	0.748105	0.49986
RSc0760	kynB	putative peptidase protein	267	229	378	291.333	77.4231	729	478	1003	736.667	262.584	377	387	969	577.667	338.941	212	365	792	456.333	300.593	150	520	952	540.667	401.399	150	369	639	386	244.943	1.23259	1.16007	0.739394	0.632133	0.472237	0.0114195	0.0161992	0.10985	0.171694	0.311503
RSc0761		transcription regulator protein	396	372	459	409	44.9333	545	385	697	542.333	156.017	240	471	513	408	147	286	328	528	380.667	129.311	297	819	476	530.667	265.259	315	648	504	489	167.006	0.310876	0.21745	0.146331	0.330467	0.450182	0.436367	0.599073	0.735442	0.406831	0.249053
RSc0762		hypothetical protein	5631	9151	3591	6124.33	2812.64	3561	4430	21301	9764	10000.8	2686	5806	21660	10050.7	10174.3	3001	4583	9042	5542	3132.6	3569	10686	23103	12452.7	9886.11	4617	3330	9144	5697	3053.76	0.0382342	0.402491	-0.203244	0.497348	-0.0799739	0.973142	0.685032	0.842643	0.598683	0.941927
RSc0763		putative monooxygenase oxidoreductase protein	7628	720	522	2956.67	4046.7	5045	1097	697	2279.67	2403.19	808	1208	589	868.333	313.879	1463	1802	682	1315.67	574.352	832	1040	476	782.667	285.218	951	801	594	782	179.257	-0.146741	-0.553999	-0.0639507	-1.05829	-0.753994	0.883496	0.54801	0.953537	0.22868	0.399159
RSc0764	msrA	methionine sulfoxide reductase A	7446	6345	7767	7186	745.802	7813	5860	6392	6688.33	1009.66	7776	4945	4484	5735	1782.52	10301	4841	5269	6803.67	3036.33	4176	12103	7718	7999	3970.96	4711	7560	3816	5362.33	1955.14	-0.204406	-0.0503294	0.208262	0.114639	-0.229642	0.714872	0.93556	0.711971	0.845103	0.67721
RSc0765		hypothetical protein	4382	2699	1809	2963.33	1306.71	3922	1038	1020	1993.33	1670.3	1252	1259	1235	1248.67	12.3423	417	792	1320	843	453.655	537	2093	1887	1505.67	845.19	460	1512	1080	1017.33	528.792	-0.718019	-0.915448	-1.52022	-0.994087	-1.28981	0.340646	0.219588	0.0493688	0.187802	0.0894162
RSc0766	cfa2	putative cyclopropane-fatty-acyl-phospholipid synthase protein	5557	11457	9801	8938.33	3043.13	3258	3845	3094	3399	394.856	5100	3217	3325	3880.67	1057.35	2945	2746	3245	2978.67	251.198	2334	7085	5372	4930.33	2406.1	1739	4041	1998	2592.67	1260.96	-1.46069	-0.787841	-1.23757	-0.940161	-1.61296	0.00869597	0.134673	0.022407	0.0714683	0.00470735
RSc0767	pdxH1	pyridoxamine 5'-phosphate oxidase	808	807	531	715.333	159.638	867	1531	850	1082.67	388.361	825	1278	817	973.333	263.879	701	993	693	795.667	170.942	575	923	714	737.333	175.169	653	801	585	679.667	110.442	0.521629	0.720017	0.440813	0.0606313	0.192659	0.0869017	0.0217251	0.146611	0.864118	0.545845
RSc0770		putative transmembrane dehydrogenase (small subunit) oxidoreductase protein	690	981	954	875	160.782	126	150	68	114.667	42.1584	52	103	19	58	42.3202	79	145	55	93	46.6047	204	507	187	299.333	180.045	85	171	72	109.333	53.799	-3.12894	-3.86937	-3.09623	-1.72386	-2.91269	3.16459e-05	5.29906e-06	3.59815e-05	0.00361805	5.93368e-05
RSc0771		putative transmembrane dehydrogenase (large subunit) oxidoreductase protein	3090	3054	3384	3176	181.03	589	471	510	523.333	60.1193	222	441	190	284.333	136.617	247	463	517	409	142.871	863	2340	2057	1753.33	783.928	348	558	369	425	115.659	-2.67955	-3.25647	-2.73332	-0.94605	-2.69079	8.58575e-07	1.74141e-07	7.30309e-07	0.00743029	8.34911e-07
RSc0772		putative oxidoreductase dehydrogenase (cytochrome C subunit) signal peptide protein	2193	1165	1476	1611.33	527.193	1152	596	204	650.667	476.358	311	583	380	424.667	141.394	550	591	275	472	171.834	579	741	544	621.333	105.102	539	432	432	467.667	61.7765	-1.54078	-1.60998	-1.49866	-1.33868	-1.49606	0.00670386	0.0049284	0.00775845	0.0144898	0.00762695
RSc0773		hypothetical protein	3238	3506	3591	3445	184.236	2339	2378	1343	2020	586.623	1876	1669	950	1498.33	486.019	1357	1911	1012	1426.67	453.531	1163	1690	1190	1347.67	296.777	1083	1206	792	1027	212.605	-0.915796	-0.967144	-1.05183	-1.38698	-1.54999	0.0158724	0.0119194	0.00711125	0.00100314	0.000401531
RSc0774		hypothetical protein	1125	589	837	850.333	268.249	1396	759	357	837.333	523.911	536	757	475	589.333	148.372	559	661	605	608.333	51.0816	888	559	255	567.333	316.582	784	981	360	708.333	317.339	-0.258403	-0.246572	-0.176584	-0.621878	-0.103877	0.658924	0.674113	0.770351	0.254668	0.869479
RSc0775	katGb	peroxidase/catalase oxidoreductase protein	39847	57019	54108	50324.7	9189.92	39086	29905	27098	32029.7	6270.06	14799	29310	19057	21055.3	7459.04	12656	24205	24409	20423.3	6727.48	19648	97942	46138	54576	39823.2	32367	48213	24930	35170	11891.9	-0.70414	-1.02148	-1.06164	-0.0665443	-0.289288	0.0966813	0.0199354	0.0161673	0.894067	0.511822
RSc0776	katGa	peroxidase/catalase oxidoreductase protein	29062	39655	41211	36642.7	6610.99	29501	21302	24752	25185	4116.61	11159	22596	19741	17832	5952.68	9731	17825	18788	15448	4974.43	16777	64935	39559	40423.7	24090.6	26424	35091	18531	26682	8283.01	-0.592981	-0.801836	-1.00746	0.0147507	-0.200867	0.138993	0.0480143	0.0159219	0.976357	0.642913
RSc0777		hypothetical protein	3799	2457	1620	2625.33	1099.21	4051	2606	2210	2955.67	969.031	1337	3252	2166	2251.67	960.37	1631	2961	1100	1897.33	958.661	2595	3991	1904	2830	1063.16	3860	2007	1557	2474.67	1220.65	0.12939	0.153777	-0.181508	0.149333	0.206762	0.807538	0.77042	0.726117	0.776291	0.685339
RSc0778		hypothetical protein	765	556	666	662.333	104.548	713	633	1071	805.667	233.241	446	712	817	658.333	191.234	685	580	385	550	152.233	450	884	544	626	228.324	473	918	477	622.667	255.774	0.215996	0.264227	0.0636283	-0.0917012	0.112508	0.665635	0.587157	0.908194	0.864153	0.832139
RSc0779		putative thioredoxin protein	1152	904	1449	1168.33	272.867	1160	1094	748	1000.67	221.29	800	843	722	788.333	61.3379	1210	703	473	795.333	377.076	703	1430	1190	1107.67	370.427	614	1071	792	825.667	230.353	-0.314356	-0.288071	-0.23098	-0.103023	-0.281606	0.548169	0.584744	0.674228	0.859145	0.593758
RSc0780	fadD2	acyl-CoA synthetase	2433	2038	2583	2351.33	281.529	1168	2363	1836	1789	598.885	1229	1862	969	1353.33	459.3	1568	2070	1639	1759	271.663	1461	7774	2465	3900	3392.33	1160	2916	1296	1790.67	976.937	-0.53155	-0.574842	-0.159504	0.469921	-0.304894	0.286384	0.247041	0.774444	0.353886	0.557772
RSc0781		Ankyrin repeat-containing protein	2013	1996	1611	1873.33	227.346	1573	1418	1411	1467.33	91.5769	1124	1274	760	1052.67	264.321	1099	1181	935	1071.67	125.257	695	2054	1207	1318.67	686.347	620	1179	1107	968.667	304.093	-0.425484	-0.547442	-0.504146	-0.579524	-0.711255	0.250543	0.138584	0.171668	0.117203	0.0570875
RSc0782		hypothetical protein	3159	4110	3429	3566	490.079	2807	2459	1955	2407	428.374	2019	2567	1045	1877	770.872	2769	2486	1749	2334.67	526.57	1987	4758	2142	2962.33	1557.02	1602	2547	1692	1947	521.56	-0.674888	-0.713034	-0.326312	-0.35915	-0.665635	0.0819726	0.0681406	0.410682	0.360025	0.0857018
RSc0784	fkpA	FKBP-type peptidyl-prolyl cis-trans isomerase	4144	2626	1917	2895.67	1137.73	6500	4178	3128	4602	1725.52	2051	4767	4237	3685	1439.68	2557	4188	3388	3377.67	815.549	4209	2379	3264	3284	915.164	6332	2682	3672	4228.67	1887.6	0.590844	0.725254	0.57609	0.266877	0.837659	0.256663	0.164746	0.270627	0.632848	0.109114
RSc0785		hypothetical protein	1384	2083	702	1389.67	690.517	2414	3486	3213	3037.67	557.093	1320	4492	4769	3527	1916.33	1023	3590	2992	2535	1343.13	2244	1872	3230	2448.67	701.753	2940	2592	3834	3122	640.69	1.05389	1.53317	1.03344	0.922888	1.50078	0.122622	0.0309154	0.130819	0.177829	0.033907
RSc0786		hypothetical protein	2104	2291	2799	2398	359.643	2079	2089	969	1712.33	643.765	1121	1436	665	1074	387.643	1112	1390	1331	1277.67	146.473	976	1677	1207	1286.67	357.226	865	1530	855	1083.33	386.857	-0.627813	-0.929224	-0.650119	-0.938541	-0.978647	0.110689	0.0223583	0.0964948	0.0206544	0.0165324
RSc0787		hypothetical protein	922	541	738	733.667	190.537	959	565	34	519.333	464.188	257	298	190	248.333	54.5191	353	437	319	369.667	60.7399	316	312	153	260.333	92.9749	311	468	189	322.667	139.865	-0.910788	-1.33117	-0.74159	-1.56261	-1.05404	0.284122	0.109228	0.373473	0.0641623	0.202873
RSc0788		hypothetical protein	708	476	495	559.667	128.811	931	680	408	673	261.57	377	683	361	473.667	181.464	618	656	396	556.667	140.433	432	273	493	399.333	113.58	666	513	405	528	131.145	0.146467	0.0379718	0.278962	-0.422689	0.159644	0.758243	0.941979	0.529226	0.323351	0.734652
RSc0789		hypothetical protein	532	1098	684	771.333	292.932	702	1172	1445	1106.33	375.828	645	1359	1501	1168.33	458.748	464	1064	1595	1041	565.851	450	1391	2108	1316.33	831.518	653	1413	1647	1237.67	519.678	0.398925	0.817769	0.574966	0.571895	0.850786	0.302516	0.0371458	0.135561	0.138007	0.0309646
RSc0790		signal peptide protein	1468	1622	1341	1477	140.716	2017	1812	2159	1996	174.451	1339	2242	2470	2017	598.13	1421	1988	2255	1888	425.898	1476	2470	2465	2137	572.448	1889	2367	2169	2141.67	240.169	0.346734	0.692885	0.607377	0.507146	0.773576	0.167606	0.009369	0.0196883	0.0465869	0.00463599
RSc0791	glnS	glutaminyl-tRNA synthetase	8728	8414	5949	7697	1521.93	11005	11794	12971	11923.3	989.361	8944	13911	10336	11063.7	2562.21	8602	13058	9746	10468.7	2314.23	8010	12402	10846	10419.3	2226.87	11188	12375	10575	11379.3	915.126	0.57722	0.796737	0.719483	0.445151	0.828322	0.0433193	0.00784646	0.0142853	0.113437	0.0061703
RSc0792		hypothetical protein	121	37	27	61.6667	51.6269	273	118	17	136	128.946	57	104	0	53.6667	52.0801	58	78	44	60	17.088	60	52	68	60	8	63	72	27	54	23.8118	0.820984	-0.101612	0.523997	0.430495	0.207925	0.524495	0.947632	0.6997	0.756194	0.886291
RSc0793		hypothetical protein	579	394	477	483.333	92.6625	1126	796	408	776.667	359.39	486	786	266	512.667	261.024	416	627	583	542	111.315	543	702	408	551	147.163	671	900	495	688.667	203.077	0.509244	0.270566	0.440404	0.172617	0.703316	0.230575	0.543393	0.300831	0.712532	0.096545
RSc0794		hypothetical protein	680	432	495	535.667	128.904	959	594	459	670.667	258.666	430	628	513	523.667	99.43	431	552	473	485.333	61.4356	534	780	493	602.333	155.223	606	558	297	487	166.286	0.201894	0.269444	0.155783	0.185565	0.0789132	0.575396	0.443243	0.675811	0.611393	0.842365
RSc0795		hypothetical protein	1366	1413	936	1238.33	262.881	1277	1472	918	1222.33	281.017	1025	1471	931	1142.33	288.488	816	1293	946	1018.33	246.589	681	1287	629	865.667	365.811	748	936	693	792.333	127.422	-0.100789	0.163315	-0.00147951	-0.542661	-0.376012	0.726749	0.548605	0.996539	0.0399171	0.147892
RSc0796		Acyl-CoA-transferase family III protein	2054	2230	2034	2106	107.852	2223	2451	1649	2107.67	413.252	1987	1952	1729	1889.33	139.951	1690	1925	1441	1685.33	242.034	1236	1846	1207	1429.67	360.847	1302	1944	927	1391	514.308	-0.103174	0.13258	-0.0517961	-0.575236	-0.423349	0.749589	0.67405	0.878582	0.0493286	0.143231
RSc0797	alaS	alanyl-tRNA synthetase	12097	12456	8154	10902.3	2386.89	19289	16501	14756	16848.7	2286.41	10611	19704	16226	15513.7	4588.16	11365	18447	16368	15393.3	3640.21	15470	13559	12461	13830	1522.7	20119	17442	15642	17734.3	2252.77	0.553472	0.788606	0.776956	0.40477	0.974403	0.126394	0.0333965	0.0356586	0.266987	0.0110343
RSc0798		putative purine nucleoside permease protein	3400	4567	8577	5514.67	2715.49	310	342	204	285.333	72.2311	223	228	152	201	42.5088	270	250	231	250.333	19.5021	663	1014	2533	1403.33	993.937	162	207	189	186	22.6495	-4.25815	-4.38919	-4.07012	-2.06066	-4.59877	6.17616e-06	4.9496e-06	9.37861e-06	0.00214297	3.20945e-06
RSc0799		putative purine nucleoside permease protein	3124	3035	6669	4276	2072.88	373	316	204	297.667	85.9787	231	254	190	225	32.4191	304	231	297	277.333	40.2782	669	1053	2737	1486.33	1100	203	351	207	253.667	84.3169	-3.827	-3.87286	-3.5716	-1.61625	-3.77968	1.21179e-05	1.08925e-05	2.18325e-05	0.00849629	1.33557e-05
RSc0800		putative ferrisiderophore receptor signal peptide protein	462	151	513	375.333	195.945	4870	9814	6307	6997	2543.2	51222	20809	30438	34156.3	15543.7	73931	17738	11407	34358.7	34416.5	3679	5603	3230	4170.67	1260.59	3422	23265	5328	10671.7	10947.7	4.25314	6.79643	6.76891	3.49605	5.03907	0.00189843	8.09338e-05	9.1335e-05	0.00585309	0.000716436
RSc0801		putative lipoprotein transmembrane	756	113	315	394.667	328.82	2578	6410	4352	4446.67	1917.75	27294	10371	20292	19319	8503.35	62006	9815	5148	25656.3	31566.1	2742	2314	2465	2507	217.069	3236	7650	2925	4603.67	2642.78	4.00418	6.13143	6.25136	2.981	4.18174	0.00227403	0.000116756	0.000110173	0.0109631	0.00174003
RSc0802		putative stomatin-like transmembrane protein	1124	717	936	925.667	203.697	1274	186	85	515	659.25	307	157	38	167.333	134.797	261	207	110	192.667	76.5136	250	780	289	439.667	295.382	187	189	72	149.333	66.9801	-1.61288	-2.56664	-2.16797	-1.16012	-2.60623	0.0768783	0.00878533	0.0198155	0.185864	0.00753154
RSc0803		hypothetical protein	1769	1807	1602	1726	109.055	1005	620	527	717.333	253.429	520	434	532	495.333	53.454	915	589	198	567.333	358.991	396	1079	748	741	341.554	328	414	288	343.333	64.3843	-1.40958	-1.4979	-1.34995	-1.26072	-2.11231	0.0182679	0.0132243	0.0243481	0.0315208	0.00148541
RSc0804		transcription regulator protein	569	738	900	735.667	165.512	642	594	340	525.333	162.288	226	501	266	331	148.577	405	477	418	433.333	38.371	381	871	374	542	284.944	325	549	261	378.333	151.226	-0.613683	-0.971418	-0.48995	-0.530687	-0.801712	0.168511	0.0332373	0.273608	0.235592	0.0738179
RSc0805		hypothetical protein	432	438	441	437	4.58258	375	365	68	269.333	174.431	182	223	114	173	55.0545	201	276	198	225	44.1928	176	299	34	169.667	132.613	162	198	135	165	31.607	-1.02368	-1.16251	-0.742612	-1.58517	-1.21616	0.169146	0.11612	0.314466	0.0397971	0.0995152
RSc0806		hypothetical protein	465	629	450	514.667	99.2992	465	577	374	472	101.681	273	528	171	324	183.883	215	421	330	322	103.233	264	546	527	445.667	157.615	248	414	279	313.667	88.2629	-0.210327	-0.465202	-0.428156	-0.228518	-0.485904	0.587355	0.205494	0.244518	0.55291	0.185162
RSc0807		4-oxalocrotonate tautomerase	847	1290	972	1036.33	228.4	796	1198	1989	1327.67	606.978	584	1287	1235	1035.33	391.73	899	936	1496	1110.33	334.509	639	1729	2380	1582.67	879.676	654	1332	1692	1226	527.056	0.190363	0.188721	0.383249	0.437612	0.384282	0.664356	0.666186	0.34906	0.280552	0.347365
RSc0808	ltaA	low specificity L-threonine aldolase protein	2923	2791	3663	3125.67	470.001	3143	3316	2278	2912.33	556.117	1922	2550	1748	2073.33	421.874	2173	2330	2574	2359	202.067	1759	3237	3621	2872.33	983.106	1807	2619	2646	2357.33	476.794	-0.171207	-0.306582	-0.112972	-0.159637	-0.174402	0.602262	0.32485	0.742092	0.629275	0.593395
RSc0809		hypothetical protein	988	718	1062	922.667	181.067	1056	1006	1071	1044.33	34.0343	582	941	627	716.667	195.577	481	659	704	614.667	117.925	549	884	986	806.333	228.618	470	1017	846	777.667	279.829	0.106864	-0.089422	-0.312751	-0.210992	-0.0441674	0.756263	0.798262	0.312531	0.509502	0.904063
RSc0810		hypothetical protein	1952	1760	1170	1627.33	407.531	2024	2189	2907	2373.33	469.475	1780	2742	2014	2178.67	501.694	1242	2197	2640	2026.33	714.455	1456	2418	2295	2056.33	523.529	1855	2601	2565	2340.33	420.696	0.467859	0.683624	0.550898	0.321513	0.761219	0.180142	0.0521563	0.115101	0.363018	0.0328525
RSc0811	sorB	sulfite:cytochrome C oxidoreductase subunit B	2907	1133	1467	1835.67	942.712	1917	141	170	742.667	1017.11	141	140	57	112.667	48.2113	148	174	132	151.333	21.1975	322	533	391	415.333	107.584	95	162	81	112.667	43.2936	-1.85203	-3.72088	-3.19761	-1.99117	-3.66858	0.0246445	0.00027525	0.000839123	0.0155908	0.000310719
RSc0812	sorAb	sulfite:cytochrome C oxidoreductase subunit A	1056	772	1026	951.333	156.03	240	85	34	119.667	107.286	81	86	0	55.6667	48.2735	77	105	55	79	25.0599	159	494	255	302.667	172.512	47	90	81	72.6667	22.6789	-3.3379	-4.06049	-3.39871	-1.75565	-3.45968	0.0100008	0.00365438	0.00870041	0.125042	0.0078402
RSc0813	sorAa	sulfite:cytochrome C oxidoreductase subunit A	9229	9509	11196	9978	1064.07	1499	1481	1326	1435.33	95.1122	1286	1477	817	1193.33	339.618	1273	1763	1100	1378.67	343.899	2667	6292	4930	4629.67	1831.07	1029	1440	1098	1189	220.093	-2.88914	-2.79208	-2.58875	-1.16986	-2.84854	5.89441e-07	8.15096e-07	1.65309e-06	0.00215755	6.66211e-07
RSc0814		hypothetical protein	5740	2988	1134	3287.33	2317.54	2212	1309	1122	1547.67	582.878	1976	1838	1976	1930	79.6743	2548	1892	781	1740.33	893.21	5125	4251	3706	4360.67	715.828	2452	1044	999	1498.33	826.206	-0.980346	-0.166528	-0.522343	0.656931	-0.741217	0.0601577	0.776247	0.311754	0.201678	0.15118
RSc0815		hypothetical protein	8526	4754	10476	7918.67	2908.95	792	483	952	742.333	238.412	839	411	608	619.333	214.225	1820	527	429	925.333	776.352	2434	2964	4403	3267	1018.87	548	612	252	470.667	192.056	-3.47937	-3.39562	-2.82639	-1.23548	-3.77015	0.000100907	0.000124715	0.000613421	0.0630022	5.67863e-05
RSc0816		hypothetical protein	258	4	9	90.3333	145.225	27	7	0	11.3333	14.0119	4	1	0	1.66667	2.08167	2	1	0	1	1	3	0	0	1	1.73205	1	0	0	0.333333	0.57735	-2.17213	-4.5903	-5.10173	-5.61696	-6.79774	0.130705	0.00906369	0.00682457	0.00302934	0.00216952
RSc0817	gst1	glutathione S-transferase protein	2730	2578	3429	2912.33	453.855	3329	5648	4845	4607.33	1177.63	2832	4935	4997	4254.67	1232.46	4853	4758	4983	4864.67	112.953	4988	5980	7208	6058.67	1112.09	4411	4302	3852	4188.33	296.328	0.605469	0.800538	1.05086	1.072	0.791215	0.0862868	0.0267471	0.0057607	0.00501652	0.0285236
RSc0818		endoglucanase c-terminal domain harboring protein	1745	1168	2205	1706	519.599	339	219	170	242.667	86.9502	301	179	152	210.667	79.3872	270	181	121	190.667	74.9689	550	702	629	627	76.0197	187	162	135	161.333	26.0064	-2.94579	-2.77153	-2.89826	-1.43353	-3.18103	2.08141e-05	3.67787e-05	2.51601e-05	0.00619615	1.03516e-05
RSc0819		hypothetical protein	617	44	63	241.333	325.476	158	53	0	70.3333	80.4135	50	75	0	41.6667	38.1881	89	68	55	70.6667	17.1561	60	78	17	51.6667	31.3422	55	99	18	57.3333	40.5504	-2.1239	-2.18505	-0.645853	-1.76168	-1.35985	0.171957	0.173194	0.698412	0.257438	0.388383
RSc0820		putative transcription regulator protein	441	377	495	437.667	59.0706	391	322	442	385	60.2246	449	353	266	356	91.5369	380	322	275	325.667	52.5959	388	702	561	550.333	157.272	213	720	180	371	302.693	-0.265091	-0.0052554	-0.131303	0.300111	-0.139557	0.654301	0.993688	0.836217	0.606869	0.826774
RSc0821		putative NADPH nitroreductase protein	192	153	450	265	161.397	157	175	170	167.333	9.29157	211	233	0	148	128.643	173	187	88	149.333	53.5755	271	377	204	284	87.2296	122	477	126	241.667	203.814	-0.814757	-0.719979	-0.628476	0.0187333	-0.142966	0.581809	0.652658	0.688234	0.991442	0.934459
RSc0822		hypothetical protein	88	60	99	82.3333	20.108	73	69	102	81.3333	18.0093	41	109	95	81.6667	35.9073	50	56	77	61	14.1774	64	260	170	164.667	98.1088	28	153	54	78.3333	65.9571	-0.122668	0.151261	-0.16194	0.833356	-0.0421284	0.877962	0.84877	0.837429	0.225004	0.961145
RSc0824	ripAG	Type III effector protein	237	13	0	83.3333	133.238	182	17	204	134.333	102.207	45	30	19	31.3333	13.0512	19	27	55	33.6667	18.9033	23	0	85	36	43.9659	30	27	36	31	4.58258	1.11934	-0.140183	0.0298638	-0.646723	-0.152507	0.643182	0.960296	0.99048	0.8118	0.957571
RSc0830		hypothetical protein	170	66	117	117.667	52.0032	1095	633	1309	1012.33	345.499	364	833	1254	817	445.216	870	814	605	763	139.667	467	559	714	580	124.832	866	945	873	894.667	43.7302	3.0457	3.11512	3.09657	2.37052	3.24468	2.63643e-05	2.29944e-05	2.29867e-05	0.000234731	1.49832e-05
RSc0834		hypothetical protein	29	6	36	23.6667	15.695	33	13	0	15.3333	16.6233	14	5	0	6.33333	7.0946	19	6	11	12	6.55744	21	26	0	15.6667	13.7961	18	9	9	12	5.19615	-1.09635	-1.91762	-0.826221	-0.653711	-0.841469	0.580574	0.326383	0.672166	0.757487	0.667379
RSc0835		hypothetical protein	106	6	0	37.3333	59.5427	110	12	51	57.6667	49.339	6	8	19	11	7	6	12	11	9.66667	3.21455	13	39	0	17.3333	19.8578	7	27	9	14.3333	11.0151	1.35121	-0.130819	-0.501978	-0.20556	-0.0431161	0.559388	0.968619	0.857294	0.944176	0.990252
RSc0836		hypothetical protein	108	27	36	57	44.3959	88	30	0	39.3333	44.7363	27	25	0	17.3333	15.0444	27	18	11	18.6667	8.02081	17	39	0	18.6667	19.5533	18	45	9	24	18.735	-1.37329	-1.96564	-1.34907	-2.06266	-1.161	0.405749	0.238265	0.41097	0.219729	0.487506
RSc0839		hypothetical protein	14	10	9	11	2.64575	20	8	0	9.33333	10.0664	12	15	0	9	7.93725	15	13	11	13	2	11	26	0	12.3333	13.0512	11	63	18	30.6667	28.2194	-0.784302	-0.439758	0.532862	-0.287332	1.53665	0.656134	0.812475	0.766459	0.877183	0.339717
RSc0853		bacteriophage-like protein	82	53	18	51	32.0468	63	39	34	45.3333	15.5027	22	42	76	46.6667	27.3008	40	47	55	47.3333	7.50555	30	65	136	77	54.0093	29	45	18	30.6667	13.5769	-0.227329	0.230327	0.228331	0.621654	-0.47966	0.835961	0.838384	0.835975	0.542832	0.642582
RSc0857		bacteriophage-like protein	66	8	9	27.6667	33.2014	85	7	0	30.6667	47.184	5	10	0	5	5	12	12	11	11.6667	0.57735	4	13	0	5.66667	6.65833	6	0	0	2	3.4641	-0.59717	-1.86546	-0.108968	-1.8551	-3.60251	0.74662	0.326409	0.964856	0.325096	0.0817528
RSc0858		bacteriophage-like protein	46	3	0	16.3333	25.7358	62	3	0	21.6667	34.9619	4	2	38	14.6667	20.232	2	4	0	2	2	2	0	0	0.666667	1.1547	1	0	0	0.333333	0.57735	0.18313	2.656	-1.23988	-3.64647	-4.33443	0.945929	0.289579	0.674457	0.207449	0.17908
RSc0859		bacteriophage-like protein	27	2	0	9.66667	15.0444	29	4	0	11	15.7162	2	6	0	2.66667	3.05505	3	1	11	5	5.2915	5	13	34	17.3333	14.9778	5	9	18	10.6667	6.65833	0.182616	-0.722327	0.0962644	1.73921	1.32767	0.944238	0.798851	0.969972	0.459447	0.58061
RSc0863		probable bacteriophage protein	46	9	0	18.3333	24.379	56	7	0	21	30.5123	5	3	0	2.66667	2.51661	5	2	11	6	4.58258	1	0	0	0.333333	0.57735	5	0	9	4.66667	4.50925	-0.0649833	-1.94772	-0.164881	-4.78658	-0.558762	0.977661	0.407106	0.965011	0.100387	0.850408
RSc0868	ripP1, popP2	Type III effector protein (acetyltransferase) PopP2	1084	671	585	780	266.76	1002	625	1496	1041	436.808	1097	793	1330	1073.33	269.281	504	580	1188	757.333	374.899	594	897	1190	893.667	298.014	726	900	882	836	95.687	0.28022	0.731139	0.16468	0.169475	0.342471	0.543831	0.0963597	0.737051	0.728143	0.447986
RSc0869		putative cytosine-specific methyltransferase protein	33	32	54	39.6667	12.4231	30	24	0	18	15.8745	24	17	57	32.6667	21.362	29	17	11	19	9.16515	18	52	119	63	51.3907	30	27	45	34	9.64365	-1.08346	-0.0497993	-0.640484	0.520908	0.0262242	0.431897	0.975195	0.655764	0.714593	0.987431
RSc0870		putative cytosine-specific methyltransferase protein	101	62	63	75.3333	22.2336	83	61	17	53.6667	33.6056	40	44	0	28	24.3311	108	81	44	77.6667	32.1299	64	26	17	35.6667	24.9466	60	36	27	41	17.0587	-0.820404	-1.53083	0.198377	-1.23272	-0.717307	0.465458	0.174578	0.875742	0.265145	0.527021
RSc0874		hypothetical protein	63	0	0	21	36.3731	64	0	0	21.3333	36.9504	1	0	0	0.333333	0.57735	0	0	0	0	0	1	0	0	0.333333	0.57735	0	0	0	0	0	-0.0811787	-4.65563	-6.61225	-4.67283	-6.6975	0.981913	0.278503	0.206222	0.270644	0.201032
RSc0876		hypothetical protein	11	9	0	6.66667	5.85947	22	7	0	9.66667	11.2398	5	5	0	3.33333	2.88675	11	8	11	10	1.73205	5	26	17	16	10.5357	7	18	0	8.33333	9.07377	0.344273	-0.614279	1.64947	2.02146	0.472908	0.869798	0.77742	0.378501	0.274276	0.818781
RSc0884		hypothetical protein	199	73	45	105.667	82.0325	259	78	68	135	107.503	77	41	0	39.3333	38.527	96	71	88	85	12.7671	77	182	17	92	83.5165	70	72	90	77.3333	11.0151	0.291071	-1.29783	0.334087	-0.1035	0.303814	0.834786	0.302478	0.810925	0.94584	0.830133
RSc0886		hypothetical protein	832	178	189	399.667	374.452	1012	485	799	765.333	265.108	347	731	684	587.333	209.457	355	476	583	471.333	114.072	1171	455	663	763	368.326	771	612	450	611	160.502	1.1214	1.25025	0.885096	1.18246	1.13185	0.0981996	0.0707926	0.193775	0.0797072	0.0942757
RSc0887		hemagglutinin-related protein	868	495	621	661.333	189.743	976	527	1581	1028	528.921	492	1023	1235	916.667	382.743	443	544	990	659	291.069	881	1599	1768	1416	470.966	722	1341	1260	1107.67	336.444	0.468556	0.685053	0.196564	1.06374	0.95276	0.293965	0.123483	0.68526	0.0205705	0.0355597
RSc0888		activation/secretion protein	160	60	72	97.3333	54.6016	234	87	85	135.333	85.4537	99	111	0	70	60.918	87	87	99	91	6.9282	130	91	221	147.333	66.7108	164	153	99	138.667	34.7898	0.358484	-0.219505	0.337451	0.789938	0.848441	0.787861	0.876753	0.801389	0.523747	0.487854
RSc0889		hypothetical protein	262	169	135	188.667	65.7445	279	139	306	241.333	89.6456	119	171	152	147.333	26.3122	166	129	198	164.333	34.5302	188	130	51	123	68.7677	218	216	207	213.667	5.85947	0.304344	-0.0154896	0.122798	-0.549873	0.472648	0.644933	0.984032	0.862722	0.376831	0.451109
RSc0890		putative bacteriophage related protein	5	1	9	5	4	5	2	0	2.33333	2.51661	0	1	0	0.333333	0.57735	3	11	0	4.66667	5.68624	3	0	0	1	1.73205	2	18	0	6.66667	9.86577	-1.5068	-3.59759	-0.283405	-2.33574	0.0195644	0.541232	0.231553	0.912824	0.370666	0.997876
RSc0891		putative site-specific integrase/recombinase protein	75	15	27	39	31.749	63	10	0	24.3333	33.8575	13	15	0	9.33333	8.14453	29	13	22	21.3333	8.02081	28	13	17	19.3333	7.76745	22	18	0	13.3333	11.7189	-1.37342	-1.81093	-0.321769	-0.79114	-1.45839	0.394592	0.274565	0.857811	0.632848	0.373282
RSc0892		putative phage-related protein	85	12	45	47.3333	36.5559	58	7	51	38.6667	27.6466	9	9	0	6	5.19615	15	6	66	29	32.3574	6	78	0	28	43.4051	7	36	45	29.3333	19.8578	-0.378708	-2.44239	-0.432437	-0.391501	-0.265615	0.862589	0.247405	0.847163	0.876185	0.910222
RSc0896		putative transmembrane protein	5553	7673	4698	5974.67	1531.67	4857	6087	7259	6067.67	1201.12	4024	5578	4351	4651	819.286	3145	5239	5335	4573	1237.62	3319	7527	8313	6386.33	2685.3	2792	6678	3636	4368.67	2043.98	-0.0473492	-0.0614049	-0.125126	0.0375785	-0.286676	0.904063	0.873795	0.732854	0.925817	0.392623
RSc0897		hydrolase protein	2105	2894	1710	2236.33	602.827	2617	2867	2975	2819.67	183.634	1867	2894	1976	2245.67	564.112	1315	2232	2827	2124.67	761.693	1719	3822	2193	2578	1103.1	1546	4005	2151	2567.33	1281.28	0.284988	0.293538	0.199968	0.17216	0.361403	0.383696	0.3681	0.555234	0.616559	0.262918
RSc0898	ubiG	3-demethylubiquinone-9 3-methyltransferase	3594	3458	2835	3295.67	404.703	4683	4336	3349	4122.67	692.114	3790	4006	1938	3244.67	1136.75	2526	3810	4279	3538.33	907.526	3329	4498	2720	3515.67	903.579	3244	4824	2295	3454.33	1277.55	0.233235	0.228764	0.394646	0.0944248	0.254881	0.487506	0.498835	0.22469	0.798262	0.445301
RSc0899		outer membrane lipoprotein transmembrane	24803	19418	21267	21829.3	2736.19	16351	8667	7990	11002.7	4644.15	21992	7858	5833	11894.3	8803.26	17766	6748	3201	9238.33	7595.14	7591	21489	10523	13201	7325.8	5336	8361	2205	5300.67	3078.15	-1.19458	-0.773936	-1.16629	-0.774681	-1.98094	0.0975131	0.29013	0.113107	0.284347	0.0110318
RSc0900		signal peptide protein	197129	176102	207513	193581	16003.2	221205	156787	203354	193782	33258.6	188483	160956	175959	175133	13782.1	226120	162694	177804	188873	33130.1	200955	197119	210290	202788	6774.12	282350	153504	131949	189268	81328.9	-0.104931	0.118363	0.224141	0.0657734	0.161396	0.819838	0.795492	0.599599	0.889827	0.718119
RSc0901	gyrA	DNA gyrase subunit A	17863	14139	9891	13964.3	3988.87	22357	17448	24327	21377.3	3542.59	18337	22121	22629	21029	2345.14	16098	20019	20064	18727	2276.89	19423	20306	20689	20139.3	649.248	25176	20007	17226	20803	4034.33	0.565735	0.901382	0.725693	0.571886	0.838083	0.096545	0.0117975	0.0361659	0.0923792	0.0176948
RSc0902		signal peptide protein	26259	22743	16164	21722	5124.36	43170	28081	35360	35537	7546.06	33498	30157	40888	34847.7	5491.34	36209	25949	28358	30172	5365.15	31639	23465	38709	31271	7628.66	49330	22320	24138	31929.3	15096.8	0.608698	0.970441	0.741985	0.52894	0.751183	0.156354	0.0284405	0.0853356	0.219749	0.0832495
RSc0903	serC	phosphoserine aminotransferase	4035	2473	1665	2724.33	1204.82	5965	3542	3366	4291	1452.39	3556	4382	2318	3418.67	1038.83	2772	4297	3410	3493	765.881	4873	3120	1887	3293.33	1500.53	5958	3186	2700	3948	1757.59	0.624341	0.666868	0.765522	0.326127	0.814814	0.111862	0.0897103	0.054031	0.416681	0.0415081
RSc0904	pheA	bifunctional chorismate mutase/prephenate dehydratase	4168	3816	1764	3249.33	1298.32	6262	5465	5117	5614.67	586.989	3933	6503	4370	4935.33	1375.11	4292	5794	4851	4979	759.137	5915	3926	4301	4714	1056.86	7996	4275	5562	5944.33	1889.73	0.773274	0.93054	0.953833	0.634317	1.20345	0.097868	0.0494069	0.0443719	0.174608	0.0146633
RSc0905	hisC2	histidinol-phosphate aminotransferase	4154	3168	2511	3277.67	826.972	6414	4877	3417	4902.67	1498.66	3265	4705	4009	3993	720.133	4321	4508	4191	4340	159.352	3956	2704	3502	3387.33	633.828	5709	2700	3834	4081	1519.63	0.491811	0.601024	0.711667	0.0952784	0.583416	0.19621	0.115092	0.063739	0.828385	0.127497
RSc0906	tyrA	putative prephenate dehydrogenase oxidoreductase protein	1367	1325	1044	1245.33	175.62	2111	1912	1054	1692.33	561.696	827	1934	1292	1351	555.853	691	1661	1155	1169	485.152	1515	1274	867	1218.67	327.525	1689	2133	1125	1649	505.189	0.320401	0.366249	0.150732	0.0286818	0.613261	0.441167	0.372898	0.737958	0.955186	0.12998
RSc0907	aroA	3-phosphoshikimate 1-carboxyvinyltransferase	2028	1903	1746	1892.33	141.302	4005	4029	2771	3601.67	719.479	1967	4275	4009	3417	1262.76	2146	3791	3608	3181.67	901.569	3196	2899	2431	2842	385.672	3385	5013	3060	3819.33	1046.44	0.83802	1.10364	1.00175	0.652961	1.2268	0.0228379	0.00459617	0.00836889	0.0692254	0.00217719
RSc0908	cmk	cytidylate kinase protein	3326	3619	2241	3062	725.943	8291	7452	6188	7310.33	1058.63	3241	10064	5795	6366.67	3447.24	3221	9600	7887	6902.67	3301.45	10277	5746	3689	6570.67	3370.53	10625	8298	9909	9610.67	1191.84	1.18636	1.28856	1.42751	1.22444	1.96972	0.0551184	0.0396592	0.0247354	0.051114	0.00399559
RSc0909	rpsA	30S ribosomal protein S1	34286	36060	21879	30741.7	7726.38	110354	105931	157454	124580	28555.8	43524	116250	124792	94855.3	44658.9	66564	160597	120604	115922	47191	145394	65741	81107	97414	42256.2	176762	106389	146961	143371	35323.6	1.95348	1.87782	2.16073	1.77868	2.50523	0.00721975	0.0091462	0.00378314	0.0127133	0.00144268
RSc0910	ihfB	integration host factor subunit beta	8048	6068	4725	6280.33	1671.64	22807	20607	15436	19616.7	3783.98	7053	21396	11818	13422.3	7304.85	18107	31937	12012	20685.3	10209.7	31886	8320	7582	15929.3	13823.8	35016	14535	15777	21776	11483	1.59317	1.42113	1.98117	1.34158	2.03366	0.0315802	0.0522708	0.0105914	0.0694086	0.00919517
RSc0911		hypothetical protein	1137	1068	774	993	192.772	1196	1114	595	968.333	325.905	722	1237	1235	1064.67	296.76	810	1572	924	1102	411.004	957	1768	918	1214.33	479.886	975	1215	864	1018	179.407	-0.145402	0.410385	0.398068	0.268067	0.29117	0.698807	0.230663	0.244518	0.444607	0.402381
RSc0912		hypothetical protein	2984	2110	1332	2142	826.465	4421	3485	2635	3513.67	893.345	2565	3518	2223	2768.67	671.093	2624	3227	1991	2614	618.061	3065	2652	2448	2721.67	314.344	3462	2106	2466	2678	702.419	0.67351	0.705251	0.618383	0.435187	0.657134	0.0455948	0.0373832	0.0644348	0.190488	0.0514444
RSc0913	ugd	UDP-glucose 6-dehydrogenase	5508	5376	5112	5332	201.633	9316	9078	11577	9990.33	1379.24	6976	9760	9994	8910	1678.97	6334	7724	10835	8297.67	2304.68	7413	11492	11645	10183.3	2400.4	8312	12420	9621	10117.7	2098.55	0.81707	1.00392	0.888988	0.918524	1.14524	0.00281417	0.000561264	0.00151498	0.00117125	0.000171504
RSc0914	rfaE	ADP-heptose synthase protein	5239	5700	5346	5428.33	241.276	8578	6848	10319	8581.67	1735.5	7035	6725	7657	7139	474.624	5197	5516	7557	6090	1280.43	4589	9919	10302	8270	3193.59	5086	9369	6588	7014.33	2173.1	0.564388	0.694653	0.434644	0.544466	0.571927	0.0692868	0.0284447	0.159291	0.0787612	0.0655649
RSc0915	rfaD	ADP-L-glycero-D-manno-heptose-6-epimeraseprotein	5788	5348	5643	5593	224.221	9043	6488	8806	8112.33	1411.7	9397	7081	7828	8102	1182.06	7441	5965	6457	6621	751.542	6878	8827	7718	7807.67	977.589	7829	8307	5589	7241.67	1451.07	0.439717	0.815071	0.52142	0.485266	0.592678	0.146612	0.010924	0.0862818	0.109544	0.0530376
RSc0916		putative ComEA-related signal peptide protein	783	471	738	664	168.651	1238	561	799	866	343.437	746	737	703	728.667	22.6789	724	501	792	672.333	152.225	838	702	527	689	155.907	687	954	522	721	217.998	0.255644	0.441394	0.307786	0.109303	0.380668	0.514303	0.241744	0.424047	0.798956	0.316598
RSc0917	cysM	cysteine synthase B	2648	1721	2142	2170.33	464.149	3393	2231	3077	2900.33	600.807	2550	2714	2071	2445	334.112	2557	2183	2992	2577.33	404.883	2859	2665	2227	2583.67	323.755	2671	2565	1692	2309.33	537.247	0.344347	0.47061	0.544781	0.296798	0.333669	0.208782	0.0866378	0.0495501	0.282547	0.224429
RSc0918	mltB	putative membrane-bound lytic murein transglycosylase B protein	3383	3065	2673	3040.33	355.642	2531	3328	2652	2837	429.501	1629	2985	2261	2291.67	678.52	1311	2677	2101	2029.67	685.788	1890	2366	3298	2518	716.201	1924	2385	2169	2159.33	230.652	-0.180164	-0.163593	-0.348722	-0.268469	-0.247359	0.559388	0.599599	0.235885	0.367353	0.408802
RSc0919		Probable Histone deacetylase	2007	1507	2115	1876.33	324.378	1708	1550	2057	1771.67	259.427	1096	1415	1007	1172.67	214.533	1519	1497	1529	1515	16.3707	1825	2444	1683	1984	404.649	1421	1287	927	1211.67	255.471	-0.148854	-0.398844	-0.0183533	0.104322	-0.389346	0.669612	0.213903	0.963831	0.773587	0.226006
RSc0920		ABC transporter ATP-binding protein	1069	548	468	695	326.354	2494	1156	1836	1828.67	669.03	831	2061	1957	1616.33	682.104	827	1352	1144	1107.67	264.379	1467	1274	850	1197	315.625	2396	2142	1386	1974.67	525.381	1.35391	1.61124	1.04052	0.879419	1.79778	0.0100145	0.00352336	0.0392564	0.0755775	0.00152905
RSc0921		transmembrane ABC transporter protein	634	469	261	454.667	186.913	1566	834	714	1038	461.181	850	1568	1596	1338	422.852	778	918	924	873.333	82.6156	1130	715	527	790.667	308.539	1624	2205	1269	1699.33	472.525	1.10199	1.96259	1.30968	0.883502	2.18805	0.0241157	0.000585959	0.0095375	0.0642975	0.000219666
RSc0922		NLPA lipoprotein-related, probable solute-binding protein	2459	1700	1152	1770.33	656.332	5381	3196	3672	4083	1149.02	4302	5169	3971	4480.67	618.662	3695	3456	3256	3469	219.789	3503	2782	3366	3217	382.898	6357	6219	3537	5371	1589.79	1.15449	1.67984	1.31009	0.947783	1.85817	0.0005666	1.7623e-05	0.000182093	0.00265236	6.22853e-06
RSc0923	etfB	electron transfer flavoprotein subunit beta	18398	18191	16146	17578.3	1244.75	13985	24224	46274	28161	16500.6	19123	26707	49210	31680	15647.8	17368	20165	25256	20929.7	3999.21	14489	58149	46631	39756.3	22627.3	18140	44082	17739	26653.7	15094.7	0.505273	1.05537	0.521573	0.998677	0.748398	0.372626	0.0609541	0.351868	0.0746883	0.176448
RSc0924	etfA	electron transfer flavoprotein subunit alpha	15533	14321	12357	14070.3	1602.77	12044	24738	24548	20443.3	7274.66	14409	22570	23503	20160.7	5002.89	17442	19397	16192	17677	1615.37	10484	40807	25262	25517.7	15163.1	12878	32877	11196	18983.7	12061.3	0.439529	0.785592	0.640833	0.708664	0.533975	0.361727	0.0975117	0.174832	0.135979	0.261926
RSc0925		putative acyl-CoA dehydrogenase oxidoreductase protein	6040	4079	5922	5347	1099.7	3541	6474	5695	5236.67	1519.27	4005	7128	4883	5338.67	1610.59	4348	4502	5247	4699	480.788	3235	17433	8789	9819	7154.82	2800	14841	3159	6933.33	6850.59	-0.179508	0.199109	0.102036	0.622837	0.290891	0.797204	0.772979	0.887547	0.3192	0.668678
RSc0926	dadA	D-amino acid dehydrogenase small subunit	11757	8242	5022	8340.33	3368.58	8199	5501	2992	5564	2604.07	8857	6264	5225	6782	1870.59	15162	5971	3509	8214	6141.77	3898	9074	2975	5315.67	3287.37	6764	4230	2025	4339.67	2371.4	-0.701035	0.0631157	0.172057	-0.631435	-0.770061	0.146588	0.913203	0.751802	0.192083	0.112086
RSc0927	lrp	leucine-responsive regulatory DNA-binding transcription regulator protein	296	216	216	242.667	46.188	531	439	408	459.333	63.9713	399	424	190	337.667	128.493	494	432	341	422.333	76.9567	461	455	221	379	136.865	467	324	423	404.667	73.2416	0.853238	0.715882	1.07909	0.645819	1.02638	0.0587646	0.111002	0.0202346	0.150088	0.0261781
RSc0928		hypothetical protein	1062	434	387	627.667	376.877	1304	792	527	874.333	394.989	326	796	133	418.333	341.008	280	710	374	454.667	226.065	681	793	408	627.333	198.031	608	549	540	565.667	36.9369	0.414976	-0.384443	-0.0964801	0.0806395	0.271695	0.502311	0.544127	0.892058	0.909993	0.676102
RSc0929		hypothetical protein	1609	1405	684	1232.67	485.984	1531	1167	1343	1347	182.033	1174	1456	1159	1263	167.311	1126	1286	825	1079	234.066	975	2535	1921	1810.33	785.866	801	1278	738	939	295.268	0.123549	0.380862	0.138495	0.575767	-0.128327	0.781047	0.335997	0.751485	0.142742	0.771152
RSc0930		hypothetical protein	2816	4605	1476	2965.67	1569.86	2265	2194	1411	1956.67	473.893	3438	2180	1615	2411	933.195	2890	2379	770	2013	1106.38	846	4641	2397	2628	1908.02	731	1989	936	1218.67	674.957	-0.581824	0.157643	-0.205397	-0.178571	-0.999376	0.390617	0.838968	0.786579	0.81541	0.135603
RSc0931		signal peptide protein	1663	2843	1287	1931	811.882	1480	871	714	1021.67	404.616	1120	764	190	691.333	469.239	770	684	671	708.333	53.799	717	1963	595	1091.67	757.058	487	1314	252	684.333	557.823	-0.979198	-1.28395	-1.04825	-0.943546	-1.4832	0.119387	0.0480002	0.0961396	0.131446	0.0231253
RSc0932		probable membrane-bound dehydrogenase oxidoreductase protein	1622	1269	1350	1413.67	184.912	1242	981	867	1030	192.242	927	832	551	770	195.517	957	727	638	774	164.612	682	1781	1190	1217.67	550.022	486	981	459	642	293.893	-0.553311	-0.601166	-0.571386	-0.256119	-0.958624	0.15609	0.12457	0.144462	0.531377	0.0185343
RSc0933	rpsP	30S ribosomal protein S16	4985	1898	1539	2807.33	1894.44	6469	1880	1717	3355.33	2697.75	1770	3151	1615	2178.67	845.624	2546	2893	2222	2553.67	335.566	6925	1638	2108	3557	2926.23	8823	2079	1593	4165	4041.26	0.0940389	0.215769	0.419571	0.352323	0.671209	0.893247	0.746457	0.498432	0.576312	0.264461
RSc0934	rimM	16S rRNA-processing protein	4979	4614	2790	4127.67	1172.74	6424	4511	3502	4812.33	1484.12	2143	6162	2812	3705.67	2153.39	2545	5954	4565	4354.67	1714.21	6930	3380	3587	4632.33	1992.53	8051	6318	4455	6274.67	1798.39	0.137007	0.0975184	0.387676	0.272359	0.871652	0.816972	0.872281	0.467993	0.624972	0.0930784
RSc0935	trmD	tRNA (guanine-N(1)-)-methyltransferase	5527	11825	5418	7590	3668.02	9533	13456	17187	13392	3827.4	7616	22655	9975	13415.3	8088.25	6988	18049	24497	16511.3	8855.2	27579	10205	14977	17587	8976.25	29533	13986	25911	23143.3	8134.63	0.774533	1.01861	1.34923	1.459	1.99606	0.352335	0.213189	0.104649	0.0870993	0.0234
RSc0936	rplS	50S ribosomal protein L19	10779	16988	5922	11229.7	5546.75	21120	26484	22831	23478.3	2739.96	11569	39421	13243	21411	15619.6	13817	36002	31119	26979.3	11657.5	62952	14781	17969	31900.7	26938.4	63094	16749	38052	39298.3	23197.6	1.08814	1.14461	1.60657	1.70126	2.23711	0.246864	0.220138	0.090814	0.0824847	0.0264618
RSc0937		Probable Nudix hydrolase	682	775	279	578.667	263.652	843	1143	1207	1064.33	194.333	344	1168	931	814.333	424.208	511	1271	1254	1012	433.962	1077	325	1343	915	527.981	1289	657	1161	1035.67	334.122	0.818354	0.711284	1.03501	0.768941	1.1626	0.329102	0.40196	0.21434	0.368331	0.165959
RSc0938	cobD	adenosylcobinamide-phosphate synthase	5320	2964	3141	3808.33	1312.13	6135	3446	3876	4485.67	1444.46	3173	3690	3173	3345.33	298.49	4384	3198	2431	3337.67	983.963	4046	3861	3451	3786	304.508	3969	2457	2484	2970	865.265	0.162567	0.160776	0.122129	0.0592876	-0.0887684	0.573589	0.578197	0.68395	0.852075	0.774026
RSc0939		hypothetical protein	3202	2289	1413	2301.33	894.564	2907	1413	340	1553.33	1289.24	1489	1190	380	1019.67	573.786	1819	1578	1342	1579.67	238.504	1392	1560	714	1222	447.888	1585	1080	1170	1278.33	269.367	-0.906442	-0.995472	-0.177551	-0.896226	-0.459359	0.0837857	0.0584667	0.759743	0.0851484	0.38454
RSc0940		probable gtpase protein	3118	2430	1512	2353.33	805.74	3366	2210	3026	2867.33	594.109	1644	2449	1311	1801.33	585.087	1934	2569	2255	2252.67	317.506	2292	2678	2091	2353.67	298.319	2526	2025	2187	2246	255.658	0.254984	-0.0922751	0.262011	0.0584815	0.246027	0.470001	0.81346	0.45583	0.884058	0.487169
RSc0941		Probable CAAX prenyl protease 1	3937	4007	1944	3296	1171.39	4431	3847	5848	4708.67	1028.99	1951	4175	2869	2998.33	1117.63	1552	4449	4730	3577	1759.32	2871	5031	3706	3869.33	1089.22	3108	4302	3915	3775	609.187	0.463444	0.099648	0.325604	0.229238	0.452984	0.330112	0.85511	0.508218	0.650624	0.340357
RSc0942	orn	oligoribonuclease	2717	1362	990	1689.67	908.931	3770	2618	1785	2724.33	996.763	2634	2778	2071	2494.33	373.621	4226	4045	1452	3241	1551.96	2636	1911	1445	1997.33	600.175	4150	1998	1620	2589.33	1364.73	0.685957	0.993696	1.25658	0.351912	0.900079	0.0625145	0.0103336	0.00222987	0.340654	0.0179438
RSc0943	mogA	molybdenum cofactor biosynthesis protein	2223	1309	1053	1528.33	615.065	2753	1677	1394	1941.33	717.025	957	1819	874	1216.67	523.284	1256	1619	1408	1427.67	182.297	1401	1742	1462	1535	181.843	1776	1350	1431	1519	226.223	0.270358	-0.0207106	0.250326	0.0838456	0.318848	0.422223	0.960182	0.461189	0.825192	0.338855
RSc0944		hypothetical protein	1547	1929	1188	1554.67	370.559	1972	2275	2516	2254.33	272.588	1240	2403	2432	2025	679.985	1291	2289	1584	1721.33	512.978	1476	2015	2006	1832.33	308.627	1869	1908	2061	1946	101.484	0.46674	0.633753	0.404803	0.257319	0.605413	0.188083	0.0756976	0.25455	0.48321	0.0890046
RSc0945	pmbA	putative PMBA protein (tlde protein)	7493	5717	3681	5630.33	1907.48	8829	7463	5780	7357.33	1527.24	5212	6886	5719	5939	858.411	5907	6424	5687	6006	378.342	5378	6071	6273	5907.33	469.411	6560	4680	5688	5642.67	940.82	0.331584	0.402817	0.417258	0.131572	0.316275	0.315056	0.219393	0.202429	0.71695	0.341399
RSc0946	folA	dihydrofolate reductase oxidoreductase protein	702	714	828	748	69.5414	1164	1201	1207	1190.67	23.2881	909	1248	703	953.333	275.191	614	1012	1243	956.333	318.173	775	1105	1207	1029	225.805	977	1314	1161	1150.67	168.737	0.592362	0.633884	0.590237	0.456404	0.857109	0.0483944	0.0363613	0.0492292	0.123832	0.00693063
RSc0947	thyA	thymidylate synthase	2005	2056	2520	2193.67	283.761	2756	3003	2533	2764	235.102	2807	2975	1653	2478.33	719.679	1763	2560	2959	2427.33	608.937	2121	2821	2567	2503	354.361	2466	2619	2025	2370	308.417	0.250225	0.456937	0.39786	0.194159	0.348244	0.476828	0.180585	0.24301	0.58999	0.31018
RSc0948		Pyridoxal phosphate-dependent enzyme, beta subunit	3097	1106	270	1491	1452.29	714	289	51	351.333	335.867	255	254	171	226.667	48.2113	354	360	275	329.667	47.4377	1639	2951	1088	1892.67	957.054	658	225	234	372.333	247.436	-2.17192	-1.87105	-1.31212	0.830816	-1.32405	0.0096849	0.0234553	0.096551	0.287421	0.0927958
RSc0949		hypothetical protein	961	201	135	432.333	459.027	822	344	85	417	373.884	228	347	380	318.333	79.9521	630	480	242	450.667	195.656	736	130	204	356.667	330.589	1165	180	207	517.333	561.058	0.0168126	0.695304	0.816551	-0.038685	0.573449	0.987151	0.410895	0.320955	0.969999	0.497033
RSc0950		hypothetical protein	1830	2009	1899	1912.67	90.2792	352	363	408	374.333	29.6704	204	296	76	192	110.49	176	309	264	249.667	67.6486	631	871	1241	914.333	307.3	179	189	207	191.667	14.1892	-2.43111	-3.0603	-2.68901	-1.07743	-3.05789	8.43058e-05	1.13623e-05	3.49207e-05	0.0260109	1.10566e-05
RSc0951		hypothetical protein	5077	4506	4320	4634.33	394.48	5440	3971	3961	4457.33	851.029	2007	3013	3895	2971.67	944.678	3087	3823	1529	2813	1171.29	2448	4251	3621	3440	915.026	2940	2817	1566	2441	760.264	-0.150794	-0.339208	-0.447669	-0.440455	-0.704962	0.751486	0.439182	0.298627	0.304555	0.0988036
RSc0952		putative ATP-dependent RNA helicase protein	3092	1853	1971	2305.33	683.823	4974	4929	2278	4060.33	1543.71	1335	7602	4484	4473.67	3133.51	1475	9129	6457	5687	3884.66	16368	1716	2618	6900.67	8211.35	26528	4311	29025	19954.7	13605.2	0.764075	1.29054	1.64511	1.66689	3.46296	0.555568	0.308379	0.194397	0.19926	0.0140012
RSc0953		hypothetical protein	1630	1673	1305	1536	201.204	716	361	289	455.333	228.596	573	305	152	343.333	213.102	1014	308	319	547	404.471	948	1079	357	794.667	384.648	592	378	324	431.333	141.737	-2.013	-2.09729	-1.40592	-1.08536	-1.68362	0.00224368	0.00179279	0.0208491	0.0630876	0.00721975
RSc0969		putative transmembrane protein	284	29	45	119.333	142.83	222	73	0	98.3333	113.147	77	58	38	57.6667	19.5021	93	63	44	66.6667	24.7049	92	52	17	53.6667	37.5278	67	54	27	49.3333	20.4042	-0.492631	-0.174904	0.00402459	-0.805354	-0.492309	0.718985	0.904968	0.997315	0.531022	0.7183
RSc0970		signal peptide protein	378	144	189	237	124.165	415	247	272	311.333	90.644	207	250	304	253.667	48.6038	334	316	253	301	42.5323	246	390	221	285.667	91.2159	188	180	216	194.667	18.9033	0.371499	0.497024	0.726346	0.390307	0.075152	0.444387	0.298098	0.12494	0.42172	0.89291
RSc0971		hypothetical conserved protein	6276	17447	4680	9467.67	6956.23	2881	2674	1258	2271	883.368	2607	1755	1007	1789.67	800.563	2123	2181	2376	2226.67	132.538	3583	2678	2312	2857.67	654.271	2415	1134	1413	1654	673.648	-2.15282	-2.08468	-1.67897	-1.60599	-2.12404	0.00723508	0.009369	0.0283224	0.035273	0.00869473
RSc0972		hypothetical protein	2917	2043	1377	2112.33	772.338	2984	1031	646	1553.67	1253.57	507	793	836	712	178.832	529	763	572	621.333	124.557	875	884	901	886.667	13.2035	775	774	594	714.333	104.213	-0.657358	-1.18291	-1.42443	-1.17001	-1.26974	0.15393	0.0147988	0.00473045	0.0152936	0.00965024
RSc0973		amino-acid-binding periplasmic (PBP) ABC transporter protein	2287	2927	2295	2503	367.217	5533	4050	6290	5291	1139.44	8755	5381	5624	6586.67	1881.76	3530	4004	11220	6251.33	4309.51	2688	4901	5304	4297.67	1408.5	4524	7452	6939	6305	1563.57	0.960474	1.73377	1.4745	0.721121	1.52798	0.055447	0.00219616	0.00647324	0.145126	0.00488009
RSc0974		hypothetical protein	1162	2557	2106	1941.67	711.871	590	569	527	562	32.078	609	399	304	437.333	156.072	509	459	704	557.333	129.454	448	1326	816	863.333	440.91	240	576	459	425	170.561	-1.84327	-1.7291	-1.46454	-1.23879	-1.99237	0.00373415	0.00622785	0.0151223	0.0335985	0.0021834
RSc0975		ABC transporter ATP-binding protein	1594	1180	1575	1449.67	233.731	3025	2079	986	2030	1020.38	1134	2166	1045	1448.33	623.109	1172	1768	1991	1643.67	423.42	1958	1742	918	1539.33	548.822	2233	2664	1602	2166.33	534.13	0.305456	0.214226	0.450711	0.0913247	0.775743	0.546549	0.684492	0.353783	0.87211	0.107244
RSc0976	parE	DNA topoisomerase IV subunit B	4915	3296	3645	3952	852.043	8643	6590	7038	7423.67	1079.47	4132	7269	5795	5732	1569.45	4200	5876	5643	5239.67	907.883	6833	5525	5559	5972.33	745.553	7934	6417	5787	6712.67	1103.62	0.840833	0.83178	0.704742	0.651541	1.02626	0.0104665	0.0112268	0.027277	0.0395801	0.00288579
RSc0977		putative Lytic transglycosylase-like protein	953	633	612	732.667	191.103	1858	1150	765	1257.67	554.397	558	1387	646	863.667	455.351	688	1016	891	865	165.539	1085	884	765	911.333	161.742	1100	1485	1116	1233.67	217.808	0.652436	0.488245	0.542737	0.375159	1.01736	0.096346	0.214568	0.165624	0.344395	0.0134362
RSc0978	parC	DNA topoisomerase IV subunit A	3867	2739	4401	3669	848.507	7030	6742	5729	6500.33	683.339	2737	6185	4712	4544.67	1730.08	3759	5779	5280	4939.33	1052.21	7139	4680	6171	5996.67	1238.73	7904	7020	5553	6825.67	1187.49	0.763632	0.575509	0.711034	0.778104	1.15513	0.0680051	0.165624	0.0876624	0.063739	0.00910873
RSc0979		probable transmembrane protein	597	376	540	504.333	114.736	1085	877	697	886.333	194.168	229	783	494	502	277.087	404	852	495	583.667	236.796	820	546	595	653.667	146.118	958	711	657	775.333	160.482	0.724184	0.242839	0.479588	0.441515	0.881335	0.170309	0.675111	0.373196	0.414078	0.0962202
RSc0980		Chromate transporter protein	433	283	225	313.667	107.337	619	582	442	547.667	93.3613	174	579	342	365	203.477	263	572	363	399.333	157.672	625	468	578	557	80.5792	670	567	684	640.333	63.8931	0.74814	0.480924	0.631128	0.919865	1.34699	0.144625	0.358354	0.219855	0.0744299	0.0129703
RSc0981	lldP	putative L-lactate permease transmembrane protein	11881	18034	28773	19562.7	8549.12	8832	11971	8296	9699.67	1985.21	9985	7043	4465	7164.33	2762	10689	8138	9944	9590.33	1311.76	5864	28886	8636	14462	12568.2	4280	10710	5652	6880.67	3386.51	-1.10693	-1.06429	-0.672506	-0.609086	-1.36243	0.12376	0.145511	0.356563	0.409172	0.0609859
RSc0982		Putative integral membrane sensory domain containing protein	1793	2156	2016	1988.33	183.075	1562	1373	935	1290	321.635	1241	981	722	981.333	259.5	794	866	770	810	49.96	387	2041	1071	1166.33	831.111	344	1188	486	672.667	451.904	-0.728679	-0.682281	-0.995199	-0.943721	-1.47811	0.162689	0.193814	0.0600019	0.07366	0.00860843
RSc0983		putative Phytanoyl-CoA dioxygenase	2375	1522	783	1560	796.68	1776	1260	663	1233	556.991	683	894	266	614.333	319.581	771	1025	495	763.667	265.076	691	1274	748	904.333	321.407	588	639	414	547	117.97	-0.399479	-1.07626	-0.675288	-0.663766	-1.13395	0.244645	0.00416235	0.0516451	0.0555973	0.00295411
RSc0984	gstE	gst-related protein	4054	3320	2448	3274	803.988	4004	3187	1581	2924	1232.72	1699	3103	1558	2120	854.217	2542	3509	2233	2761.33	665.676	3277	4342	2346	3321.67	998.749	3257	2835	2376	2822.67	440.629	-0.301431	-0.370042	0.0410947	0.0294727	0.0764012	0.316745	0.21517	0.908341	0.935829	0.824441
RSc0985		aminotransferase protein	9034	11576	6480	9030	2548	8271	10125	12104	10166.7	1916.84	5955	11255	8968	8726	2658.27	4945	10111	12947	9334.33	4057.14	8115	19812	20298	16075	6897.84	8618	15039	13653	12436.7	3378.89	0.0771915	0.183726	0.239932	0.739124	0.668359	0.859699	0.64994	0.541797	0.0514083	0.0757762
RSc0986		hypothetical protein	5454	5570	4743	5255.67	447.755	3872	4530	6460	4954	1345.09	2801	5157	4826	4261.33	1275.47	3292	4018	5247	4185.67	988.226	3789	7852	10574	7405	3414.52	3181	5391	5580	4717.33	1333.86	-0.205586	-0.0837415	-0.0799924	0.386837	0.0308356	0.527692	0.81435	0.82346	0.213749	0.93556
RSc0987		hypothetical protein	2302	3967	2349	2872.67	948.012	1213	2419	4369	2667	1592.55	1358	2743	2736	2279	797.617	764	1882	2607	1751	928.457	1911	4628	5661	4066.67	1936.99	993	3105	2592	2230	1101.55	-0.31781	-0.120474	-0.598659	0.375739	-0.27864	0.475377	0.804538	0.162144	0.387558	0.53363
RSc0988		hypothetical protein	2096	3724	828	2216	1451.72	648	847	561	685.333	146.609	869	1026	456	783.667	294.425	485	888	352	575	279.104	1676	3172	2040	2296	780.164	616	675	612	634.333	35.2751	-1.59335	-1.08762	-1.58799	0.212732	-1.28858	0.00496443	0.0391739	0.00493314	0.708077	0.0179913
RSc0989		putative transcription regulator protein	2432	2568	1908	2302.67	348.49	2054	2272	1445	1923.67	428.628	1827	2074	950	1617	590.694	2191	1981	1804	1992	193.734	1729	3029	1717	2158.33	754.043	1490	2520	2007	2005.67	515.001	-0.352045	-0.261078	0.100203	-0.114924	0.0548402	0.298627	0.452329	0.793719	0.760853	0.89045
RSc0990	hptG	heat shock protein 90	31440	47276	14472	31062.7	16405.3	46158	44479	57511	49382.7	7089.23	55507	30854	33003	39788	13655.4	81145	42517	14553	46071.7	33438	29659	21138	33354	28050.3	6264.86	24905	38511	9837	24417.7	14343.2	0.794501	0.748443	0.820772	0.0404269	-0.190669	0.315363	0.345942	0.300246	0.967414	0.829622
RSc0991	mug	hypothetical protein	3545	4312	1548	3135	1426.88	5225	5722	2142	4363	1939.43	3142	2993	1824	2653	721.79	6100	5236	726	4020.67	2885.78	2641	1612	1088	1780.33	790.066	2214	3366	630	2070	1373.67	0.39159	0.160884	0.442536	-0.712326	-0.535781	0.514741	0.807513	0.461968	0.221086	0.360909
RSc0992	gstF	glutathione S-transferase-like transmembrane protein	2902	3315	4437	3551.33	794.321	2204	2335	2941	2493.33	393.185	2345	2198	2375	2306	94.7259	2286	2182	2684	2384	264.96	1291	5863	3570	3574.67	2286	1216	3690	2088	2331.33	1254.82	-0.584772	-0.270838	-0.237251	-0.123081	-0.457979	0.204351	0.578854	0.632768	0.816659	0.325711
RSc0993		putative transcriptional regulatory DNA-binding transcription regulator protein	726	1221	1251	1066	294.83	689	1230	918	945.667	271.559	718	1109	456	761	328.617	712	1040	649	800.333	209.934	436	2184	510	1043.33	988.539	439	1665	945	1016.33	616.105	-0.278922	-0.20846	-0.104576	-0.293399	0.0175269	0.635228	0.734406	0.871152	0.619878	0.979462
RSc0994		hypothetical protein	702	836	891	809.667	97.2128	947	1115	952	1004.67	95.5842	706	1097	608	803.667	258.717	326	944	1221	830.333	458.199	722	676	901	766.333	118.871	685	1107	675	822.333	246.579	0.233652	0.26041	0.210244	-0.0172098	0.238647	0.610508	0.565521	0.651921	0.974273	0.601778
RSc0995		putative spermidine synthase	995	736	666	799	173.312	1543	1331	1037	1303.67	254.105	846	1520	741	1035.67	422.718	552	1124	1606	1094	527.64	1123	1534	969	1208.67	292.079	1246	1701	1305	1417.33	247.427	0.624137	0.619725	0.722202	0.620939	1.07377	0.116817	0.120127	0.0729954	0.118889	0.0108096
RSc0996		hypothetical protein	2236	1585	1674	1831.67	352.979	1685	1453	1207	1448.33	239.034	1626	1322	1102	1350	263.12	1633	1033	1419	1361.67	304.081	1454	2613	1411	1826	681.901	1264	1026	1215	1168.33	125.676	-0.407269	-0.148926	-0.129127	0.0140077	-0.373316	0.244449	0.69859	0.739772	0.974188	0.2881
RSc0997		Putative Acetyltransferase	1963	1303	1098	1454.67	452.005	1462	1358	646	1155.33	444.15	1025	868	665	852.667	180.489	1115	1121	704	980	239.042	891	1729	952	1190.67	467.207	859	738	828	808.333	62.8517	-0.429729	-0.456872	-0.26843	-0.269648	-0.514424	0.244815	0.214226	0.480699	0.479177	0.162437
RSc0998		ATPase (AAA+)-related protein	3132	3170	2574	2958.67	333.672	2634	3039	2703	2792	216.673	2860	2155	2717	2577.33	372.675	3070	3021	2772	2954.33	159.795	2028	4108	2652	2929.33	1067.37	2442	1611	1935	1996	418.845	-0.148652	0.108783	0.28593	-0.0354694	-0.296787	0.723722	0.801389	0.46493	0.939046	0.448676
RSc0999		putative periplasmic cytochrome type-c oxidoreductase signal peptide protein	5944	9046	7353	7447.67	1553.17	3440	4178	5559	4392.33	1075.64	3934	5021	4199	4384.67	566.786	1441	3607	6886	3978	2741.39	3615	7748	8789	6717.33	2736.65	2441	4347	2781	3189.67	1016.59	-0.8568	-0.440116	-0.789523	-0.220215	-0.999952	0.0405565	0.287488	0.0584684	0.615589	0.0190836
RSc1000		putative periplasmic cytochrome type-c oxidoreductase signal peptide protein	6102	8211	8028	7447	1168.39	3369	4229	4998	4198.67	814.924	3860	3866	3344	3690	299.66	1558	3136	5577	3423.67	2024.88	2927	6448	8075	5816.67	2631.43	2092	3528	2151	2590.33	812.579	-0.914987	-0.658636	-0.961909	-0.443184	-1.29348	0.0243877	0.0962202	0.0191822	0.26265	0.00310649
RSc1001		hypothetical protein	961	729	477	722.333	242.069	973	974	408	785	326.492	938	963	247	716	406.358	1233	1038	275	848.667	506.287	746	481	221	482.667	262.504	1033	495	540	689.333	298.473	0.0010131	0.105295	0.357447	-0.654197	0.242738	0.998422	0.870162	0.535352	0.237114	0.686477
RSc1002		hypothetical protein	673	650	450	591	122.65	503	479	187	389.667	175.924	264	362	114	246.667	124.905	278	446	264	329.333	101.278	264	312	289	288.333	24.0069	304	288	153	248.333	82.9478	-0.769093	-1.07876	-0.578899	-0.977282	-1.04015	0.0581842	0.0113287	0.149206	0.0192742	0.0138222
RSc1003		carboxypeptidase	2431	3093	3438	2987.33	511.748	585	272	204	353.667	203.205	179	180	247	202	38.9744	187	230	231	216	25.1197	652	793	1700	1048.33	568.746	128	99	189	138.667	45.9384	-3.18797	-3.63011	-3.51889	-1.60147	-4.2096	1.58136e-05	4.7093e-06	6.14891e-06	0.00398037	1.25582e-06
RSc1004		Putative NADH dehydrogenase/NAD(P)H nitroreductase	5056	5215	4464	4911.67	395.758	4979	5460	5321	5253.33	247.537	5251	5464	4560	5091.67	472.593	4943	5539	5720	5400.67	406.552	5024	5460	6426	5636.67	717.502	5076	4968	4086	4710	543.091	0.0260003	0.334067	0.414316	0.21365	0.180426	0.939046	0.22986	0.135668	0.455698	0.535273
RSc1005	nth	endonuclease III protein	1179	680	189	682.667	495.005	1393	1232	1870	1498.33	331.787	448	1414	1311	1057.67	530.493	465	1342	473	760	504.043	773	741	1105	873	201.554	1073	720	999	930.667	186.157	1.22349	1.0374	0.492892	0.517345	0.864872	0.165673	0.243999	0.592657	0.573733	0.326618
RSc1006		ferredoxin	1331	1004	396	910.333	474.485	1598	1461	1581	1546.67	74.6749	515	1549	1368	1144	552.197	592	1711	638	980.333	633.194	652	819	1122	864.333	238.257	846	882	855	861	18.735	0.760557	0.640163	0.354298	0.0173158	0.255855	0.237916	0.328258	0.603316	0.982978	0.718392
RSc1007		transcription regulator protein	2344	964	1557	1621.67	692.269	2188	952	612	1250.67	829.364	790	985	361	712	319.229	1215	994	704	971	256.275	1234	949	782	988.333	228.553	1096	423	585	701.333	351.258	-0.573349	-0.883913	-0.423867	-0.661185	-0.966785	0.225845	0.0653956	0.376293	0.160651	0.0438324
RSc1008	phaZ	poly[D(-)-3-hydroxybutyrate] depolymerase protein	12378	16532	21384	16764.7	4507.51	19946	25401	29733	25026.7	4904.23	26284	21696	20729	22903	2967.68	15709	18604	34925	23079.3	10360.3	15474	26065	34102	25213.7	9343.14	14925	27792	24795	22504	6732.49	0.510725	0.839125	0.696695	0.558372	0.647853	0.189615	0.0362814	0.075394	0.151568	0.0964198
RSc1010	tyrB	aromatic amino acid aminotransferase	11197	9703	10971	10623.7	805.288	18882	21439	24429	21583.3	2776.32	18037	23336	21014	20795.7	2656.24	16056	23955	24541	21517.3	4738.72	17738	17433	18343	17838	463.168	18190	23805	18540	20178.3	3145.66	0.952252	1.24751	1.28041	0.791325	1.16097	0.00284947	0.000325333	0.00025784	0.00957647	0.000614742
RSc1011	uvrB	excinuclease ABC subunit B	6848	7133	4428	6136.33	1486.31	8250	6853	8143	7748.67	777.513	7819	6125	5377	6440.33	1251.17	7160	6275	4411	5948.67	1403.25	5750	6032	6290	6024	270.089	5034	6417	3357	4936	1532.35	0.29762	0.372295	0.244575	0.0174307	-0.099692	0.408145	0.294322	0.504786	0.968854	0.803272
RSc1012		putative site-specific recombinase transmembrane protein	1543	844	711	1032.67	446.937	2458	1305	1530	1764.33	611.176	990	1357	285	877.333	544.809	1378	1361	649	1129.33	416.068	1121	546	510	725.667	342.842	1366	1134	693	1064.33	341.866	0.75644	-0.0230528	0.425634	-0.458	0.312034	0.104012	0.968914	0.366812	0.330145	0.519663
RSc1013		putative ribokinase protein	2288	2373	2574	2411.67	146.868	1246	660	238	714.667	506.219	434	397	285	372	77.5822	361	479	253	364.333	113.037	407	572	493	490.667	82.5247	580	522	405	502.333	89.1422	-2.02455	-2.46921	-2.51205	-2.3283	-2.06911	0.000713568	0.000124858	0.000109861	0.000201843	0.000553264
RSc1014		transcriptional regulatory DNA-binding repressor transcription regulator protein	3405	6222	3321	4316	1651.18	1826	1725	1088	1546.33	400.128	1444	1168	1425	1345.67	154.157	622	1332	1397	1117	429.913	747	2665	1853	1755	962.748	1480	1998	1386	1621.33	329.571	-1.53252	-1.27384	-1.68655	-1.38374	-1.13312	0.00302934	0.0101874	0.00154909	0.00585809	0.0188659
RSc1015		transmembrane ABC transporter protein	1457	1436	981	1291.33	268.962	805	567	510	627.333	156.481	451	421	228	366.667	121.022	293	419	418	376.667	72.4592	349	741	1003	697.667	329.146	513	702	540	585	102.22	-1.13098	-1.52355	-1.49411	-0.901583	-0.896493	0.0112547	0.00163042	0.00185941	0.0373089	0.0374042
RSc1016		ABC transporter ATP-binding protein	5820	4942	3960	4907.33	930.484	3232	4549	2227	3336	1164.49	2363	2355	1159	1959	692.832	2036	2549	2585	2390	307.101	1521	2990	2788	2433	796.247	1606	2016	2502	2041.33	448.537	-0.637611	-1.03886	-0.744186	-1.02242	-0.971239	0.130773	0.0180575	0.0784574	0.0195983	0.0258282
RSc1017		sugar-binding periplasmic (PBP) ABC transporter protein	15562	12856	13239	13885.7	1464.32	9639	15845	22100	15861.3	6230.52	10316	10858	19950	13708	5412.52	10809	10900	16753	12820.7	3405.8	8070	15847	27608	17175	9836.47	6779	9315	12834	9642.67	3040.77	0.0561519	0.189869	0.123085	0.149794	-0.351811	0.910366	0.675138	0.79406	0.747276	0.406841
RSc1018		hypothetical protein	1634	3611	1638	2294.33	1140.27	1346	1441	1819	1535.33	250.213	1599	1672	589	1286.67	605.299	1625	1106	1518	1416.33	274.03	1535	1573	2397	1835	487.077	962	1845	1278	1361.67	447.406	-0.603475	-0.533506	-0.320778	-0.243747	-0.517847	0.334311	0.399635	0.631529	0.723357	0.410801
RSc1019	nifS	pyridoxal-phosphate-dependent aminotransferase (NIFS protein)	6549	9354	7335	7746	1446.96	7132	6426	9571	7709.67	1650.16	2546	6463	4560	4523	1958.76	1940	6115	7953	5336	3081.26	9093	7579	10676	9116	1548.63	6920	8388	7767	7691.67	736.894	-0.0946854	-0.573	-0.396744	0.325257	0.247292	0.86121	0.217634	0.404598	0.503765	0.619233
RSc1020	nifU	scaffold protein	3595	4888	4437	4306.67	656.279	4060	4032	7531	5207.67	2012.11	1947	4247	4047	3413.67	1274.1	2107	4639	6281	4342.33	2102.75	5952	5122	8585	6553	1808.04	4622	6183	5193	5332.67	789.817	0.149593	-0.126957	0.177479	0.654068	0.553557	0.733448	0.775277	0.680025	0.0986015	0.159993
RSc1021	iscA	Iron-binding protein IscA	3102	4571	3285	3652.67	800.546	3402	3613	7973	4996	2580.32	1536	3854	3572	2987.33	1264.78	1914	4235	4598	3582.33	1456.17	4699	4589	5950	5079.33	756.023	3335	5391	4563	4429.67	1034.46	0.320767	-0.10478	0.159422	0.550351	0.494684	0.47703	0.834011	0.740955	0.205849	0.255306
RSc1022		hypothetical protein	1208	1663	1278	1383	245	1343	1324	4284	2317	1703.5	507	1710	2090	1435.67	826.388	881	1563	2409	1617.67	765.465	1916	2366	3519	2600.33	826.793	1189	2763	2466	2139.33	836.303	0.494155	0.121807	0.36348	0.891776	0.755468	0.325263	0.830604	0.475776	0.0727617	0.125482
RSc1023	hscB	co-chaperone HscB	455	446	441	447.333	7.0946	724	509	561	598	112.174	194	629	456	426.333	219.012	188	522	935	548.333	374.196	853	598	918	789.667	169.14	579	927	792	766	175.451	0.336325	0.118037	0.4261	0.899786	0.987704	0.553167	0.851265	0.447248	0.0979081	0.0701543
RSc1024	hscA	chaperone protein HscA	1769	1178	1044	1330.33	385.759	3220	3081	1887	2729.33	732.785	957	2796	1995	1916	922.042	1530	3365	2387	2427.33	918.165	3386	1365	1887	2212.67	1049.12	3024	2520	2133	2559	446.778	0.968647	0.830903	1.16795	0.838721	1.22091	0.0792569	0.132483	0.0380782	0.128726	0.0305978
RSc1025	fdx	ferredoxin [2FE-2S] protein	537	724	441	567.333	143.918	1162	2002	4488	2550.67	1729.55	816	2376	3496	2229.33	1346.01	915	2533	3267	2238.33	1203.37	2282	1118	1989	1796.33	605.446	1719	2178	3114	2337	710.962	1.92958	2.05149	2.06604	1.81644	2.21179	0.0121556	0.00840632	0.0078676	0.01687	0.00523398
RSc1026	iscX	ISC system FeS cluster assembly protein	401	455	216	357.333	125.341	852	1136	2125	1371	668.245	496	1277	1045	939.333	401.079	902	1362	1023	1095.67	238.454	2116	429	714	1086.33	903.032	1605	747	810	1054	478.219	1.97342	1.69238	1.90376	1.69368	1.80986	0.029113	0.0536618	0.0321925	0.0585254	0.0419186
RSc1027		hypothetical protein	6205	10685	5634	7508	2766.14	5582	4293	9860	6578.33	2914.17	5959	5143	3173	4758.33	1432.28	6984	3750	5126	5286.67	1622.98	3343	14560	5559	7820.67	5940.68	2975	9342	2601	4972.67	3788.57	-0.130836	-0.294945	-0.0654873	-0.0767004	-0.506106	0.873147	0.700115	0.939025	0.927386	0.478552
RSc1028	lysS	lysyl-tRNA synthetase	3948	5803	2799	4183.33	1515.76	6782	12005	14042	10943	3744.7	6573	13196	13585	11118	3940.89	5825	13220	10351	9798.67	3728.31	7748	6981	12121	8950	2772.81	10956	10701	13527	11728	1563.19	1.29408	1.64246	1.44574	1.15506	1.77829	0.0183355	0.00453093	0.00966631	0.0325788	0.00269555
RSc1029		short chain dehydrogenase	1222	1249	612	1027.67	360.231	2066	2175	2924	2388.33	467.091	844	2477	2508	1943	951.888	1072	2732	1903	1902.33	830	1483	1391	1870	1581.33	254.19	2230	2538	2493	2420.33	166.362	1.15091	1.13935	1.10752	0.683489	1.50279	0.0343578	0.0367772	0.0403041	0.196349	0.00824763
RSc1030	prfB	peptide chain release factor 2 protein	3541	3234	1665	2813.33	1006.26	5715	4410	3230	4451.67	1243.02	3640	5634	3192	4155.33	1300.01	3453	5296	4202	4317	926.866	5829	3094	2040	3654.33	1955.66	8309	4851	4248	5802.67	2191.39	0.60681	0.882661	0.976056	0.424876	1.33084	0.186835	0.0577272	0.0380164	0.365677	0.00746836
RSc1031	pncB	nicotinate phosphoribosyltransferase	2507	3183	2664	2784.67	353.786	3551	4155	3672	3792.67	319.569	4537	3763	5016	4438.67	632.261	2674	3442	4367	3494.33	847.712	2427	4706	3621	3584.67	1139.93	2661	3762	3159	3194	551.334	0.365684	0.994474	0.58942	0.33599	0.427968	0.242392	0.00377912	0.0611157	0.284483	0.169557
RSc1032		putative transmembrane protein	2962	1602	1593	2052.33	787.807	3451	2030	1241	2240.67	1119.96	1620	1863	1406	1629.67	228.653	1399	1502	1848	1583	235.204	1147	1937	1462	1515.33	397.691	1306	1485	1080	1290.33	202.954	0.0145004	0.000113911	-0.024488	-0.377064	-0.37909	0.971528	0.9996	0.951611	0.243944	0.240584
RSc1033		hypothetical protein	1257	901	864	1007.33	217.008	1737	885	748	1123.33	535.847	698	1033	722	817.667	186.87	699	767	847	771	74.081	932	1066	782	926.667	142.075	925	855	639	806.333	149.082	0.0139908	-0.00697578	-0.0774873	-0.0887251	-0.0729984	0.969678	0.98465	0.815615	0.786723	0.826502
RSc1034		Dehydrogenase	1576	1288	1854	1572.67	283.015	2348	1754	1564	1888.67	408.981	1271	1627	1767	1555	255.719	1335	1367	1441	1381	54.3691	1170	1768	1989	1642.33	423.715	1255	1854	1215	1441.33	357.939	0.183966	0.26477	0.110275	0.0550548	0.108629	0.522781	0.341164	0.71773	0.863914	0.722307
RSc1035	rmuC	Putative DNA recombination protein RmuC	1493	849	972	1104.67	341.884	2581	1700	1309	1863.33	651.54	1046	1698	1311	1351.67	327.897	1599	1570	1199	1456	223.04	1621	1001	1258	1293.33	311.507	2442	1278	1638	1786	595.946	0.670823	0.635878	0.721986	0.282482	0.962519	0.0678776	0.0829827	0.050811	0.452669	0.0122977
RSc1036		hypothetical conserved protein	1691	1661	963	1438.33	411.924	1902	967	646	1171.67	652.534	1263	1206	570	1013	384.706	1459	1264	847	1190	312.639	1792	1131	731	1218	535.824	1848	873	405	1042	736.195	-0.516206	-0.301428	-0.0192714	-0.289456	-0.415727	0.203464	0.471825	0.970012	0.493237	0.313659
RSc1037	moeA1	molybdopterin biosynthesis MOEA protein	1615	773	792	1060	480.738	2508	1814	2516	2279.33	403.01	815	1792	1995	1534	630.891	1053	1732	1705	1496.67	384.464	1245	1690	2329	1754.67	544.886	1541	2457	2304	2100.67	490.686	1.03818	0.807076	0.78783	0.734224	1.24359	0.0236416	0.0729607	0.0779763	0.0985087	0.00885155
RSc1038	mobA	molybdopterin-guanine dinucleotide biosynthesis protein A	848	943	936	909	52.9434	1286	1787	2924	1999	839.327	886	2194	2375	1818.33	812.48	846	1886	2035	1589	647.755	1057	2873	2975	2301.67	1079.12	1240	2574	2835	2216.33	855.541	0.970643	1.14551	0.969576	1.19905	1.42647	0.00354877	0.00103423	0.00352771	0.000709657	0.00015274
RSc1039	moaA	molybdenum cofactor biosynthesis protein A	2261	2368	2196	2275	86.8504	3424	3429	3876	3576.33	259.531	2447	3860	2318	2875	855.47	2045	3658	2497	2733.33	832.065	2868	4992	3162	3674	1150.85	2870	4005	2979	3284.67	626.203	0.580283	0.586197	0.509089	0.673848	0.758806	0.025547	0.0243263	0.0469895	0.0113582	0.00540409
RSc1040	rne	ribonuclease E protein	14688	16715	19197	16866.7	2258.32	25311	24067	17629	22335.7	4123.28	9202	29171	17214	18529	10049.2	14332	24329	18909	19190	5004.42	40022	22516	26503	29680.3	9175.33	53798	31023	53928	46249.7	13186.8	0.312096	0.342862	0.438098	0.910277	1.74068	0.604636	0.565315	0.452351	0.113154	0.00539131
RSc1041	rluC	ribosomal large subunit pseudouridine synthase C protein	3413	1989	1548	2316.67	974.721	4009	2351	1904	2754.67	1109.04	2439	2548	2603	2530	83.4686	1948	2567	1529	2014.67	522.201	2982	2626	1377	2328.33	842.888	3232	2448	1890	2523.33	674.164	0.175034	0.529516	0.14723	0.0623466	0.419369	0.62233	0.111561	0.685598	0.872988	0.205943
RSc1042		putative phosphoglycolate phosphatase protein	1300	559	504	787.667	444.545	1687	990	391	1022.67	648.617	659	1210	513	794	367.588	1073	1135	759	989	201.584	1156	1105	578	946.333	320.004	1401	1008	972	1127	237.973	0.230658	0.379349	0.718158	0.350565	0.908388	0.616781	0.388452	0.0955643	0.426325	0.0385783
RSc1043		hypothetical protein	623	477	243	447.667	191.691	717	669	952	779.333	151.447	300	806	722	609.333	271.163	513	706	605	608	96.535	597	585	578	586.667	9.60902	659	666	693	672.667	17.9536	0.780209	0.738527	0.752067	0.462932	0.886038	0.14001	0.162689	0.152105	0.384976	0.0930522
RSc1044		putative protease transmembrane protein	2021	1223	1053	1432.33	516.838	2272	1877	2125	2091.33	199.641	1413	1925	1957	1765	305.261	2279	1902	1397	1859.33	442.545	2115	1508	1666	1763	314.911	2376	1683	1206	1755	588.314	0.544951	0.669079	0.700083	0.37189	0.549749	0.122902	0.060521	0.0498366	0.294964	0.119151
RSc1045		Methyltransferase	1169	830	585	861.333	293.258	1437	833	697	989	393.893	465	867	361	564.333	267.225	287	692	726	568.333	244.234	584	585	765	644.667	104.213	442	1089	549	693.333	346.809	0.112092	-0.361078	-0.302769	-0.335763	-0.101616	0.842299	0.473545	0.55707	0.508871	0.858497
RSc1046	maf	Maf-like protein	643	1129	783	851.667	250.171	710	963	748	807	136.429	597	1050	570	739	269.672	276	748	1012	678.667	372.866	658	793	952	801	147.163	451	1350	684	828.333	466.556	-0.137281	0.0796507	-0.131412	0.000830096	0.100664	0.774903	0.873502	0.786118	0.998362	0.837934
RSc1047		hypothetical protein	2597	2121	1287	2001.67	663.103	3019	1770	1020	1936.33	1009.83	1435	2382	684	1500.33	850.883	1120	1831	1584	1511.67	360.977	2831	1547	833	1737	1012.46	2536	2052	1035	1874.33	766.11	-0.209537	-0.212518	-0.00822316	-0.207788	0.113704	0.68221	0.677524	0.988522	0.687655	0.833206
RSc1048	rpmF	50S ribosomal protein L32	10592	7621	3231	7148	3703.23	13135	8405	3723	8421	4706.02	10697	10860	3002	8186.33	4490.5	11190	11609	4257	9018.67	4129.04	15336	3406	2805	7182.33	7067.67	20620	3393	5481	9831.33	9401.41	0.129101	0.424491	0.642869	-0.109572	0.664812	0.869271	0.54638	0.344389	0.89197	0.335
RSc1049	plsX	putative glycerol-3-phosphate acyltransferase PlsX	3600	2911	1953	2821.33	827.153	5361	5407	5049	5272.33	194.775	3736	8025	4180	5313.67	2358.55	2140	6655	6237	5010.67	2494.84	5762	4966	4284	5004	739.732	6714	6480	6714	6636	135.1	0.854332	1.16221	1.08748	0.911715	1.53384	0.0721473	0.0182679	0.0264271	0.0558543	0.00345286
RSc1050	fabH	3-oxoacyl-(acyl carrier protein) synthase III	3144	2362	1953	2486.33	605.156	6312	5266	6256	5944.67	588.409	2605	7051	5852	5169.33	2300.27	2712	6274	5258	4748	1834.95	8015	4173	4692	5626.67	2084.57	9085	5544	6750	7126.33	1800.25	1.20153	1.34099	1.21602	1.26812	1.80075	0.0310999	0.018408	0.0297043	0.0244647	0.00309483
RSc1051	fabD	acyl-carrier-protein S-malonyltransferase	4888	3764	3690	4114	671.324	9628	8566	7786	8660	924.591	4723	9622	7410	7251.67	2453.33	5470	8899	8514	7627.67	1878.48	10387	5850	7531	7922.67	2293.72	10910	8109	8847	9288.67	1451.79	1.00457	1.09578	1.1724	1.01445	1.44046	0.0182537	0.0113528	0.00757396	0.0177158	0.00190472
RSc1052	fabG	3-ketoacyl-(acyl-carrier-protein) reductase	6018	4437	5778	5411	852.002	11254	10703	19108	13688.3	4701.65	6646	11894	15580	11373.3	4489.7	8168	10427	13629	10741.3	2744.04	16882	8931	19397	15070	5463.22	16552	11367	13680	13866.3	2597.52	1.24529	1.32275	1.25589	1.49909	1.62039	0.00676334	0.004616	0.00633849	0.00197381	0.00108025
RSc1053	acpP	acyl carrier protein	8225	9342	5895	7820.67	1758.71	11844	10595	24276	15571.7	7564	8373	16923	15409	13568.3	4562.53	5604	12696	15488	11262.7	5095.51	25654	10426	17153	17744.3	7631.2	22984	12735	14994	16904.3	5384.94	0.885417	1.02834	0.734703	1.26213	1.36445	0.189722	0.125063	0.274653	0.065617	0.0471883
RSc1054	fabF1	3-oxoacyl-(acyl carrier protein) synthase II	8957	6835	8937	8243	1219.4	16321	16763	20825	17969.7	2482.65	9019	15993	18829	14613.7	5048.36	9527	16898	19745	15390	5273.27	20012	11895	14280	15395.7	4171.92	22607	17856	18099	19520.7	2675.6	1.06212	1.08978	1.15763	0.992814	1.51012	0.019865	0.0174508	0.0124632	0.0285429	0.00228057
RSc1055	rpoE1	RNA polymerase sigma factor RpoE	13008	14612	12681	13433.7	1033.48	14967	7857	14314	12379.3	3930.04	11221	9949	9538	10236	877.439	7532	7485	9174	8063.67	961.864	11421	18590	13583	14531.3	3677.38	8841	10827	6570	8746	2130.09	-0.227697	-0.108354	-0.464565	0.100448	-0.40663	0.535989	0.785365	0.185276	0.801172	0.247624
RSc1056	rseA	putative transmembrane sigma-e factor negative regulatory transcription regulator protein	23563	20043	32121	25242.3	6211.65	26208	11669	32674	23517	10758	16219	14375	22648	17747.3	4343.1	16619	9346	19316	15093.7	5157.05	11957	48308	37264	32509.7	18636	10104	24255	14670	16343	7222.32	-0.225111	-0.207108	-0.421456	0.315542	-0.388017	0.712514	0.735484	0.460286	0.591642	0.5006
RSc1057	rseB	putative sigma-e factor regulatory (negative regulator) transcription regulator protein	15198	7902	14364	12488	3993.42	20145	6884	19567	15532	7494.96	11872	10012	14630	12171.3	2323.51	10410	6494	11242	9382	2535.44	8718	24986	20468	18057.3	8397.64	9377	15138	9918	11477.7	3181.46	0.185724	0.285161	-0.0962235	0.584174	0.186228	0.728946	0.575121	0.864048	0.230871	0.729197
RSc1058		periplasmic protease signal peptide protein	16526	12593	11961	13693.3	2473.43	27761	9833	17085	18226.3	9018.33	16615	12333	17366	15438	2715.1	15252	8063	8910	10741.7	3928.95	12055	16198	18445	15566	3241.54	13379	13455	9090	11974.7	2498.48	0.235824	0.461224	-0.0834414	0.204054	0.0396934	0.556527	0.226928	0.850779	0.616126	0.932063
RSc1059		Glutaredoxin	1932	1233	1044	1403	467.772	2960	801	1003	1588	1192.47	1357	1087	570	1004.67	399.908	1536	818	484	946	537.554	1622	910	833	1121.67	435.008	1679	909	747	1111.67	497.957	-0.102875	-0.249193	-0.385372	-0.337936	-0.14906	0.806323	0.515229	0.298811	0.364896	0.714023
RSc1060	lepA	GTP-binding protein LepA	9766	6663	4869	7099.33	2477.49	18423	8240	13447	13370	5091.94	9340	11439	12825	11201.3	1754.61	7481	8966	10483	8976.67	1501.03	12916	9451	12597	11654.7	1915.08	15472	10935	10710	12372.3	2686.75	0.804214	0.986526	0.65665	0.764316	1.06455	0.0340886	0.0117616	0.0779745	0.0426559	0.00742614
RSc1061	lepB	signal peptidase I	5486	8621	4347	6151.33	2213.32	12083	8424	49555	23354	22764.4	9302	11704	40603	20536.3	17419.7	6574	9550	14619	10247.7	4067.62	9999	11427	45509	22311.7	20102.2	11016	10710	14463	12063	2084.08	1.40875	1.63087	0.80385	1.43529	1.09637	0.082752	0.0459813	0.307239	0.0747504	0.162818
RSc1062		hypothetical protein	5499	7163	5445	6035.67	976.673	9971	6718	39304	18664.3	17948.3	7901	8927	29925	15584.3	12430	6075	6615	11693	8127.67	3099.45	7253	10400	38114	18589	16982.2	7288	8820	10809	8972.33	1765.44	1.13202	1.3095	0.554169	1.19429	0.706835	0.0923405	0.0524488	0.406918	0.0745286	0.283235
RSc1063	rnc	ribonuclease III	5405	4860	5112	5125.67	272.757	9257	5749	6460	7155.33	1854.49	5135	6330	5092	5519	702.676	4700	5435	5830	5321.67	573.462	5678	5785	6358	5940.33	365.645	5943	5454	4950	5449	496.519	0.367896	0.380625	0.327669	0.229222	0.328322	0.132206	0.119285	0.179191	0.355156	0.178647
RSc1064	era	GTP-binding protein Era	6298	4358	3042	4566	1637.94	10734	7466	6137	8112.33	2365.67	4732	7792	4902	5808.67	1719.72	6744	7102	5390	6412	902.997	8287	5122	7038	6815.67	1594.17	9549	6057	7200	7602	1780.37	0.765156	0.678666	0.819889	0.663025	1.04601	0.0420657	0.0688933	0.0306675	0.0754992	0.00830964
RSc1065	recO	DNA repair protein RecO	2252	1667	1098	1672.33	577.018	4318	2569	2873	3253.33	934.473	1739	3265	1691	2231.67	895.215	1967	2392	2453	2270.67	264.746	2614	2600	2686	2633.33	46.1447	2898	2457	3141	2832	346.743	0.889351	0.707147	0.766399	0.721397	1.08111	0.0185287	0.0542807	0.0386874	0.0499896	0.00604105
RSc1066	pdxJ	pyridoxal phosphate biosynthetic protein PdxJ	4244	2869	3348	3487	697.959	6801	4758	5049	5536	1105.14	3735	5015	4465	4405	642.106	3646	3846	3740	3744	100.06	4235	5122	5848	5068.33	807.838	4368	4122	3681	4057	348.082	0.58625	0.63447	0.40527	0.564478	0.478798	0.0112572	0.00697473	0.0669951	0.0139783	0.032919
RSc1067	acpS	4'-phosphopantetheinyl transferase	1359	1243	1296	1299.33	58.0718	2349	2743	3893	2995	802.254	1659	3125	3040	2608	822.956	1306	2251	2926	2161	813.741	1948	2652	3230	2610	642.031	1925	2952	2826	2567.67	560.12	1.0949	1.22904	0.938299	0.992347	1.19306	0.000533032	0.000188078	0.00183564	0.00118874	0.000245356
RSc1068		beta-hexosaminidase	3339	2588	2061	2662.67	642.263	5410	4786	5338	5178	341.385	2699	4958	4940	4199	1299.07	3443	4297	3377	3705.67	513.172	3642	3198	4522	3787.33	673.859	3967	4437	3852	4085.33	309.933	0.898091	0.941452	0.774615	0.552071	0.876037	0.0107084	0.00816528	0.0238911	0.0975955	0.0123198
RSc1069	efp	elongation factor P	5897	7054	3447	5466	1841.72	10510	9990	10948	10482.7	479.585	10301	13428	13737	12488.7	1900.86	6813	14065	13068	11315.3	3930.87	15294	9802	10285	11793.7	3040.98	19882	11700	12609	14730.3	4484.56	0.892758	1.50167	1.32838	1.19125	1.71672	0.0913847	0.00819724	0.0163028	0.0290329	0.00361954
RSc1070		hypothetical protein	362	290	135	262.333	116.001	381	413	306	366.667	54.9212	188	404	171	254.333	129.894	141	401	297	279.667	130.864	257	234	170	220.333	45.0814	274	396	270	313.333	71.6194	0.481025	0.224876	0.417754	-0.130682	0.573674	0.357458	0.690842	0.432546	0.825486	0.268783
RSc1071	uvrC	excinuclease ABC subunit C	1370	1263	792	1141.67	307.51	1925	1787	2363	2025	300.739	759	1799	1197	1251.67	522.151	664	1532	1397	1197.67	467.072	1157	1560	2057	1591.33	450.817	1566	1692	1602	1620	64.8999	0.755027	0.355643	0.293308	0.480256	0.768409	0.0599583	0.378126	0.475778	0.227505	0.0553098
RSc1072	pgsA	CDP-diacylglycerol--glycerol-3-phosphate 3- phosphatidyltransferase transmembrane protein	2003	1650	1701	1784.67	190.794	3052	1679	3502	2744.33	949.645	1502	1773	2755	2010	659.264	1920	1853	2123	1965.33	140.593	2195	2483	2584	2420.67	201.852	2268	1890	2178	2112	197.454	0.489348	0.427824	0.420027	0.457087	0.484102	0.119995	0.173192	0.180348	0.145217	0.123523
RSc1073		two-component system response regulator transcription regulator protein	4845	6445	5148	5479.33	849.904	2300	1818	2040	2052.67	241.25	1717	1908	1653	1759.33	132.666	1605	1619	1562	1595.33	29.7041	2614	3042	2465	2707	299.531	1463	1971	1683	1705.67	254.757	-1.5101	-1.36171	-1.49681	-0.999254	-1.45524	0.000100951	0.00025784	0.000110946	0.00309236	0.000139205
RSc1074		putative sensory protein with Peptidoglycan-binding (LysM) and FecR domains	4655	4336	3213	4068	757.436	1942	1132	1139	1404.33	465.646	875	1058	570	834.333	246.529	1023	820	825	889.333	115.786	1287	1677	1496	1486.67	195.167	863	648	891	800.667	132.952	-1.65311	-2.02396	-1.90157	-1.43361	-2.05663	0.000103713	1.5496e-05	2.84433e-05	0.000366803	1.3809e-05
RSc1075		two-component system sensor histidine kinase transcription regulator protein	2777	1587	1395	1919.67	748.653	1326	336	323	661.667	575.366	307	317	133	252.333	103.467	438	353	209	333.333	115.76	399	455	187	347	141.365	330	180	198	236	81.9024	-1.84051	-2.66705	-2.24392	-2.45396	-2.72787	0.000408354	1.49832e-05	7.20618e-05	3.20596e-05	1.21275e-05
RSc1076		two-component system response regulator transcription regulator protein	1191	2771	2772	2244.67	912.502	536	490	357	461	92.957	500	432	323	418.333	89.2879	273	426	638	445.667	183.293	565	1027	1122	904.667	297.97	322	513	495	443.333	105.462	-2.30923	-2.01709	-2.08088	-1.31872	-2.08822	0.00033793	0.00107351	0.000766348	0.0153675	0.000747167
RSc1077		hypothetical protein	2900	4103	3492	3498.33	601.525	1580	1462	476	1172.67	606.209	1847	878	285	1003.33	788.506	1264	1135	1067	1155.33	100.062	1238	1170	1326	1244.67	78.2134	913	567	747	742.333	173.047	-1.80674	-1.68906	-1.38319	-1.52518	-2.02256	0.0152963	0.0237794	0.0520647	0.0343896	0.008127
RSc1078		transcriptional regulatory DNA-binding transcription regulator protein	485	315	108	302.667	188.802	559	414	85	352.667	242.879	323	512	190	341.667	161.81	541	766	154	487	309.553	362	312	85	253	147.625	510	288	63	287	223.502	0.021691	0.672748	0.954743	-0.231187	0.0276271	0.97152	0.159982	0.0489821	0.654844	0.96383
RSc1079	gudD1	glucarate dehydratase protein	296	297	1080	557.667	452.354	385	546	442	457.667	81.6354	560	498	418	492	71.1899	497	422	726	548.333	158.368	357	624	901	627.333	272.015	257	585	666	502.667	216.574	-0.110923	0.41609	0.45677	0.285491	0.199192	0.882577	0.534835	0.487296	0.678322	0.78031
RSc1080	exuT2	putative hexuronate transporter transmembrane protein	398	324	747	489.667	225.908	378	419	476	424.333	49.2172	269	319	285	291	25.5343	328	350	462	380	71.861	289	455	561	435	137.099	210	423	261	298	111.216	-0.227553	-0.390475	-0.0300703	-0.145987	-0.440615	0.615931	0.365668	0.95503	0.759119	0.304973
RSc1081		glucosidase protein	417	249	711	459	233.846	550	537	561	549.333	12.0139	285	391	513	396.333	114.094	348	403	462	404.333	57.0117	388	494	1105	662.333	387.007	310	486	414	403.333	88.4835	0.304138	0.129765	0.209795	0.507738	0.15123	0.486059	0.785275	0.644922	0.226503	0.748292
RSc1082		porin transmembrane protein	309	254	477	346.667	116.174	373	488	408	423	58.9491	333	343	589	421.667	145.001	665	456	396	505.667	141.21	488	494	323	435	97.0412	523	297	711	510.333	207.29	0.29141	0.561189	0.905751	0.437595	0.811172	0.650182	0.349513	0.130613	0.478376	0.171557
RSc1083		hypothetical protein	236	131	234	200.333	60.0528	251	225	119	198.333	69.9238	117	149	114	126.667	19.3993	251	196	176	207.667	38.8373	187	169	85	147	54.4426	219	63	171	151	79.8999	-0.0742319	-0.352034	0.346057	-0.403355	-0.157251	0.92681	0.617838	0.623766	0.563839	0.836318
RSc1084		porin transmembrane protein	158	118	261	179	73.7767	131	169	51	117	60.2329	39	92	38	56.3333	30.8923	60	102	154	105.333	47.0886	87	195	255	179	85.1352	76	99	90	88.3333	11.5902	-0.622142	-1.40286	-0.538092	-0.0699009	-0.748619	0.383557	0.0510235	0.449764	0.933773	0.284282
RSc1085	nagL	putative GST-related protein	109	118	171	132.667	33.5012	107	189	85	127	54.8088	38	77	114	76.3333	38.0044	42	135	165	114	64.1327	69	260	221	183.333	100.917	66	126	90	94	30.1993	-0.116494	-0.603912	-0.10762	0.308214	-0.277493	0.862374	0.298811	0.873147	0.615701	0.655828
RSc1086	nagK	putative isomerase-decarboxylase	173	125	243	180.333	59.3408	124	175	170	156.333	28.1129	83	99	114	98.6667	15.5027	101	111	154	122	28.1603	85	351	170	202	135.857	96	171	216	161	60.6218	-0.261707	-0.55988	-0.263664	0.108812	0.0474321	0.669484	0.325263	0.666321	0.870136	0.945651
RSc1087	nagI	gentisate 1,2-dioxygenase oxidoreductase protein	278	278	576	377.333	172.05	276	309	816	467	302.693	127	222	247	198.667	63.3114	185	246	286	239	50.8626	144	559	561	421.333	240.18	150	405	324	293	130.296	0.164306	-0.614705	-0.281648	0.0606794	-0.138727	0.749967	0.184482	0.563839	0.913067	0.791921
RSc1088	nagAb	ferredoxin subunit of A ring-hydroxylating dioxygenase oxidoreductase protein	123	211	468	267.333	179.266	111	255	255	207	83.1384	94	151	304	183	108.596	96	185	231	170.667	68.6319	104	572	408	361.333	237.464	101	225	207	177.667	67.0025	-0.341615	-0.206266	-0.251392	0.391449	-0.230636	0.530793	0.720201	0.656258	0.467102	0.686341
RSc1089	nagH	putative salicylate-5-hydroxylase small oxygenase component oxidoreductase protein	161	287	729	392.333	298.291	149	309	544	334	198.683	120	205	741	355.333	336.69	88	191	451	243.333	187.073	136	637	731	501.333	319.86	106	468	297	290.333	181.092	-0.230681	0.055507	-0.434773	0.343675	-0.0775256	0.663974	0.926078	0.383411	0.500057	0.893894
RSc1090	nagG	putative salicylate-5-hydroxylase large oxygenase component oxidoreductase protein	377	412	1395	728	577.904	318	478	527	441	109.302	187	366	665	406	241.497	214	321	440	325	113.053	286	1157	595	679.333	441.582	263	648	297	402.667	213.144	-0.637972	-0.534799	-0.7333	0.000972891	-0.444251	0.313022	0.399533	0.2446	0.998562	0.499514
RSc1091	nagAa	ferredoxin oxidoreductase oxidoreductase protein	162	214	594	323.333	235.842	126	288	170	194.667	83.7695	82	138	209	143	63.6475	109	153	220	160.667	55.8957	158	481	119	252.667	198.702	131	171	99	133.667	36.074	-0.69875	-0.850849	-0.647971	-0.225792	-0.846974	0.389089	0.283983	0.423153	0.805854	0.294506
RSc1092		transcriptional regulatory DNA-binding transcription regulator protein	1928	3640	5733	3767	1905.68	1984	5078	3774	3612	1553.35	2274	3277	3059	2870	527.535	2377	3151	4345	3291	991.441	2273	8086	4930	5096.33	2910.07	1671	4653	3753	3359	1529.55	-0.107723	0.0255632	0.190125	0.408805	0.0570399	0.836318	0.964114	0.702975	0.372963	0.916377
RSc1093	pcaK	4-hydroxybenzoate transporter	437	80	189	235.333	182.954	430	100	0	176.667	225.019	67	77	0	48	41.8688	65	72	77	71.3333	6.02771	54	91	34	59.6667	28.9194	73	54	27	51.3333	23.1157	-1.08974	-2.22848	-1.17811	-1.87036	-1.94319	0.531452	0.196661	0.480699	0.26331	0.242342
RSc1094		transcriptional regulatory DNA-binding transcription regulator protein	433	437	396	422	22.6053	576	683	935	731.333	184.316	272	538	760	523.333	244.33	219	463	517	399.667	158.774	320	442	612	458	146.656	367	387	621	458.333	141.228	0.6658	0.477642	0.100247	0.0696565	0.327493	0.0923405	0.228589	0.825661	0.880872	0.418942
RSc1095		hypothetical protein	257	197	144	199.333	56.5361	328	239	323	296.667	50.0033	179	328	228	245	75.9408	202	286	165	217.667	62.0027	195	221	255	223.667	30.0888	363	153	171	229	116.396	0.535612	0.601371	0.429136	0.218112	0.470209	0.300056	0.242635	0.412229	0.699144	0.3681
RSc1096	aspC	aspartate aminotransferase protein	955	1150	657	920.667	248.287	1271	1067	1496	1278	214.586	1167	1272	1368	1269	100.534	1215	1436	1111	1254	165.973	943	1144	1768	1285	430.194	1570	1062	1080	1237.33	288.238	0.396825	0.748959	0.726837	0.477316	0.68798	0.364848	0.0836511	0.0917303	0.27207	0.112155
RSc1097	efpR	transcription regulator protein	2382	1505	1665	1850.67	467.051	2582	1624	1292	1832.67	669.837	1840	1786	1520	1715.33	171.305	2361	1674	1287	1774	543.938	2011	1664	1428	1701	293.256	2453	1512	1323	1762.67	605.269	-0.130057	0.194316	0.212319	-0.0936509	0.152102	0.671846	0.507659	0.465494	0.767792	0.613867
RSc1098		transcriptional regulatory DNA-binding transcription regulator protein	2476	1587	1548	1870.33	524.885	2706	1180	1802	1896	767.33	879	1157	1140	1058.67	155.828	750	1014	1067	943.667	169.801	987	2288	1904	1726.33	668.449	766	1161	1332	1086.33	290.294	-0.0871656	-0.526764	-0.698836	-0.126269	-0.526361	0.841416	0.161264	0.0653893	0.765966	0.162689
RSc1099	sda2a	probable inactivated L-serine amonya-lyase	38	33	54	41.6667	10.9697	31	13	0	14.6667	15.5671	10	10	0	6.66667	5.7735	13	6	0	6.33333	6.50641	22	0	0	7.33333	12.7017	16	27	9	17.3333	9.07377	-2.51854	-3.05289	-3.178	-3.36476	-1.42901	0.204544	0.135942	0.124002	0.111009	0.457634
RSc1100	sda2b	L-serine dehydratase	54	61	90	68.3333	19.0875	38	32	34	34.6667	3.05505	21	26	0	15.6667	13.7961	9	7	44	20	20.8087	31	78	136	81.6667	52.5959	20	63	18	33.6667	25.4231	-1.01979	-1.70445	-1.61545	0.131521	-0.835892	0.426016	0.194224	0.209677	0.930429	0.525303
RSc1101	soxB2	sarcosine oxidase subunit beta	182	194	387	254.333	115.049	151	135	170	152	17.5214	111	117	266	164.667	87.8085	90	78	220	129.333	78.7485	128	234	306	222.667	89.5396	100	117	171	129.333	37.072	-0.724204	-0.369533	-0.748231	-0.168051	-0.685967	0.100948	0.411299	0.0911673	0.731015	0.120398
RSc1102	soxD2	sarcosine oxidase subunit delta	79	87	171	112.333	50.964	74	64	187	108.333	68.3106	52	71	152	91.6667	53.1068	36	33	209	92.6667	100.759	74	104	595	257.667	292.524	40	81	144	88.3333	52.3864	-0.237568	-0.0882022	-0.413708	0.717334	-0.207313	0.702235	0.894489	0.482435	0.205494	0.741377
RSc1103	soxA2	sarcosine oxidase subunit alpha	773	494	1233	833.333	373.176	681	342	901	641.333	281.603	376	392	665	477.667	162.433	456	361	660	492.333	152.775	453	949	1173	858.333	368.463	427	747	531	568.333	163.234	-0.461913	-0.480821	-0.418039	0.0739086	-0.202661	0.256354	0.237405	0.307312	0.876881	0.645331
RSc1104	soxG2	sarcosine oxidase subunit gamma	276	155	252	227.667	64.0651	246	142	153	180.333	57.1343	115	99	0	71.3333	62.2923	139	101	165	135	32.187	131	221	493	281.667	188.471	125	297	126	182.667	99.0168	-0.43261	-1.3902	-0.4518	0.303846	-0.0788721	0.746354	0.26758	0.734652	0.825661	0.958572
RSc1105	folB2	putative dihydroneopterin aldolase protein	191	119	153	154.333	36.0185	141	121	51	104.333	47.2582	80	84	171	111.667	51.4231	108	104	22	78	48.5386	100	130	221	150.333	63.0106	97	171	90	119.333	44.8813	-0.662067	-0.13281	-0.671296	-0.0199215	-0.145248	0.414272	0.886926	0.411586	0.984033	0.87553
RSc1106	purU	formyltetrahydrofolate deformylase	160	107	27	98	66.9552	152	89	51	97.3333	51.0131	74	93	133	100	30.1164	54	88	187	109.667	69.0966	78	117	136	110.333	29.5691	68	117	162	115.667	47.0142	-0.0904669	0.378185	0.472473	0.221762	0.562831	0.937586	0.722427	0.653381	0.840596	0.58157
RSc1107		hypothetical protein	93	25	108	75.3333	44.2305	122	16	0	46	66.3023	42	27	0	23	21.2838	64	36	33	44.3333	17.0978	45	52	0	32.3333	28.2194	40	18	27	28.3333	11.0604	-1.66213	-1.82039	-0.650794	-1.42417	-1.27182	0.412824	0.369354	0.753774	0.490881	0.511883
RSc1108		transcriptional regulatory DNA-binding transcription regulator protein	155	33	81	89.6667	61.46	148	38	85	90.3333	55.1936	27	54	209	96.6667	98.2157	56	52	33	47	12.2882	46	104	51	67	32.1403	30	36	27	31	4.58258	-0.0525067	0.526981	-0.425932	-0.144672	-1.09065	0.965812	0.623444	0.695276	0.903369	0.278503
RSc1109		hypothetical protein	24	16	9	16.3333	7.50555	38	13	68	39.6667	27.5379	16	26	76	39.3333	32.1455	28	41	0	23	20.9523	25	13	0	12.6667	12.5033	9	18	0	9	9	1.53756	1.95577	0.670385	-0.382689	-0.769016	0.432526	0.316267	0.749967	0.860846	0.71695
RSc1110		transcriptional regulatory DNA-binding transcription regulator protein	1331	336	612	759.667	513.673	1139	703	867	903	220.218	542	734	665	647	97.2574	1247	1042	286	858.333	506.143	458	429	391	426	33.6006	669	468	450	529	121.577	0.3348	0.271153	0.595691	-0.641961	-0.125395	0.590686	0.673245	0.31977	0.278503	0.854339
RSc1111		hypothetical protein	327	46	90	154.333	151.143	175	53	289	172.333	118.023	44	77	38	53	21	75	65	88	76	11.5326	57	117	102	92	31.225	65	135	45	81.6667	47.2582	0.316527	-0.965841	-0.476663	-0.439664	-0.392987	0.778588	0.345002	0.656113	0.68863	0.72557
RSc1112		putative transcription regulator protein	350	431	243	341.333	94.2992	331	388	289	336	49.689	173	392	152	239	132.917	218	392	154	254.667	123.164	129	585	204	306	244.514	160	333	207	233.333	89.4558	-0.0670922	-0.325915	-0.188034	-0.349205	-0.31275	0.892819	0.454685	0.684773	0.421151	0.475303
RSc1113		hypothetical protein	2785	7153	7884	5940.67	2757.22	934	1653	1972	1519.67	531.69	1573	1206	437	1072	579.734	1713	1232	1089	1344.67	326.901	1608	5902	4964	4158	2257.62	760	2331	657	1249.33	938.165	-2.02671	-2.02098	-1.69255	-0.619944	-2.13658	0.0189396	0.0229157	0.0481225	0.45717	0.0151524
RSc1114	fdxA	ferredoxin protein	3352	2941	1278	2523.67	1098.18	4764	4087	3910	4253.67	450.735	2398	5152	2869	3473	1473	1465	5258	3399	3374	1896.62	3719	4134	1904	3252.33	1185.98	4518	4500	3114	4044	805.454	0.777464	0.777136	0.731378	0.443177	1.01233	0.125309	0.125371	0.150938	0.387425	0.0488048
RSc1115	recJ	single-stranded-DNA-specific exonuclease protein	1334	962	702	999.333	317.65	1890	2015	1003	1636	551.745	928	1972	703	1201	677.117	1230	2048	1111	1463	510.107	1185	1274	1326	1261.67	71.3045	1540	2025	1188	1584.33	420.257	0.616212	0.476974	0.826321	0.427629	0.919434	0.0636893	0.149005	0.0162213	0.194631	0.00871791
RSc1116		putative signal peptide protein	965	1141	783	963	179.008	1189	1693	629	1170.33	532.246	710	1583	722	1005	500.599	987	1599	825	1137	408.221	695	1144	1156	998.333	262.763	645	1548	864	1019	471.032	0.139302	0.257092	0.492738	0.0800289	0.258408	0.715836	0.470428	0.153193	0.84158	0.468128
RSc1117		lipoprotein releasing system transmembrane	6649	6785	4779	6071	1120.97	6804	5680	12427	8303.67	3614.87	6528	7618	10640	8262	2130.3	4522	5205	5555	5094	525.369	5062	8164	15249	9491.67	5221.66	4790	6048	5724	5520.67	653.184	0.302718	0.679299	0.00719063	0.52675	0.0731095	0.498107	0.112975	0.988683	0.220154	0.884254
RSc1118	lolD	lipoprotein releasing system ATP-binding ABC transporter	5242	5479	3735	4818.67	945.935	5692	5648	9605	6981.67	2271.98	4625	6130	7619	6124.67	1497.01	4021	5159	4565	4581.67	569.183	3474	6487	12376	7445.67	4527.77	3516	5616	4788	4640	1057.79	0.412067	0.588028	0.200833	0.50125	0.142882	0.340691	0.167606	0.663483	0.244518	0.765323
RSc1119		deoxyribonuclease protein	2725	2220	1719	2221.33	503.001	2977	2200	1394	2190.33	791.544	1723	1988	1026	1579	496.903	1727	1764	1276	1589	271.697	1355	2145	1666	1722	397.966	1390	1656	1287	1444.33	190.406	-0.137084	-0.229537	-0.18716	-0.341899	-0.34769	0.623791	0.387321	0.488606	0.189722	0.182264
RSc1120	comEC	DNA internalizaion competence protein ComEC/Rec2	952	517	513	660.667	252.31	1045	546	204	598.333	422.935	327	388	494	403	84.5044	569	364	121	351.333	224.268	301	338	119	252.667	117.228	363	513	261	379	126.76	-0.399733	-0.254039	-0.717794	-1.40817	-0.539281	0.542506	0.713814	0.256673	0.0303528	0.397283
RSc1121		hypothetical protein	9754	20566	34038	21452.7	12166.3	9998	16311	33235	19848	12015.5	14330	14077	14383	14263.3	163.531	10460	11667	26301	16142.7	8818.05	7482	45240	41871	31531	20895.1	5553	27774	18468	17265	11159.2	-0.188793	0.0436899	-0.0218053	0.421651	-0.13423	0.784215	0.95518	0.977265	0.507995	0.84992
RSc1122		hypothetical protein	6254	7198	17838	10430	6432.86	5470	5791	9605	6955.33	2300.28	6667	5012	3952	5210.33	1368.32	4515	4867	8503	5961.67	2207.89	3703	17290	11475	10822.7	6816.95	2960	9945	5157	6020.67	3571.69	-0.60201	-0.441086	-0.449818	0.0200142	-0.541481	0.362223	0.5249	0.508218	0.980628	0.421142
RSc1123		Putative transglutaminase	3070	3332	6291	4231	1788.82	3180	3473	2975	3209.33	250.292	2914	3256	1786	2652	769.226	2367	3291	3091	2916.33	486.133	2330	7163	3162	4218.33	2583.86	2045	4743	2286	3024.67	1492.99	-0.477759	-0.353372	-0.259415	-0.089534	-0.32359	0.36593	0.519603	0.644671	0.884611	0.555252
RSc1124		hypothetical protein	1386	1103	1098	1195.67	164.852	1761	1364	748	1291	510.43	1071	1569	741	1127	416.831	839	1369	968	1058.67	276.388	1079	1417	1139	1211.67	180.337	1092	1440	972	1168	243.08	-0.0307203	0.145153	0.0844601	0.0293901	0.193378	0.932741	0.652048	0.802913	0.935637	0.534017
RSc1125		putative hydrolase protein	926	456	603	661.667	240.429	1028	586	680	764.667	232.846	478	608	494	526.667	70.8896	425	566	363	451.333	104.03	411	1053	578	680.667	333.086	403	720	378	500.333	190.647	0.129011	-0.0203741	-0.251643	0.0324971	-0.173645	0.783448	0.96913	0.565888	0.950268	0.706059
RSc1126	pyrG	CTP synthetase	12254	10479	7713	10148.7	2288.45	20923	20211	21267	20800.3	538.581	12733	26899	20710	20114	7101.78	11666	25200	18722	18529.3	6769.06	21675	16133	14807	17538.3	3643.29	31517	22608	22005	25376.7	5326.22	0.987555	1.26553	1.14021	0.865919	1.60438	0.0296409	0.00774019	0.0141101	0.0532376	0.00156737
RSc1127	kdsA	2-dehydro-3-deoxyphosphooctonate aldolase	5561	3947	3951	4486.33	930.691	10883	7188	8381	8817.33	1885.75	4288	8482	7961	6910.33	2285.9	6090	8327	6380	6932.33	1216.49	10798	5772	6069	7546.33	2819.94	13992	6948	8181	9707	3761.78	0.892742	0.943198	0.934741	0.79617	1.35697	0.0543241	0.0436603	0.0450329	0.0851484	0.0064275
RSc1128		hypothetical protein	2930	2174	2808	2637.33	405.869	4885	3093	6749	4909	1828.12	2982	3715	7524	4740.33	2438.43	2805	3078	4675	3519.33	1010.1	5864	3367	8024	5751.67	2330.53	5880	3708	4509	4699	1098.39	0.753094	1.05598	0.666374	1.09212	1.08222	0.0552869	0.0105616	0.0870577	0.00862471	0.00903877
RSc1129	eno	phosphopyruvate hydratase	25116	22321	15066	20834.3	5187.32	38072	35089	41514	38225	3215.23	30790	35791	46265	37615.3	7897.15	37975	40862	35783	38206.7	2547.41	40767	25688	43843	36766	9716.33	57950	25839	37233	40340.7	16279.5	0.816343	1.14511	1.16199	0.840153	1.19451	0.0895546	0.0217325	0.0196918	0.0822999	0.0177564
RSc1130	ftsB	cell division protein FtsB	1067	927	675	889.667	198.649	1548	919	833	1100	390.355	829	1120	665	871.333	230.435	868	1080	1111	1019.67	132.259	1193	767	527	829	337.301	1682	810	1278	1256.67	436.391	0.182812	0.247405	0.505872	-0.0814184	0.778742	0.712279	0.603759	0.261424	0.877774	0.085365
RSc1131		hypothetical protein	1097	1802	1062	1320.33	417.502	1401	1702	1615	1572.67	154.901	1016	1633	1672	1440.33	368	895	1670	1023	1196	415.455	674	1170	1139	994.333	277.849	703	1332	1170	1068.33	326.592	0.195448	0.418531	0.128285	-0.400231	-0.0717002	0.565425	0.195729	0.719916	0.21576	0.848509
RSc1132		putative redox regulated molecular chaperone heat-shock-like protein	2965	2478	1989	2477.33	488	4724	2956	3570	3750	897.639	1987	3060	2432	2493	539.095	3299	3150	2376	2941.67	495.514	3234	1846	2805	2628.33	710.665	3610	2817	2529	2985.33	559.815	0.504941	0.305316	0.536997	0.126571	0.513844	0.14914	0.39205	0.125063	0.747189	0.142544
RSc1133		hypothetical protein	1968	3333	1953	2418	792.449	2755	2513	3094	2787.33	291.846	1434	2924	2641	2333	791.311	1139	2305	2772	2072	841.064	2101	2145	2941	2395.67	472.785	1770	3222	1845	2279	817.522	0.149166	0.19415	0.00483977	0.0622411	0.128031	0.731214	0.644974	0.991729	0.892819	0.770423
RSc1134		hypothetical protein	542	529	612	561	44.643	558	516	255	443	164.162	252	384	171	269	107.513	347	494	176	339	159.151	271	598	408	425.667	164.214	318	369	252	313	58.66	-0.511881	-0.874394	-0.530366	-0.473695	-0.6412	0.276794	0.0645122	0.261688	0.3138	0.169419
RSc1135		putative hydrolase protein	1674	1294	1548	1505.33	193.56	1546	2966	2227	2246.33	710.197	1053	2406	2090	1849.67	707.794	1047	2078	935	1353.33	630.073	1625	3328	1207	2053.33	1123.5	2476	3024	1170	2223.33	952.475	0.474751	0.523043	0.0386551	0.363608	0.733721	0.351961	0.301532	0.951067	0.486396	0.145873
RSc1136		Putative thiol-disulphide oxidoreductase DCC	650	52	54	252	344.68	581	75	17	224.333	310.241	143	83	0	75.3333	71.8076	227	101	22	116.667	103.394	126	78	0	68	63.5925	78	18	36	44	30.7896	-0.563266	-1.36653	-0.455082	-1.69678	-1.10383	0.728946	0.381376	0.784991	0.274373	0.487399
RSc1137		hypothetical protein	579	218	270	355.667	195.152	560	302	153	338.333	205.918	304	258	19	193.667	153.004	437	274	121	277.333	158.026	227	273	119	206.333	79.0527	195	216	135	182	42.0357	-0.273742	-0.852947	-0.163708	-0.767453	-0.634164	0.738181	0.260804	0.848422	0.304165	0.399594
RSc1138		putative transmembrane protein	1407	838	1242	1162.33	292.746	1296	1164	1054	1171.33	121.167	1310	1028	475	937.667	424.766	1694	855	605	1051.33	570.43	852	1508	969	1109.67	349.892	612	1125	801	846	259.444	-0.0556983	-0.0705798	0.121636	-0.0622764	-0.203511	0.932176	0.913155	0.846035	0.924285	0.733162
RSc1139		thioredoxin reductase oxidoreductase protein	2158	1962	2556	2225.33	302.67	1848	2155	2397	2133.33	275.141	3012	1710	1862	2194.67	711.9	3795	1605	1628	2342.67	1257.81	1672	2678	2737	2362.33	598.574	1266	2178	1458	1634	480.799	-0.119171	0.266383	0.37925	0.0718625	-0.224723	0.844167	0.639812	0.491326	0.908592	0.697196
RSc1140		hypothetical protein	4116	2204	2439	2919.67	1042.7	4435	2496	1139	2690	1656.54	1774	2716	1824	2104.67	530.02	4693	4433	1232	3452.67	1927.54	2012	2977	1785	2258	632.932	3096	1998	1314	2136	898.979	-0.341228	-0.141005	0.442416	-0.342782	-0.245144	0.502502	0.799198	0.375342	0.498976	0.641088
RSc1141		hypothetical protein	1834	1833	900	1522.33	538.957	2151	1872	1496	1839.67	328.695	1300	2191	2014	1835	471.7	2389	2890	1089	2122.67	929.57	1139	1872	1938	1649.67	443.48	1516	1611	1593	1573.33	50.4612	0.22491	0.605815	0.775516	0.169879	0.3731	0.644721	0.18183	0.0870307	0.736075	0.421731
RSc1142		integral membrane transmembrane protein	1167	1435	612	1071.33	419.757	1457	1496	1173	1375.33	176.307	1062	2312	1254	1542.67	673.143	955	1613	1573	1380.33	368.892	1443	1430	1428	1433.67	8.14453	1616	1791	1791	1732.67	101.036	0.320419	0.786481	0.678581	0.523264	1.02197	0.452859	0.0601819	0.102925	0.207996	0.0184173
RSc1143	trpS	tryptophanyl-tRNA synthetase	5035	3002	2331	3456	1408.01	7959	5269	4794	6007.33	1706.8	3731	5968	3819	4506	1266.89	3980	5584	4059	4541	904.128	6556	3666	3910	4710.67	1602.76	9308	4968	4671	6315.67	2595.69	0.75756	0.743555	0.757842	0.527912	1.14694	0.0501923	0.0544347	0.0503665	0.166796	0.00562985
RSc1144		Methyltransferase type 11	1295	1371	756	1140.67	335.291	1953	1494	459	1302	765.282	820	1496	627	981	456.323	880	1379	649	969.333	373.109	1140	1365	731	1078.67	321.419	1452	1143	603	1066	429.706	-0.0404417	0.0211332	0.0222755	-0.0655345	0.126406	0.927658	0.963221	0.961105	0.878105	0.757586
RSc1145	dapA	dihydrodipicolinate synthase	10224	10380	7146	9250	1823.79	12439	12024	11458	11973.7	492.433	13388	15134	8835	12452.3	3252.07	7423	11112	8767	9100.67	1867	9858	13832	9707	11132.3	2339.2	10495	11952	7569	10005.3	2232.15	0.320795	0.705106	0.260956	0.284507	0.352949	0.237864	0.0130024	0.340904	0.296956	0.192481
RSc1146	nlpD	NlpB lipoprotein	15132	13023	8622	12259	3321.57	25327	20161	23936	23141.3	2673.11	17933	19438	24567	20646	3478.07	20430	18822	18535	19262.3	1021.36	16366	18122	21964	18817.3	2863.04	21185	18072	17154	18803.7	2112.76	0.850609	1.05953	0.951936	0.644621	0.87678	0.0189231	0.00523189	0.0100206	0.066739	0.0160915
RSc1147		Beta-lactamase-like protein	2033	646	882	1187	742.099	3287	1327	1785	2133	1025.29	1175	1408	1387	1323.33	128.889	2194	1518	913	1541.67	640.828	2092	1079	697	1289.33	720.893	2550	1485	1287	1774	679.289	0.835685	0.680068	0.774509	0.214928	0.925513	0.0530228	0.112884	0.0721833	0.641591	0.0340379
RSc1148		hypothetical protein	3322	2671	2034	2675.67	644.013	4226	3666	3859	3917	284.47	2866	4185	2527	3192.67	875.942	1994	3174	4576	3248	1292.59	3492	4251	4658	4133.67	591.789	3149	4365	4275	3929.67	677.573	0.47801	0.529436	0.537124	0.65058	0.805436	0.159876	0.119721	0.116412	0.0581817	0.022242
RSc1149	slyD	fkbp-type peptidyl-prolyl cis-trans isomerase (rotamase) protein	8131	7023	6840	7331.33	698.55	11300	10485	16609	12798	3325.48	7635	12334	16093	12020.7	4237.7	15741	14130	10593	13488	2633.36	12511	11557	13379	12482.3	911.338	18146	9099	15579	14274.7	4662.4	0.721826	0.974013	1.18719	0.787388	1.20875	0.119151	0.0392805	0.0145607	0.0893914	0.0134201
RSc1150		hypothetical protein	956	578	351	628.333	305.624	1014	1086	1071	1057	37.9868	457	845	380	560.667	249.231	542	1043	583	722.667	278.173	492	663	850	668.333	179.06	606	927	612	715	183.622	0.762723	0.117271	0.506683	0.187373	0.47591	0.0960866	0.823523	0.269481	0.711343	0.300739
RSc1151	mutS	DNA mismatch repair protein	7521	6980	5580	6693.67	1001.68	11039	11839	9554	10810.7	1159.49	7314	11545	5985	8281.33	2903.48	6563	11140	6699	8134	2604.16	5854	10569	8993	8472	2400.29	6836	12078	7920	8944.67	2767.15	0.615101	0.55131	0.533506	0.329405	0.633059	0.0204244	0.0351862	0.0408914	0.199509	0.0175957
RSc1152		transcription regulator protein	3262	3814	4068	3714.67	412.079	4437	3874	3995	4102	296.36	3253	3164	2584	3000.33	363.291	3326	3518	2970	3271.33	278.06	2186	4901	3434	3507	1358.97	2106	4005	2268	2793	1052.74	0.0543718	-0.0104279	0.109598	-0.135796	-0.2288	0.888164	0.979529	0.766236	0.706719	0.501009
RSc1153		putative transmembrane efflux transmembrane protein	848	1221	1287	1118.67	236.716	615	738	1122	825	264.46	794	670	1007	823.667	170.447	523	402	374	433	79.1896	267	1547	1615	1143	759.4	206	999	252	485.667	445.154	-0.521232	-0.0667849	-0.926309	-0.170824	-1.14602	0.462951	0.937259	0.185333	0.829532	0.10188
RSc1154	dkgB	2,5-diketo-D-gluconate reductase B	1707	2238	2970	2305	634.16	1476	1411	1870	1585.67	248.375	2183	1165	2052	1800	553.813	1582	837	550	989.667	532.669	579	2743	2108	1810	1112.35	477	1719	567	921	692.552	-0.617783	0.0122215	-0.787704	-0.476176	-1.20209	0.422785	0.989311	0.312557	0.546817	0.116484
RSc1155		methyl-accepting chemotaxis transducer transmembrane protein	1004	1400	1233	1212.33	198.807	5349	6391	4760	5500	825.918	3669	4624	1881	3391.33	1392.42	2330	3822	8712	4954.67	3338.37	1317	1937	2227	1827	464.866	4097	5706	1548	3783.67	2096.63	2.09672	1.76015	2.26795	0.589749	1.834	0.00206761	0.00671305	0.00124553	0.323042	0.00523189
RSc1156		methyl-accepting chemotaxis transducer transmembrane protein	484	348	468	433.333	74.3326	5250	5569	4233	5017.33	697.728	2336	3557	1425	2439.33	1069.75	2337	3790	5522	3883	1594.54	605	494	935	678	229.384	4281	4428	846	3185	2026.97	3.45736	2.73805	3.42933	0.675528	3.05647	7.50532e-05	0.000508167	7.96511e-05	0.289888	0.000220302
RSc1157		hypothetical protein	579	1622	396	865.667	661.364	868	535	544	649	189.713	318	575	342	411.667	141.959	364	409	451	408	43.5086	738	598	1003	779.667	205.69	182	468	342	330.667	143.336	-0.352701	-0.714888	-0.642234	0.0916716	-1.07401	0.635595	0.302539	0.361143	0.912747	0.122168
RSc1158		glutamine amidotransferase	475	975	522	657.333	276.109	470	342	204	338.667	133.031	176	263	95	178	84.0179	225	291	187	234.333	52.6245	553	169	391	371	192.78	145	252	162	186.333	57.5007	-1.09559	-1.68444	-1.22057	-0.663264	-1.59118	0.102245	0.0170559	0.0706405	0.332966	0.0226073
RSc1159		putative transcription regulator protein	217	214	99	176.667	67.278	259	133	255	215.667	71.6194	86	134	57	92.3333	38.8887	214	168	110	164	52.1153	209	195	255	219.667	31.39	170	171	72	137.667	56.8712	0.316626	-0.657959	0.207823	0.431067	-0.14134	0.611472	0.259552	0.748056	0.472474	0.832234
RSc1160	suhB	inositol monophosphatase	2989	2943	2547	2826.33	243.001	3522	3221	1870	2871	879.859	3395	3607	2299	3100.33	702.024	1846	3267	4301	3138	1232.57	2752	4316	2839	3302.33	878.938	3154	4248	2700	3367.33	795.745	-0.0883678	0.411833	0.420088	0.218148	0.4728	0.825241	0.237416	0.227973	0.549105	0.172517
RSc1161		putative tRNA/rRNA methyltransferase protein	1289	1362	972	1207.67	207.331	1351	1272	833	1152	279.072	804	1454	931	1063	344.519	738	1235	1199	1057.33	277.136	874	1118	1224	1072	179.477	762	1188	1197	1049	248.59	-0.155283	0.06451	0.0685078	-0.147217	0.0467261	0.650069	0.861055	0.852223	0.669473	0.901346
RSc1162	cysE2	O-acetylserine synthase	1940	1701	1926	1855.67	134.128	2439	2188	1394	2007	545.506	1758	1984	1140	1627.33	436.909	1963	1862	1859	1894.67	59.1974	1842	2106	1479	1809	314.8	1830	2250	1539	1873	357.445	-0.00929258	0.0533293	0.303022	-0.0373799	0.225178	0.980628	0.881645	0.323235	0.919036	0.473545
RSc1163	lpxH	UDP-2,3-diacylglucosamine hydrolase	3365	1088	1305	1919.33	1256.68	3009	1654	901	1854.67	1068.23	1401	1641	722	1254.67	476.655	2727	2004	759	1830	995.471	1881	1053	1122	1352	459.425	2565	882	747	1398	1012.9	-0.112292	-0.198198	0.253934	-0.355958	-0.234895	0.828765	0.688944	0.596645	0.44052	0.626185
RSc1164	ppiB	peptidyl-prolyl cis-trans isomerase B	16169	16938	11241	14782.7	3091.18	12549	19873	19890	17437.3	4233.43	19796	20170	20995	20320.3	613.474	18884	22624	15488	18998.7	3569.38	14889	21034	22763	19562	4138.24	18649	16290	13860	16266.3	2394.59	0.201361	0.768969	0.654045	0.417442	0.405307	0.639867	0.0560538	0.100124	0.297678	0.31287
RSc1165	ppiA	peptidyl-prolyl cis-trans isomerase A	5589	9485	4500	6524.67	2620.91	5151	12271	20247	12556.3	7552.04	8984	11434	20672	13696.7	6163.77	4950	11809	10736	9165	3689.51	4332	13195	18496	12007.7	7156.26	5372	9891	9981	8414.67	2635.41	0.724439	1.30798	0.659697	0.670413	0.543922	0.203494	0.026131	0.242578	0.238212	0.340367
RSc1166		signal peptide protein	2369	2650	2232	2417	213.094	2428	3693	3842	3321	776.941	1845	4248	3477	3190	1226.94	2002	3714	2167	2627.67	944.403	1463	3835	3995	3097.67	1417.92	1768	3717	3312	2932.33	1028.47	0.350268	0.597624	0.374412	0.24716	0.455255	0.276007	0.0636262	0.242926	0.453641	0.154743
RSc1167	cysS	cysteinyl-tRNA synthetase	3972	2536	2214	2907.33	935.979	5339	3506	2567	3804	1409.82	2035	4435	1824	2764.67	1450.39	1524	3498	2486	2502.67	987.106	3901	2834	2941	3225.33	587.585	4494	3168	3123	3595	778.882	0.289964	0.19293	0.0996595	0.229856	0.604848	0.517292	0.682138	0.841906	0.616781	0.15907
RSc1168		hypothetical protein	1933	1370	1152	1485	403	2946	1743	2057	2248.67	623.983	834	2307	1710	1617	740.891	960	2032	1529	1507	536.339	2273	1742	1972	1995.67	266.29	2499	1935	2043	2159	299.359	0.515714	0.406898	0.309939	0.495926	0.824206	0.241225	0.363258	0.498107	0.260841	0.0629226
RSc1169	accA	acetyl-CoA carboxylase carboxyltransferase subunit alpha	10932	12814	10044	11263.3	1414.41	14326	12522	9792	12213.3	2282.71	10375	12171	8455	10333.7	1858.34	8381	12536	11649	10855.3	2188.25	13839	11388	9299	11508.7	2272.4	15234	12060	7677	11657	3794.58	0.00823904	0.132604	0.212711	0.0559891	0.257054	0.986053	0.74862	0.587031	0.898738	0.506587
RSc1170		puative tRNA(Ile)-lysidine synthase	1091	685	612	796	258.072	1462	1380	935	1259	283.572	490	1090	874	818	303.895	895	1388	484	922.333	452.619	763	507	867	712.333	185.271	1050	1080	693	941	215.297	0.60246	0.36235	0.492015	-0.0599046	0.500423	0.212561	0.469036	0.314317	0.918195	0.303567
RSc1171	lysC	aspartate kinase	7577	4744	3375	5232	2143.08	16669	10295	8483	11815.7	4299.65	8163	12725	7372	9420	2889.41	9548	12504	10758	10936.7	1486.08	15636	8216	4913	9588.33	5491.64	19978	13302	8442	13907.3	5791.77	1.11579	1.207	1.45419	0.902271	1.65738	0.0121868	0.00772222	0.00224687	0.0371322	0.00083622
RSc1172	fabI	enoyl-(acyl carrier protein) reductase	3833	2457	3294	3194.67	693.357	5234	5594	3655	4827.67	1031.39	2746	5139	2565	3483.33	1436.7	1995	5199	4059	3751	1624.05	6057	3692	3553	4434	1407.28	7484	3870	3798	5050.67	2107.64	0.523459	0.37975	0.509048	0.526434	0.907453	0.328774	0.4903	0.34412	0.326618	0.0890856
RSc1173		substrate-binding periplasmic (PBP) ABC transporter protein	3327	1705	2043	2358.33	855.744	3493	2147	1972	2537.33	832.244	2054	2369	779	1734	841.917	2223	2193	1749	2055	265.428	2519	2730	1955	2401.33	400.675	2375	1800	1791	1988.67	334.605	0.0261267	-0.185111	0.125934	0.0818487	0.0508431	0.95307	0.628533	0.750869	0.84223	0.904063
RSc1174		transmembrane ABC transporter protein	2156	1841	1827	1941.33	186.039	2394	1822	1972	2062.67	296.583	2273	1827	988	1696	652.439	1891	1695	1903	1829.67	116.779	1652	2652	1768	2024	546.948	1605	1962	1143	1570	410.62	0.0015645	0.0585127	0.201641	0.0526057	-0.0971496	0.996986	0.879667	0.558159	0.892058	0.794312
RSc1175		transmembrane ABC transporter protein	2097	1696	1449	1747.33	327.036	2114	1707	2278	2033	293.991	1976	1634	1368	1659.33	304.791	1464	1691	2057	1737.33	299.203	1452	2483	2397	2110.67	572.04	1295	1800	1197	1430.67	323.584	0.152475	0.231409	0.278519	0.27162	-0.0530547	0.631705	0.447375	0.352874	0.365457	0.878447
RSc1176		ABC transporter ATP-binding protein	3684	2146	2403	2744.33	823.858	3542	2251	1224	2339	1161.5	1866	2160	1292	1772.67	441.463	2279	2105	1826	2070	228.519	1937	2639	1581	2052.33	538.347	1995	2511	1485	1997	513.003	-0.386999	-0.349885	-0.10109	-0.398868	-0.21617	0.191012	0.237593	0.760401	0.176501	0.479369
RSc1177		putative transmembrane protein	3785	2021	2385	2730.33	931.325	2332	1174	1173	1559.67	668.86	1746	1521	1102	1456.33	326.834	1109	1316	1837	1420.67	375.116	2025	2938	1632	2198.33	670.032	1835	1278	1161	1424.67	360.142	-0.915058	-0.592634	-0.595349	-0.247744	-0.665631	0.0112341	0.0841126	0.083298	0.485197	0.0540703
RSc1178		lipoprotein transmembrane	861	976	1089	975.333	114.001	1419	1550	1581	1516.67	85.9903	1001	1748	646	1131.67	562.5	578	1349	1595	1174	530.604	1049	1495	1037	1193.67	261.031	1087	1809	1323	1406.33	368.143	0.555908	0.455168	0.468797	0.318179	0.739598	0.164077	0.260104	0.243594	0.440443	0.0667193
RSc1179	gltX	glutamyl-tRNA synthetase	3752	2448	1998	2732.67	910.991	5649	4444	4522	4871.67	674.319	3858	4666	4180	4234.67	406.764	4585	4581	3641	4269	543.868	4634	3549	2771	3651.33	935.706	7061	4311	3357	4909.67	1923.2	0.812904	0.982573	0.969175	0.472908	1.09039	0.0150943	0.00477966	0.00518158	0.139886	0.00232242
RSc1180		inner membrane transmembrane protein	716	284	198	399.333	277.592	930	370	238	512.667	367.398	315	439	57	270.333	194.878	473	419	275	389	102.352	437	286	221	314.667	110.817	522	252	270	348	150.957	0.25927	-0.276651	0.433559	-0.160115	0.250252	0.666765	0.648992	0.447986	0.799811	0.680109
RSc1181		inner membrane transmembrane protein	1696	1364	567	1209	580.24	2334	1635	952	1640.33	691.015	1390	1681	741	1270.67	481.228	1358	1996	1122	1492	452.146	1253	1079	697	1009.67	284.411	1928	990	1080	1332.67	517.534	0.392603	0.40357	0.689294	-0.147365	0.538554	0.320907	0.307348	0.0802409	0.73582	0.172207
RSc1182	rpmE2	50S ribosomal protein L31 type B	3810	6379	1278	3822.33	2550.52	8435	7293	3621	6449.67	2515.36	4434	11229	4351	6671.33	3947.27	3709	10930	4521	6386.67	3955.53	7831	3107	2822	4586.67	2813.29	11402	3699	5049	6716.67	4113.38	0.785074	1.1858	1.1296	0.534452	1.36034	0.319831	0.131982	0.150358	0.519887	0.091689
RSc1183		putative signal peptide protein	484	477	315	425.333	95.6155	431	420	697	516	156.847	255	469	266	330	120.503	284	358	374	338.667	48.0139	189	546	357	364	178.603	193	414	423	343.333	130.27	0.204861	-0.129194	-0.0470112	-0.311962	-0.10637	0.685753	0.805595	0.93353	0.516665	0.842837
RSc1184		hypothetical protein	1041	775	1071	962.333	162.927	931	648	765	781.333	142.205	513	689	247	483	222.522	572	562	528	554	23.0651	582	1222	782	862	327.414	472	675	522	556.333	105.765	-0.395181	-0.750281	-0.509409	-0.187893	-0.562784	0.341579	0.0720718	0.215878	0.675617	0.170747
RSc1185		transcription regulator protein	3321	4073	6039	4477.67	1403.46	2737	1911	2754	2467.33	481.874	2590	1865	1767	2074	449.548	2397	1727	3762	2628.67	1037.09	2335	6890	4114	4446.33	2295.61	1488	3447	2025	2320	1012.27	-0.933578	-0.739122	-0.4793	-0.0429147	-0.740254	0.0722253	0.155021	0.359546	0.946433	0.151285
RSc1186		putative sigma-54 interacting transcription regulator protein	1072	849	1287	1069.33	219.012	529	289	289	369	138.564	259	290	380	309.667	62.8517	192	252	407	283.667	110.943	499	598	850	649	180.972	304	315	333	317.333	14.6401	-1.61294	-1.50301	-1.66984	-0.71991	-1.49041	0.000113211	0.000210027	8.1681e-05	0.0319252	0.000226523
RSc1187	rho	transcription termination factor Rho	6343	3968	2970	4427	1732.71	13478	12617	18547	14880.7	3204.19	6425	13944	16473	12280.7	5226.43	6556	12113	11297	9988.67	3000.64	15370	8346	14314	12676.7	3787.45	17623	10386	13851	13953.3	3619.59	1.71249	1.77575	1.47932	1.58081	1.93516	0.00527545	0.00432888	0.0125132	0.00848831	0.00230614
RSc1188	trxA	thioredoxin 1 (redox factor) protein	15458	13604	9549	12870.3	3022.05	21559	15365	14144	17022.7	3975.73	14119	15437	7752	12436	4109.64	13730	13637	12199	13188.7	858.337	16975	13832	10965	13924	3006.06	18453	10773	11133	13453	4333.87	0.321163	0.202697	0.336207	0.140877	0.319855	0.354627	0.574887	0.330867	0.710161	0.358806
RSc1189	addB	hypothetical protein	2125	1282	1251	1552.67	495.898	2749	1630	833	1737.33	962.499	759	1552	893	1068	424.477	948	1363	869	1060	265.362	1405	1222	1020	1215.67	192.578	1301	1467	1233	1333.67	120.372	0.00546215	-0.241543	-0.245736	-0.293783	0.0769579	0.990687	0.547736	0.539678	0.455394	0.862722
RSc1190	addA	hypothetical protein	2080	1138	1863	1693.67	493.301	2326	1523	697	1515.33	814.527	628	1240	456	774.667	412.065	1044	1173	803	1006.67	187.804	1372	1365	1615	1450.67	142.36	1234	1287	891	1137.33	214.971	-0.330693	-0.899216	-0.475213	-0.193978	-0.347009	0.503765	0.0618229	0.3192	0.709018	0.47703
RSc1191	dnaX	DNA polymerase III subunits gamma and tau	8603	8313	7038	7984.67	832.561	9448	9244	6171	8287.67	1835.92	4208	8225	5605	6012.67	2039.29	4909	9112	5115	6378.67	2369.38	6065	9035	6817	7305.67	1544.12	7450	8118	5958	7175.33	1105.88	-0.0458202	-0.163716	-0.0854619	-0.125072	0.0947301	0.88821	0.573434	0.784215	0.677087	0.759479
RSc1192		hypothetical protein	4553	2344	3222	3373	1112.21	5569	3195	5423	4729	1330.49	2561	3941	4484	3662	991.394	4176	3955	3036	3722.33	604.566	6230	3471	5049	4916.67	1384.25	8879	3969	4122	5656.67	2791.67	0.433586	0.486159	0.496092	0.595262	0.983962	0.307578	0.25159	0.241319	0.158265	0.0242259
RSc1194	recR	recombination protein RecR	2741	1419	1278	1812.67	807.045	3437	2288	1428	2384.33	1007.96	1013	2703	2299	2005	882.526	1576	2649	1485	1903.33	647.367	2351	2210	1768	2109.67	304.175	3558	2394	2376	2776	677.292	0.314636	0.53446	0.411423	0.308314	0.935511	0.523107	0.26367	0.393499	0.531915	0.0507796
RSc1195	oprB	Carbohydrate-selective porin OprB	2504	1574	1134	1737.33	699.452	2899	2142	1768	2269.67	576.207	1174	2341	1444	1653	610.928	807	1736	1463	1335.33	477.477	1352	2431	1598	1793.67	565.486	1249	1917	1782	1649.33	353.209	0.321638	0.207583	-0.0899713	0.0653853	0.220815	0.425672	0.624226	0.844867	0.888647	0.59998
RSc1196		DNA-binding transcriptional regulatory transcription regulator protein	3133	2699	2250	2694	441.521	3158	2084	1904	2382	678.035	1888	2156	2261	2101.67	192.344	1661	1540	1199	1466.67	239.571	1340	2665	3009	2338	881.242	1112	2349	1107	1522.67	715.63	-0.274301	-0.0528486	-0.570062	-0.21539	-0.632995	0.455468	0.900817	0.111006	0.567268	0.077844
RSc1197		hypothetical protein	3817	3146	4005	3656	451.565	5026	2783	6324	4711	1791.39	3477	3205	8075	4919	2736.56	3428	1771	3366	2855	939.283	2021	4823	7531	4791.67	2755.13	1644	4266	2529	2813	1333.87	0.223297	0.630691	-0.0431179	0.269427	-0.151113	0.695757	0.226954	0.946635	0.629275	0.798473
RSc1198		signal peptide protein	9025	9804	10656	9828.33	815.772	10435	9806	8942	9727.67	749.576	10755	8595	10393	9914.33	1156.82	11656	7858	8085	9199.67	2130.27	7222	10062	9775	9019.67	1563.42	7465	9828	6003	7765.33	1930.11	-0.1085	0.296665	0.196854	-0.136511	-0.1332	0.794384	0.430839	0.617215	0.737677	0.744459
RSc1199		ABC transporter ATP-binding protein	2938	3600	2790	3109.33	431.325	3452	3694	3468	3538	135.337	3008	3329	4484	3607	776.278	2471	2998	3762	3077	649.116	2404	3614	4386	3468	999.034	2152	3942	2691	2928.33	918.298	0.104073	0.500505	0.251769	0.135538	0.113062	0.749845	0.0876624	0.398152	0.670133	0.727214
RSc1200		transmembrane permease ABC transporter protein	1121	829	693	881	218.687	1187	829	272	762.667	461.093	660	706	304	556.667	220.021	832	733	539	701.333	149.045	683	819	425	642.333	200.123	566	1062	387	671.667	349.686	-0.462355	-0.455951	-0.0495863	-0.476947	-0.235887	0.240584	0.245584	0.916209	0.223035	0.566975
RSc1201		transcription regulator protein	2237	6046	792	3025	2714.19	906	2332	714	1317.33	883.956	1364	2440	361	1388.33	1039.71	734	1814	517	1021.67	694.706	954	5083	1020	2352.33	2365.06	408	4329	288	1675	2299.21	-0.982804	-0.672414	-1.01473	-0.346279	-1.10342	0.0768783	0.222583	0.0679241	0.546947	0.0491753
RSc1202		flavoprotein NADH-dependent oxidoreductase	16638	35896	1539	18024.3	17220.4	2264	8524	1394	4060.67	3889.76	4251	7341	1767	4453	2792.48	3343	5679	1716	3579.33	1992.04	6118	23816	8874	12936	9522.59	1837	24615	1503	9318.33	13248.4	-1.95182	-1.20899	-1.45938	0.132749	-1.0346	0.0356822	0.175397	0.104994	0.901375	0.247868
RSc1203		oxidoreductase protein	3626	1997	3951	3191.33	1047.01	2516	5511	3672	3899.67	1510.42	2215	3653	3591	3153	812.923	3658	3120	2706	3161.33	477.344	4775	6058	2550	4461	1774.95	5960	3897	1521	3792.67	2221.34	0.279043	0.268936	0.271207	0.494523	0.441106	0.707554	0.715861	0.714676	0.479165	0.534017
RSc1204	surE	stationary phase survival protein SurE	3268	2318	2592	2726	488.97	3316	2516	3383	3071.67	482.386	1913	3398	2033	2448	824.909	2581	2882	2288	2583.67	297.009	3161	3575	3026	3254	286.072	3455	2934	2295	2894.67	580.999	0.109282	0.116261	0.217237	0.286957	0.335005	0.74019	0.723722	0.477954	0.337193	0.259542
RSc1205		hypothetical protein	2849	2968	2277	2698	369.42	3295	2643	3060	2999.33	330.207	1860	2915	1653	2142.67	676.821	1413	2352	1947	1904	470.975	1933	3003	3026	2654	624.51	2035	2997	1854	2295.33	614.363	0.0834664	-0.0783963	-0.241089	-0.0219446	-0.0136169	0.760853	0.776291	0.327823	0.941927	0.964613
RSc1206		lipoprotein NLPD/LppB-like protein	12254	25220	11619	16364.3	7675.8	16271	22296	23426	20664.3	3846.46	18474	23166	17233	19624.3	3129.31	10093	21362	17743	16399.3	5753.41	10259	19578	24599	18145.3	7276.56	11140	19548	15327	15338.3	4204.01	0.303408	0.628896	0.272743	0.160878	0.174637	0.484872	0.134967	0.533944	0.730912	0.706059
RSc1207	rpoS	RNA polymerase sigma factor RpoS	21287	29802	16866	22651.7	6575.09	23325	24895	26129	24783	1405.35	21762	23972	21964	22566	1221.81	17060	25139	22396	21531.7	4108.27	18486	29016	29087	25529.7	6100.1	18703	19854	21474	20010.3	1392.1	0.065174	0.303299	0.202734	0.17437	0.101044	0.87808	0.412176	0.596969	0.656002	0.807194
RSc1208		Endonuclease/exonuclease/phosphatase	3602	1270	1494	2122	1286.6	3784	742	578	1701.33	1805.51	768	607	570	648.333	105.273	600	631	748	659.667	78.0534	581	1521	1207	1103	478.552	443	1107	630	726.667	342.392	-0.578559	-1.29925	-1.24556	-0.762521	-1.12859	0.400411	0.0579424	0.0687368	0.264145	0.0988647
RSc1209	rumA	23S rRNA 5-methyluridine methyltransferase	1982	869	495	1115.33	773.5	2933	1436	1054	1807.67	993.107	644	1487	1083	1071.33	421.621	580	1293	1331	1068	423.047	1416	1144	714	1091.33	353.951	1799	1278	1188	1421.67	329.864	0.66755	0.452168	0.466842	0.131767	0.769067	0.27147	0.474444	0.460286	0.850607	0.204917
RSc1210		hypothetical protein	41649	44468	47952	44689.7	3157.34	29767	25602	32997	29455.3	3707.34	34694	25446	26011	28717	5183.94	29315	22143	22385	24614.3	4072.69	20440	49218	32929	34195.7	14430.8	17544	22176	14994	18238	3640.95	-0.68872	-0.339787	-0.561544	-0.430604	-1.07558	0.0925718	0.418492	0.1709	0.295926	0.0126197
RSc1211	ndk	nucleoside diphosphate kinase	11615	8717	5526	8619.33	3045.67	18390	14245	19108	17247.7	2625.05	12708	22067	24149	19641.3	6094.01	21927	26462	16852	21747	4807.53	26570	11141	17663	18458	7745.16	38965	16560	16569	24031.3	12932.9	0.990068	1.55893	1.65736	1.15612	1.71018	0.082829	0.0103986	0.00695178	0.046155	0.00593528
RSc1212		hypothetical protein	10850	7491	6795	8378.67	2168.35	13624	9838	7276	10246	3193.61	8804	12828	6688	9440	3119.02	10092	13573	8800	10821.7	2468.74	14265	9815	6885	10321.7	3716	17520	11421	8559	12500	4576.91	0.188948	0.445613	0.665374	0.321009	0.803887	0.611753	0.201295	0.0585706	0.365478	0.0252585
RSc1213	pilF	putative type 4 fimbrial biogenesis protein	3930	3650	2709	3429.67	639.625	5356	4239	7803	5799.33	1822.89	3814	5820	8037	5890.33	2112.38	4708	5413	4378	4833	528.701	4659	6110	6460	5743	954.943	5777	4491	4491	4919.67	742.472	0.668549	1.04211	0.784644	0.744296	0.775975	0.099747	0.0143847	0.0545818	0.0674209	0.0577551
RSc1214		hypothetical protein	4549	3830	3330	3903	612.77	5717	5730	4879	5442	487.616	3419	5684	3287	4130	1347.42	4270	5819	3465	4518	1196.44	4551	4329	5049	4643	368.711	5644	4059	3384	4362.33	1160.13	0.415651	0.341274	0.485629	0.295171	0.414713	0.195729	0.291834	0.131072	0.365675	0.197669
RSc1215	ispG	4-hydroxy-3-methylbut-2-en-1-yl diphosphate synthase	4025	2825	3069	3306.33	634.228	5390	4510	5151	5017	455.046	3129	5135	4446	4236.67	1019.25	3670	4787	5071	4509.33	740.624	4467	5304	4063	4611.33	632.965	4395	5157	4590	4714	395.845	0.533174	0.637956	0.732749	0.521282	0.767211	0.0450041	0.0190335	0.00856409	0.0496649	0.00641475
RSc1216	hisS	histidyl-tRNA synthetase	4019	3211	3771	3667	413.918	7293	5875	11730	8299.33	3054.47	4970	6690	7524	6394.67	1302.36	4193	6614	10153	6986.67	2997.43	6931	9113	9775	8606.33	1488.16	7361	9990	10296	9215.67	1613.46	1.05498	1.06436	1.13492	1.2423	1.55648	0.00150982	0.00138569	0.000841878	0.00038468	4.95922e-05
RSc1217		hypothetical protein	3447	3300	4563	3770	690.68	5199	3974	9928	6367	3144.15	3552	5561	6593	5235.33	1546.44	4182	4639	6171	4997.33	1041.79	5227	7358	9503	7362.67	2138	5467	6795	5940	6067.33	673.095	0.616562	0.728183	0.689763	0.956579	0.950734	0.0407129	0.0177644	0.0236565	0.00329655	0.00345364
RSc1218	yfgL	outer membrane assembly lipoprotein YfgL	5855	4041	5499	5131.67	961.171	8531	6858	9265	8218	1233.65	4415	8260	6840	6505	1944.27	6512	6025	6996	6511	485.501	6412	8931	9214	8185.67	1542.54	7726	8100	7407	7744.33	346.864	0.606268	0.618519	0.647649	0.690038	0.854382	0.0306825	0.0281433	0.0221647	0.0157491	0.00427883
RSc1219	engA	GTP-binding protein EngA	2759	2070	2484	2437.67	346.829	4194	2875	4403	3824	828.475	2113	3348	3572	3011	785.714	2339	3104	3333	2925.33	520.529	3600	3458	3026	3361.33	298.96	4202	3537	3060	3599.67	573.573	0.561745	0.584584	0.544352	0.515545	0.818236	0.0717967	0.0616908	0.0802436	0.0970865	0.0121955
RSc1220	hfq	RNA-binding protein Hfq	20519	19593	22059	20723.7	1245.67	31091	13241	32606	25646	10769.7	19272	16420	24795	20162.3	4257.9	21450	12104	14058	15870.7	4929.63	17066	29250	36176	27497.3	9674.81	17818	17316	16173	17102.3	843.058	0.139261	0.216703	-0.091955	0.368975	-0.0466649	0.772138	0.63611	0.853269	0.393813	0.92841
RSc1221		GTP-binding protein hflX-related protein Nucleotide-binding	3960	4248	2430	3546	977.153	7791	6743	7973	7502.33	663.868	3219	10266	6080	6521.67	3544.2	3700	6902	5379	5327	1601.63	5448	7527	6579	6518	1040.84	7425	7452	10161	8346	1571.89	1.02342	1.0779	0.843393	0.907947	1.54152	0.0201498	0.0153472	0.0495384	0.035868	0.00156583
RSc1222		hypothetical protein	7765	5084	3312	5387	2241.91	10609	6926	7888	8474.33	1910.23	5553	7336	8037	6975.33	1280.67	7411	7677	4334	6474	1858.06	7538	5759	5185	6160.67	1226.85	8891	4149	5328	6122.67	2468.86	0.632167	0.771825	0.598697	0.27272	0.481474	0.146171	0.0783396	0.166897	0.548829	0.271822
RSc1223		putative serine protease transmembrane protein	6214	5041	2916	4723.67	1671.74	8407	5630	9146	7727.67	1853.83	5175	7167	6194	6178.67	996.089	7459	6435	6358	6750.67	614.642	7595	4888	6885	6456	1403.56	8153	3825	6498	6158.67	2183.86	0.655655	0.700237	0.817229	0.49187	0.651911	0.167469	0.13953	0.0853452	0.303671	0.170989
RSc1224		hypothetical protein	442	526	369	445.667	78.5642	560	515	425	500	68.7386	395	802	570	589	204.164	199	512	693	468	249.922	650	676	612	646	32.187	504	792	639	645	144.094	0.0881783	0.638073	0.275163	0.604379	0.76113	0.859996	0.138149	0.543786	0.160481	0.0782986
RSc1225	hisZ	ATP phosphoribosyltransferase regulatory subunit	2194	1653	1755	1867.33	287.462	3609	2547	3060	3072	531.102	1482	2787	2717	2328.67	734.07	1777	2489	2090	2118.67	356.865	2440	1924	2584	2316	347.033	2615	2808	2106	2509.67	362.66	0.633767	0.595337	0.470052	0.355269	0.673827	0.0438102	0.0574082	0.129586	0.254112	0.0333054
RSc1226	purA	adenylosuccinate synthetase	6439	5703	4383	5508.33	1041.73	12892	11438	18513	14281	3736.43	6630	12844	16378	11950.7	4935.02	9692	13575	14696	12654.3	2625.97	11170	11531	13294	11998.3	1136.51	14567	12942	13419	13642.7	835.27	1.27933	1.35375	1.45607	1.14409	1.55984	0.00380529	0.00261088	0.00148719	0.00766541	0.000875305
RSc1227		putative nucleotide phosphoribosyltransferase protein	2900	2578	2043	2507	432.889	4493	3690	3519	3900.67	520.052	2850	3592	2660	3034	492.492	3193	3619	3355	3389	215.026	3256	3354	2686	3098.67	360.723	4453	3204	3069	3575.33	763.073	0.562706	0.558689	0.726761	0.335639	0.77031	0.04043	0.0417322	0.0107351	0.214226	0.00763985
RSc1228	rnr	exoribonuclease RNase R	28136	21602	21708	23815.3	3742.18	33019	28122	46291	35810.7	9400.7	25546	35174	30590	30436.7	4815.83	24203	25078	33297	27526	5016.94	22018	40521	42993	35177.3	11463.1	25401	32742	35973	31372	5417.52	0.493546	0.629324	0.481736	0.529955	0.631834	0.113214	0.0458045	0.12139	0.0890089	0.0452009
RSc1229		putative tRNA/rRNA methyltransferase protein	4932	3281	3006	3739.67	1041.71	5614	3845	3944	4467.67	993.987	3143	4592	3420	3718.33	769.189	3262	3799	3245	3435.33	315.059	3223	4342	4063	3876	582.466	4182	4635	3708	4175	463.54	0.184903	0.29426	0.188319	0.0907537	0.42866	0.429786	0.197486	0.420547	0.719916	0.0620337
RSc1230		hypothetical protein	3522	851	1107	1826.67	1473.77	3659	1036	748	1814.33	1604.01	785	1112	494	797	309.175	1233	1048	759	1013.33	238.894	1193	1053	816	1020.67	190.568	1541	1044	954	1179.67	316.143	-0.154072	-0.655063	-0.327564	-0.576507	-0.144572	0.76162	0.152186	0.485986	0.203887	0.777666
RSc1231	tal	transaldolase B	13857	10804	10890	11850.3	1738.36	16513	12973	11390	13625.3	2623.06	12506	11159	8227	10630.7	2187.88	15105	13502	8184	12263.7	3622.87	10074	13390	10404	11289.3	1826.7	11498	9063	7317	9292.67	2099.94	0.109035	0.111484	0.314824	-0.0594621	-0.120946	0.751486	0.745805	0.311408	0.868872	0.723357
RSc1232	rpiA	ribose-5-phosphate isomerase A	828	379	360	522.333	264.886	1538	701	442	893.667	572.839	351	841	627	606.333	245.653	376	671	682	576.333	173.581	963	663	442	689.333	261.496	931	963	432	775.333	297.766	0.634891	0.641835	0.570409	0.487766	0.838014	0.249511	0.248045	0.306125	0.382264	0.128286
RSc1233		Permease for cytosine/purines, uracil, thiamine, allantoin	715	708	2016	1146.33	753.162	849	1004	1666	1173	433.927	743	795	722	753.333	37.581	671	802	1397	956.667	386.924	610	2041	1683	1444.67	744.676	501	990	909	800	262.09	0.0343789	-0.0991636	0.100478	0.382289	-0.184679	0.954784	0.861504	0.858883	0.445781	0.732463
RSc1234		methyl-accepting chemotaxis transmembrane protein	276	134	342	250.667	106.289	494	341	323	386	93.9628	213	396	209	272.667	106.829	154	243	418	271.667	134.314	165	117	323	201.667	107.784	223	513	207	314.333	172.236	0.601265	0.465894	0.371556	-0.298944	0.613295	0.347716	0.47888	0.576523	0.661445	0.342749
RSc1235		hypothetical protein	1749	1454	720	1307.67	529.878	2405	2523	1122	2016.67	777.047	1608	2667	950	1741.67	866.269	1525	2353	1232	1703.33	581.388	3077	559	867	1501	1373.52	3311	387	891	1529.67	1563.13	0.58546	0.703061	0.737273	0.18386	0.402797	0.495715	0.405749	0.381533	0.851201	0.660009
RSc1236		outer membrane porin lipoprotein transmembrane	244	127	108	159.667	73.6501	248	174	340	254	83.1625	106	171	114	130.333	35.4448	119	163	231	171	56.4269	195	156	119	156.667	38.0044	210	189	171	190	19.5192	0.670125	0.0546245	0.444833	0.0709984	0.556797	0.229267	0.935849	0.435809	0.915123	0.317834
RSc1237	iolB	putative myo-inositol catabolism protein	463	305	567	445	131.924	441	305	221	322.333	111.02	231	202	494	309	160.87	272	158	308	246	78.3071	235	689	629	517.667	246.628	255	306	270	277	26.2107	-0.487071	-0.261057	-0.545231	0.22069	-0.397622	0.373922	0.653422	0.315549	0.711016	0.474472
RSc1238	iolE	putative myo-inositol catabolism protein	621	516	909	682	203.477	616	508	442	522	87.8408	385	414	475	424.667	45.9384	462	336	561	453	112.77	457	741	986	728	264.739	451	468	441	453.333	13.6504	-0.42254	-0.376322	-0.289901	0.0806612	-0.312408	0.242282	0.298651	0.432546	0.846158	0.39408
RSc1239	iolD	putative acetolactate synthase protein	485	418	909	604	266.254	576	515	646	579	65.5515	328	443	399	390	58.0259	257	326	583	388.667	171.797	255	741	918	638	343.291	266	594	423	427.667	164.05	-0.0723669	-0.265972	-0.367871	0.00371762	-0.236294	0.878988	0.531913	0.370666	0.99377	0.582096
RSc1240	iolC	transferase kinase protein	571	378	1170	706.333	412.98	686	469	391	515.333	152.861	268	400	418	362	81.9024	305	292	638	411.667	196.118	251	598	680	509.667	227.733	260	522	522	434.667	151.266	-0.360184	-0.583217	-0.466364	-0.432225	-0.39231	0.495171	0.251176	0.361702	0.402419	0.451263
RSc1241	mocB	putative rhizopine-binding precursor signal peptide protein	390	255	1305	650	571.249	315	321	289	308.333	17.0098	182	244	361	262.333	90.8974	164	158	638	320	275.412	205	351	612	389.333	206.19	129	279	234	214	76.974	-0.759127	-0.784436	-0.743326	-0.570255	-1.07733	0.210894	0.192481	0.213279	0.347943	0.0779206
RSc1242		sugar ATP-binding ABC transporter protein	369	185	828	460.667	331.156	345	174	221	246.667	88.3421	91	143	95	109.667	28.9367	97	94	363	184.667	154.448	144	299	493	312	174.863	63	162	162	129	57.1577	-0.738042	-1.50979	-1.09499	-0.495388	-1.44944	0.277014	0.0321439	0.103961	0.475046	0.0379035
RSc1243		sugar transmembrane ABC transporter protein	205	101	423	243	164.329	147	84	119	116.667	31.5647	53	67	76	65.3333	11.5902	68	44	154	88.6667	57.8389	84	156	255	165	85.8545	38	108	72	72.6667	35.0048	-0.954702	-1.42971	-1.14638	-0.486759	-1.31272	0.146688	0.0353904	0.0821174	0.470002	0.0526322
RSc1244	iolH	putative protein implicated IN myo-inositol catabolique pathway	283	257	513	351	140.897	201	222	527	316.667	182.456	140	184	323	215.667	95.5214	104	142	737	327.667	355.002	124	572	357	351	224.06	94	288	360	247.333	137.584	-0.314073	-0.435635	-0.189418	-0.0261826	-0.388668	0.622414	0.480231	0.78031	0.972447	0.534578
RSc1245	iolI	putative protein implicated IN myo-inositol catabolique pathway	460	352	549	453.667	98.6526	295	355	391	347	48.4974	194	246	494	311.333	160.316	164	215	517	298.667	190.794	189	650	442	427	230.866	164	351	306	273.667	97.6029	-0.461519	-0.336427	-0.456368	-0.159802	-0.540766	0.329063	0.488355	0.336123	0.762239	0.251075
RSc1246	iolG	putative oxidoreductase myo-inositol 2- dehydrogenase signal peptide protein	376	235	621	410.667	195.321	274	284	323	293.667	25.8908	190	199	285	224.667	52.4436	227	181	187	198.333	25.0067	245	351	459	351.667	107.002	196	378	234	269.333	96.0069	-0.482767	-0.536053	-0.643014	-0.179951	-0.299769	0.330631	0.276794	0.192987	0.741377	0.563839
RSc1247		putative myo-inositol catabolism protein	305	252	414	323.667	82.5974	222	295	255	257.333	36.5559	175	217	285	225.667	55.5098	224	167	165	185.333	33.5012	198	351	510	353	156.01	153	225	171	183	37.47	-0.367603	-0.237489	-0.435217	0.0790267	-0.567952	0.436577	0.629912	0.353031	0.883604	0.217591
RSc1248		hypothetical protein	449	294	666	469.667	186.859	289	422	170	293.667	126.065	215	250	209	224.667	22.1435	344	221	231	265.333	68.3106	258	403	493	384.667	118.568	243	288	261	264	22.6495	-0.678382	-0.75167	-0.473092	-0.285592	-0.564486	0.244519	0.191004	0.42227	0.642937	0.328774
RSc1249		hypothetical protein	2930	2064	1593	2195.67	678.155	3404	2781	2839	3008	344.17	2348	2912	1881	2380.33	516.26	3251	3154	2365	2923.33	485.957	2517	4121	3366	3334.67	802.459	2809	3258	3042	3036.33	224.554	0.41295	0.41848	0.730955	0.639536	0.765467	0.142544	0.136781	0.0131234	0.0269106	0.0101817
RSc1250	argA	N-acetylglutamate synthase	3946	2580	3798	3441.33	749.598	4452	3269	2074	3265	1189.01	2749	3177	2527	2817.67	330.396	2452	2729	2552	2577.67	140.272	2619	3276	2771	2888.67	343.942	2699	3960	1944	2867.67	1018.53	-0.196507	-0.00885225	-0.133344	-0.2382	-0.0587569	0.565521	0.982768	0.709309	0.477221	0.87774
RSc1251	hrpA	ATP-dependent RNA helicase protein	3519	2471	1485	2491.67	1017.16	5630	3652	3349	4210.33	1238.77	1952	4769	2242	2987.67	1549.48	2009	4309	2057	2791.67	1314.27	4744	2847	2737	3442.67	1128.33	5866	3168	4329	4454.33	1353.36	0.719168	0.577538	0.487059	0.574693	1.20898	0.158642	0.260972	0.346475	0.26252	0.0230849
RSc1252		putative signal peptide protein	7343	10289	6435	8022.33	2014.81	8893	10346	7820	9019.67	1267.75	7833	11842	6764	8813	2677.09	6176	11175	6336	7895.67	2841.11	7477	15847	7650	10324.7	4783.26	10731	10485	5994	9070	2666.73	0.106885	0.401566	0.225993	0.316402	0.43473	0.759477	0.196189	0.482246	0.31258	0.162689
RSc1253		lipoprotein signal peptide	3295	5012	3195	3834	1021.4	4728	5497	3655	4626.67	925.172	2965	5676	2660	3767	1660.26	3037	5702	2563	3767.33	1692.15	3137	7410	3417	4654.67	2390.29	5168	5355	3222	4581.67	1181.21	0.192556	0.19472	0.198062	0.209158	0.526684	0.551682	0.546904	0.539861	0.515429	0.0890089
RSc1254		putative sterol desaturase	1414	1802	918	1378	443.098	2148	1553	833	1511.33	658.489	1062	1920	513	1165	709.133	1049	1770	858	1225.67	480.983	1338	2015	612	1321.67	701.643	1855	1458	855	1389.33	503.524	-0.00682461	-0.10048	0.0881096	-0.138014	0.269818	0.988149	0.815546	0.839034	0.741357	0.48834
RSc1255		hypothetical protein	2156	1198	1395	1583	505.914	1770	1179	1190	1379.67	338.083	923	1080	931	978	88.4251	1352	1142	704	1066	330.618	1177	1144	1292	1204.33	77.6938	1231	612	864	902.333	311.275	-0.256059	-0.357421	-0.249034	-0.331203	-0.537151	0.470488	0.302333	0.485093	0.340654	0.11911
RSc1256		hypothetical protein	2805	1900	1701	2135.33	588.422	2511	1810	1241	1854	636.142	1321	1545	703	1189.67	436.093	1465	1470	1045	1326.67	243.943	1233	1534	1802	1523	284.659	1598	1341	1251	1396.67	180.073	-0.302849	-0.576845	-0.382781	-0.424864	-0.328025	0.333601	0.0648777	0.216948	0.170279	0.293654
RSc1257		hypothetical protein	1527	840	1026	1131	355.332	1757	1313	493	1187.67	641.253	641	826	247	571.333	295.72	1097	1003	297	799	437.278	606	390	697	564.333	157.684	876	630	360	622	258.093	-0.136244	-0.805319	-0.319375	-0.910958	-0.695385	0.841906	0.173204	0.613588	0.12162	0.238261
RSc1258	glnA1	glutamine synthetase protein	64536	65638	70362	66845.3	3094.97	50228	58522	71196	59982	10560	46619	50288	64049	53652	9189.05	51771	53611	70499	58627	10322.5	50173	58461	91766	66800	22014.7	58368	50319	52758	53815	4127.29	-0.23847	-0.0491888	0.0761388	-0.0311936	-0.0595218	0.488947	0.900964	0.843569	0.939046	0.878982
RSc1259		putative signal peptide protein	4735	4715	5076	4842	202.897	6230	5928	10319	7492.33	2452.62	4690	6472	8417	6526.33	1864.09	3840	5600	8525	5988.33	2366.52	4109	5460	9588	6385.67	2854.38	5275	5427	7299	6000.33	1127.24	0.495891	0.661967	0.503174	0.318731	0.534061	0.0799987	0.0229891	0.075791	0.261361	0.06061
RSc1260	ntrB	nitrogen regulation(sensor protein kinase transcription regulator	2324	3220	3276	2940	534.206	2330	2586	2754	2556.67	213.517	1785	2343	1729	1952.33	339.484	1164	2284	2673	2040.33	783.454	1323	3367	2414	2368	1022.78	1352	3159	2295	2268.67	903.788	-0.269385	-0.270339	-0.306352	-0.372063	-0.194739	0.352614	0.352268	0.287479	0.193016	0.513843
RSc1261	ntrC	nitrogen assimilation regulatory response regulator transcription regulator protein	3327	2318	2871	2838.67	505.276	2911	1894	1938	2247.67	574.885	1813	1696	1501	1670	157.617	1519	1652	2299	1823.33	417.272	1576	2067	2295	1979.33	367.429	1738	1971	1485	1731.33	243.069	-0.428421	-0.464611	-0.355844	-0.502786	-0.461667	0.073233	0.0535024	0.13524	0.0380115	0.0547598
RSc1262		hypothetical protein	2349	952	1836	1712.33	706.663	1423	655	1428	1168.67	444.855	694	431	722	615.667	160.538	492	330	1276	699.333	505.934	449	1430	2227	1368.67	890.585	320	549	810	559.667	245.174	-0.646443	-1.1364	-1.13368	-0.354524	-1.34622	0.240559	0.0428567	0.0442173	0.54231	0.019977
RSc1263		hypothetical protein	7348	3235	9450	6677.67	3161.26	6564	3243	2516	4107.67	2158.08	2540	2261	1615	2138.67	474.479	4453	2161	2640	3084.67	1208.97	2485	4420	3859	3588	995.559	2197	2736	2655	2529.33	290.645	-0.78546	-1.2915	-0.7813	-0.805981	-1.08291	0.156398	0.0243481	0.157658	0.145153	0.0524488
RSc1264	ugpB	glycerol-3-phosphate-binding periplasmic lipoprotein signal peptide	7138	6864	23553	12518.3	9557.28	5803	7293	10200	7765.33	2236.23	6270	6091	5681	6014	301.955	5498	5107	13970	8191.67	5008	6673	12285	13583	10847	3672.59	5080	7911	7785	6925.33	1599.35	-0.597234	-0.487767	-0.276875	-0.0326854	-0.427605	0.252484	0.358949	0.617	0.960182	0.42227
RSc1265	ugpA	SN-glycerol-3-phosphate transmembrane ABC transporter protein	1706	1278	3438	2140.67	1143.72	1562	1322	1190	1358	188.595	967	1068	513	849.333	295.619	948	1135	1936	1339.67	524.836	1181	2249	1343	1591	575.573	810	1269	1188	1089	244.992	-0.666555	-0.938655	-0.393684	-0.347197	-0.696969	0.22868	0.0934468	0.488166	0.550589	0.205656
RSc1266	ugpE	SN-glycerol-3-phosphate transmembrane ABC transporter protein	1582	1493	2817	1964	740.059	1279	1268	2057	1534.67	452.387	917	977	589	827.667	208.857	798	1103	1771	1224	497.658	994	2275	2686	1985	882.491	524	1539	1242	1101.67	521.849	-0.421772	-0.815691	-0.423061	-0.0288457	-0.63454	0.337478	0.0655783	0.336237	0.957935	0.146588
RSc1267	upgC	glycerol-3-phosphate transporter ATP-binding subunit	4487	2982	5715	4394.67	1368.84	3440	2993	1802	2745	846.693	2041	2153	1463	1885.67	370.299	2694	2625	2035	2451.33	362.202	2212	3536	2499	2749	696.505	1781	2511	1548	1946.67	502.42	-0.789212	-0.953443	-0.561159	-0.68635	-0.964529	0.0656783	0.0287962	0.186049	0.106178	0.0271646
RSc1268	ugpQ	cytoplasmic glycerophosphodiester phosphodiesterase	1198	612	1548	1119.33	472.933	870	722	544	712	163.23	339	439	380	386	50.2693	516	554	374	481.333	94.8754	483	1105	374	654	394.362	377	738	360	491.667	213.5	-0.755952	-1.26537	-0.930865	-0.810584	-1.00374	0.199297	0.0359546	0.115766	0.173636	0.090888
RSc1269	kgd	alpha-ketoglutarate decarboxylase	81710	48557	33984	54750.3	24458.3	96419	75683	147067	106390	36721.6	93173	111739	156522	120478	32566.1	94211	132786	101046	109348	20583.9	86416	99528	106420	97454.7	10161.9	184532	98865	111519	131639	46241.9	0.948042	1.48292	1.34006	0.896339	1.55027	0.0702294	0.00785782	0.0136251	0.0831695	0.00579578
RSc1270	sucB	dihydrolipoamide acetyltransferase	28928	22920	19161	23669.7	4926.47	36407	31669	72726	46934	22461.8	43358	47298	80028	56894.7	20130.7	31084	53594	46673	43783.7	11529.8	26050	43030	73304	47461.3	23936.6	60829	41355	40230	47471.3	11581.7	0.853035	1.5032	1.14607	0.913965	1.26719	0.0937967	0.00626663	0.0276006	0.0730532	0.0165658
RSc1271		dihydrolipoamide dehydrogenase	41220	19343	23130	27897.7	11691.8	49940	26633	55131	43901.3	15178.4	42085	45797	55043	47641.7	6673.05	42159	48784	32901	41281.3	7977.79	35221	38974	55335	43176.7	10695.3	71042	35523	28215	44926.7	22909.8	0.618588	1.13999	0.947425	0.710191	0.950857	0.166063	0.0150186	0.0379076	0.112378	0.0372463
RSc1272		hypothetical protein	3474	899	1053	1808.67	1444.28	3216	1373	2363	2317.33	922.348	1770	2077	2603	2150	421.271	1344	2454	1309	1702.33	651.198	1738	1508	1938	1728	215.174	3577	1962	1170	2236.33	1226.73	0.450108	0.823022	0.49085	0.187967	0.673319	0.440338	0.150374	0.401161	0.76835	0.234946
RSc1273		putative lipoprotein	4074	3272	3654	3666.67	401.15	1575	822	306	901	638.178	886	536	285	569	301.856	1376	725	363	821.333	513.325	1026	1976	1241	1414.33	498.155	578	549	333	486.667	133.867	-2.37891	-2.5698	-2.046	-1.41353	-2.76822	0.000642245	0.00033793	0.00200086	0.0178662	0.000173638
RSc1274		cation-transporting ATPase lipoprotein transmembrane	13703	9368	4842	9304.33	4430.84	12382	6187	3825	7464.67	4419.26	2451	7014	2375	3946.67	2656.66	2970	6490	2992	4150.67	2025.95	6462	5642	2397	4833.67	2149.68	9923	4032	4518	6157.67	3269.92	-0.431742	-0.919588	-0.796604	-0.894272	-0.218348	0.441119	0.0948587	0.146506	0.102603	0.718764
RSc1275		Cytochrome oxidase maturation protein cbb3-type	2077	2143	990	1736.67	647.474	2003	667	2465	1711.67	933.733	230	1380	874	828	576.378	106	883	1298	762.333	605.092	1149	1755	1700	1534.67	335.127	2019	1098	1503	1540	461.613	-0.132788	-0.948161	-1.10546	-0.200274	0.143328	0.906268	0.321263	0.252832	0.853293	0.896684
RSc1276		cytochrome C oxidase subunit I	30051	31045	12636	24577.3	10353.4	66086	42974	81821	63627	19539.9	57791	59482	75012	64095	9492.13	52488	57469	54450	54802.3	2509.12	38878	71760	60673	57103.7	16729.1	95858	43281	64017	67718.7	26483.2	1.3272	1.70556	1.4611	1.2283	1.7583	0.0297557	0.00760546	0.0176112	0.0405623	0.0064381
RSc1277		cytochrome C oxidase subunit II	14032	13079	5697	10936	4562.06	30559	13184	20927	21556.7	8704.6	23192	21211	19513	21305.3	1841.31	16148	16674	19624	17482	1873.58	13906	25298	17731	18978.3	5797.53	40243	14787	23076	26035.3	12983.5	0.895331	1.29074	1.01384	0.841892	1.54113	0.102757	0.0228567	0.0660021	0.122375	0.00906369
RSc1278		putative signal peptide protein	4252	4874	2340	3822	1320.59	10043	3715	9962	7906.67	3630.32	6925	8090	9367	8127.33	1221.43	4135	4811	8910	5952	2583.91	4111	11518	9486	8371.67	3827.17	11580	5679	10170	9143	3081.64	0.89799	1.34262	0.853817	1.05975	1.51649	0.156122	0.0372004	0.17509	0.0917303	0.0216584
RSc1279		cytochrome C oxidase subunit III	16045	21216	9954	15738.3	5637.26	36649	15414	31127	27730	11017.5	29421	31471	33459	31450.3	2019.08	15052	18159	27720	20310.3	6602.33	12279	41613	34612	29501.3	15320.3	47197	23634	30600	33810.3	12105.1	0.707447	1.28487	0.627348	0.834162	1.39035	0.255981	0.0418922	0.313885	0.175093	0.0303436
RSc1280		iron-sulfur 4Fe-4S ferredoxin transmembrane protein	11982	12482	6318	10260.7	3423.59	25567	7276	14535	15792.7	9210.13	13089	16440	12882	14137	1997.14	6005	8418	11770	8731	2895.22	4605	22321	15606	14177.3	8943.99	24807	13941	13473	17407	6412.86	0.506957	0.760735	0.0685704	0.4215	1.04728	0.453512	0.244815	0.93167	0.537932	0.111862
RSc1281		lipoprotein transmembrane	8531	5186	4797	6171.33	2052.77	11068	1589	2754	5137	5169.32	4456	3240	1957	3217.67	1249.65	2414	1810	1694	1972.67	386.582	1280	6058	3672	3670	2389	8343	3105	1845	4431	3445.97	-0.647895	-0.691927	-1.34007	-0.611959	-0.394142	0.365625	0.326979	0.0598072	0.39298	0.59759
RSc1282		hypothetical protein	8958	4574	3825	5785.67	2772.73	10647	1086	2533	4755.33	5153.37	2901	2035	1387	2107.67	759.611	1942	1348	1287	1525.67	361.843	1086	5616	4029	3577	2298.58	6186	2772	1233	3397	2534.96	-0.664766	-1.13783	-1.56339	-0.448831	-0.643818	0.392773	0.134376	0.0444541	0.575954	0.40565
RSc1283	fnr	putative fumarate and nitrate reduction regulatory transcription regulator protein	11419	2925	2547	5630.33	5016.69	12787	5431	3349	7189	4958.52	5915	5710	2926	4850.33	1669.67	5947	7242	2310	5166.33	2557	6319	4264	3230	4604.33	1572.37	5499	2493	2871	3621	1637.34	0.377231	0.348526	0.423552	0.0018346	-0.0894496	0.427504	0.467869	0.372312	0.997222	0.869464
RSc1284		hypothetical protein	1869	1527	1080	1492	395.663	2056	313	527	965.333	950.586	503	445	513	487	36.7151	278	369	319	322	45.5741	307	1170	867	781.333	437.831	996	468	270	578	375.292	-0.943767	-1.28314	-1.89257	-0.88036	-1.2078	0.181288	0.0695051	0.0115887	0.207521	0.0873691
RSc1285	scpB	Putative chromosome segregation and condensation protein B	3498	3099	2412	3003	549.328	4229	1876	1819	2641.33	1375.26	2114	2370	2185	2223	132.163	1565	1973	2552	2030	495.963	3041	2340	969	2116.67	1053.9	2990	2898	1881	2589.67	615.445	-0.359346	-0.130822	-0.249486	-0.504388	0.00639272	0.443604	0.800757	0.607837	0.273915	0.990801
RSc1286		hypothetical protein	9464	7866	5832	7720.67	1820.36	13616	7112	8143	9623.67	3495.68	4968	7309	7220	6499	1326.63	5914	7291	5929	6378	790.717	14094	5512	9656	9754	4291.84	11795	7938	9054	9595.67	1984.73	0.18954	0.0635867	0.0222829	0.370749	0.564949	0.700773	0.905217	0.968654	0.42227	0.208019
RSc1287		hypothetical protein	2521	1582	1791	1964.67	493.001	3365	1530	3281	2725.33	1036.04	1203	2891	3344	2479.33	1128.31	930	2195	3839	2321.33	1458.61	3566	2366	2295	2742.33	714.199	3778	3258	2871	3302.33	455.122	0.347758	0.608908	0.463326	0.574944	1.01755	0.558944	0.288208	0.428415	0.314412	0.0744299
RSc1288	nusA	transcription elongation factor NusA	12720	7495	8973	9729.33	2693.36	20855	11246	21182	17761	5644.52	8909	13747	22097	14917.7	6671.48	8990	13745	17127	13287.3	4087.76	22088	13000	15215	16767.7	4738.78	25872	17289	18216	20459	4710.65	0.768808	0.913357	0.75249	0.857308	1.33821	0.0913847	0.0485826	0.098148	0.0617527	0.0064381
RSc1289	infB	translation initiation factor IF-2	30034	28143	24678	27618.3	2716.27	52724	52967	54009	53233.3	682.647	22419	51404	48374	40732.3	15932	35341	55985	46475	45933.7	10332.6	73193	29185	61676	54684.7	22821.8	87010	37845	66258	63704.3	24681.8	0.874168	0.818571	1.00463	1.03684	1.46598	0.129586	0.156154	0.0828844	0.0768099	0.0163377
RSc1290	rbfA	ribosome-binding factor A	691	507	585	594.333	92.3544	1309	1011	1649	1323	319.23	549	1360	1634	1181	564.214	806	1249	1353	1136	290.481	1858	793	2567	1739.33	892.934	2355	1314	2583	2084	676.514	1.04824	1.22489	1.20585	1.52535	2.04242	0.0474344	0.0236203	0.0250378	0.00701994	0.000921634
RSc1291	truB	tRNA pseudouridine synthase B	907	487	567	653.667	223.01	1619	1163	646	1142.67	486.819	354	1112	779	748.333	379.929	769	1331	781	960.333	321.063	1355	702	1037	1031.33	326.537	1936	765	1737	1479.33	626.581	0.724102	0.536122	0.891284	0.735379	1.49719	0.247289	0.401531	0.154543	0.239389	0.0217631
RSc1292	emrB	multidrug resistance B (translocase) transmembrane protein	387	217	135	246.333	128.535	249	75	17	113.667	120.737	77	73	114	88	22.6053	84	58	77	73	13.4536	152	221	374	249	113.618	119	108	27	84.6667	50.2427	-1.43434	-0.989948	-1.34527	0.235468	-1.32216	0.10238	0.260865	0.124921	0.812585	0.129767
RSc1293	emrA	multidrug resistance A (translocase) transmembrane protein	604	947	369	640	290.677	190	173	119	160.667	37.072	150	146	266	187.333	68.1567	194	154	110	152.667	42.0159	278	481	680	479.667	201.003	176	225	126	175.667	49.5008	-2.05821	-1.38115	-1.71597	-0.374776	-1.61556	0.00312638	0.0320838	0.0100191	0.564919	0.0135977
RSc1294		putative outer membrane CHANEL lipoprotein	291	239	180	236.667	55.5368	133	103	34	90	50.7642	39	75	38	50.6667	21.0792	48	77	11	45.3333	33.0807	91	195	306	197.333	107.519	108	63	90	87	22.6495	-1.56005	-1.96903	-2.17332	-0.189872	-1.09622	0.0597823	0.0221332	0.0138192	0.839644	0.178055
RSc1295		putative transcription regulator protein	73	74	81	76	4.3589	33	17	51	33.6667	17.0098	7	17	95	39.6667	48.1802	30	15	66	37	26.2107	16	78	102	65.3333	44.3772	30	27	63	40	19.975	-1.42702	-1.17599	-0.975602	-0.475499	-0.84037	0.124979	0.212902	0.296062	0.627046	0.367472
RSc1296	typA	GTP-binding elongation factor protein	4853	3482	2520	3618.33	1172.46	9669	6697	5695	7353.67	2066.78	5289	8880	7049	7072.67	1795.62	6025	10769	5995	7596.33	2747.65	11230	5941	3536	6902.33	3936.06	16889	8334	5841	10354.7	5794.56	0.961436	1.34111	1.39416	0.945722	1.72262	0.0611383	0.012759	0.0102183	0.0669011	0.00271994
RSc1298		enoyl-CoA hydratase	879	881	927	895.667	27.1539	853	1026	782	887	125.503	572	806	456	611.333	178.284	385	719	704	602.667	188.654	530	845	901	758.667	200.001	447	927	531	635	256.344	-0.102713	-0.284531	-0.339521	-0.256163	-0.320997	0.763409	0.356517	0.266044	0.408593	0.294244
RSc1299		tRNA-dihydrouridine synthase A	1009	781	774	854.667	133.702	1389	1240	578	1069	431.695	820	1247	532	866.333	359.745	631	1209	957	932.333	289.788	962	1339	799	1033.33	276.977	845	1458	783	1028.67	373.104	0.170447	0.229671	0.380924	0.262904	0.455585	0.655342	0.533975	0.282238	0.469367	0.195438
RSc1301		hypothetical protein	954	1983	1179	1372	540.969	727	1117	2108	1317.33	711.962	1046	880	2033	1319.67	623.316	793	1115	1331	1079.67	270.735	640	2080	2890	1870	1139.61	555	882	1233	890	339.071	-0.241322	0.23261	-0.0721181	0.239958	-0.439923	0.687608	0.701588	0.912294	0.688234	0.434068
RSc1302	pepV	hypothetical protein	670	427	369	488.667	159.695	1066	545	272	627.667	403.403	350	501	285	378.667	110.817	369	549	539	485.667	101.16	774	611	238	541	274.771	835	432	504	590.333	214.924	0.156065	-0.0555148	0.363055	0.141743	0.559346	0.792562	0.930906	0.504225	0.813534	0.287897
RSc1303		hypothetical protein	2526	3164	1935	2541.67	614.65	4337	2391	2686	3138	1048.79	4680	2616	1919	3071.67	1435.79	1408	1929	1793	1710	270.235	1062	5356	1972	2796.67	2262.67	1373	2268	1530	1723.67	477.898	0.233437	0.619838	-0.269005	0.00440946	-0.318093	0.699136	0.2648	0.64994	0.994451	0.582096
RSc1304	lexA	LexA repressor	4405	5406	2448	4086.33	1504.53	7006	6495	1938	5146.33	2790.22	5669	5234	1900	4267.67	2061.96	3271	5123	1485	3293	1819.1	2156	5564	1683	3134.33	2117.4	3318	3654	1926	2966	916.201	0.123117	0.293672	-0.126128	-0.481524	-0.174545	0.775328	0.456461	0.76934	0.206686	0.674861
RSc1305	fpr	ferredoxin--NADP reductase	8174	7305	3429	6302.67	2526.31	11977	11314	10251	11180.7	870.691	9060	14339	10013	11137.3	2813.37	11601	17099	6974	11891.3	5068.74	13595	10998	5984	10192.3	3868.93	18164	12348	7812	12774.7	5189.17	0.876083	1.20602	1.21128	0.759934	1.30131	0.0505372	0.0102242	0.00978557	0.0859972	0.00641725
RSc1306	ansB	L-asparaginase II precursor signal peptide protein	1871	928	1197	1332	485.779	2824	1629	1071	1841.33	895.582	1274	1631	513	1139.33	571.036	1163	1681	1364	1402.67	261.156	2243	1183	731	1385.67	776.107	2568	2088	828	1828	898.666	0.297022	-0.019889	0.416806	0.0204765	0.593644	0.570697	0.974273	0.411255	0.97386	0.235104
RSc1307	rpsF	30S ribosomal protein S6	11925	11093	10152	11056.7	887.058	19986	23232	58939	34052.3	21613.5	8683	26138	39919	24913.3	15654	10640	26016	29007	21887.7	9854.9	27967	14846	47617	30143.3	16493.5	32978	21825	33372	29391.7	6555.89	1.3948	1.26709	1.14601	1.38921	1.65084	0.0371088	0.0550938	0.078581	0.0374975	0.0158625
RSc1308	priB	hypothetical protein	7466	9091	8532	8363	825.577	14103	21896	65637	33878.7	27778.2	6800	26668	43928	25798.7	18579.3	7906	24369	31471	21248.7	12088.4	22934	14976	52241	30050.3	19625.3	24857	23202	37035	28364.7	7554.19	1.66662	1.59795	1.40006	1.74924	1.97636	0.0182831	0.0223816	0.0402578	0.0138748	0.00675652
RSc1309	rpsR	30S ribosomal protein S18	8924	11191	10215	10110	1137.14	18626	30876	43469	30990.3	12421.9	12006	29113	26828	22649	9287.65	10631	35743	41965	29446.3	16588.9	32980	15483	31535	26666	9711.67	40692	24336	41643	35557	9729.3	1.49607	1.36213	1.68218	1.52532	2.10921	0.0250575	0.0384112	0.0136942	0.0239834	0.00366644
RSc1310	rplI	50S ribosomal protein L9	10182	13230	10899	11437	1593.63	21246	39030	31195	30490.3	8912.92	12982	36244	22591	23939	11689.4	18484	46691	34947	33374	14169.1	38724	20033	25585	28114	9598.71	48588	27846	38466	38300	10372	1.33988	1.26842	1.76081	1.4459	2.06815	0.031747	0.0406417	0.00745051	0.0234346	0.00279864
RSc1311	dnaB	replicative DNA helicase	3422	3476	2952	3283.33	288.211	3651	3194	3264	3369.67	246.143	2641	3160	2261	2687.33	451.287	2156	3296	3157	2869.67	621.949	3444	4381	2958	3594.33	723.313	3666	3384	2673	3241	511.712	-0.0421528	-0.0163672	0.0731048	0.14361	0.226362	0.896514	0.962414	0.816736	0.626529	0.421731
RSc1312		hypothetical protein	2114	1536	1755	1801.67	291.812	2751	1779	1870	2133.33	536.847	2061	2233	2299	2197.67	122.871	1216	1726	2816	1919.33	817.333	2467	2288	2091	2282	188.072	3175	2304	1836	2438.33	679.532	0.147537	0.581792	0.360779	0.383374	0.680923	0.695404	0.0900064	0.29681	0.265725	0.0499896
RSc1313	pit	inorganic phosphate transporter	2205	990	1134	1443	663.828	3006	1831	1173	2003.33	928.572	1390	2232	1577	1733	442.146	1402	2083	1771	1752	340.897	2680	1651	1343	1891.33	700.152	3991	1647	1224	2287.33	1490.5	0.388052	0.66792	0.688065	0.456536	0.870327	0.408827	0.147841	0.135867	0.325244	0.0616005
RSc1314		lipoprotein transmembrane	2605	2802	1620	2342.33	633.266	1804	1612	901	1439	475.709	1270	1478	874	1207.33	306.838	1518	1389	1221	1376	148.926	1222	2054	1394	1556.67	439.205	825	900	972	899	73.5051	-0.803803	-0.670559	-0.445225	-0.573897	-1.05564	0.0208679	0.0491753	0.185983	0.0884428	0.00429923
RSc1315		putative signal peptide protein	156	104	81	113.667	38.4231	146	47	0	64.3333	74.5274	61	52	133	82	44.3959	40	72	44	52	17.4356	40	104	204	116	82.6559	67	27	63	52.3333	22.0303	-1.06431	-0.141607	-0.788541	0.0375059	-0.840422	0.447816	0.931639	0.578082	0.982404	0.553814
RSc1316		hypothetical protein	22922	17287	14571	18260	4259.68	27245	20904	20689	22946	3724.59	23133	20307	17043	20161	3047.62	17895	16314	15587	16598.7	1180.04	10196	24726	18581	17834.3	7293.72	18463	17298	19044	18268.3	889.129	0.259461	0.448758	0.171289	-0.0338171	0.285135	0.467344	0.194379	0.646905	0.936665	0.421513
RSc1317	bcp	bacterioferritin comigratory oxidoreductase protein	3789	5751	1908	3816	1921.64	5276	5035	9384	6565	2444.3	6212	5086	5434	5577.33	576.522	5566	5130	4422	5039.33	577.364	3766	5824	7378	5656	1811.85	3347	6138	3789	4424.67	1500.16	0.787272	0.914222	0.750855	0.604363	0.450029	0.188679	0.124672	0.204513	0.31258	0.458343
RSc1318		hypothetical protein	5565	6568	3555	5229.33	1534.29	8737	10223	8228	9062.67	1036.61	6064	11261	7201	8175.33	2732.07	6853	10369	6006	7742.67	2313.56	6814	8684	7667	7721.67	936.198	8724	10233	7587	8848	1327.35	0.75098	0.920694	0.85068	0.622172	1.04157	0.017485	0.00514893	0.00844963	0.0437328	0.00221643
RSc1319	pmrIb	hypothetical protein	12803	11101	9765	11223	1522.67	21642	22392	19669	21234.3	1406.53	18406	24089	16625	19706.7	3898.28	16803	23626	20053	20160.7	3412.77	23077	16978	17374	19143	3412.69	31091	22014	18981	24028.7	6301.36	0.860163	1.08616	1.12724	0.815509	1.34297	0.0172874	0.00423306	0.00326221	0.0232252	0.000904008
RSc1320	pmrIa	hypothetical protein	3251	3193	3042	3162	107.893	4605	4639	4913	4719	168.867	3286	5452	3268	4002	1255.77	2539	4368	4444	3783.67	1078.58	4880	4511	3978	4456.33	453.478	5251	4806	4509	4855.33	373.452	0.502326	0.590139	0.511077	0.545344	0.875077	0.124786	0.0727919	0.118539	0.0964948	0.0112794
RSc1321	pmrF	putative polymixin resistance glycosyltransferase transmembrane protein	3709	2797	2808	3104.67	523.397	5071	4543	5083	4899	308.363	2828	4628	4712	4056	1064.31	2998	4335	4048	3793.67	703.851	3624	4108	4658	4130	517.351	4228	4455	4185	4289.33	145.074	0.586376	0.657431	0.567077	0.435255	0.721576	0.0274633	0.0151211	0.0322236	0.0930784	0.00870041
RSc1322	pmrH	putative aminotransferase protein	3853	6460	3861	4724.67	1502.85	5068	7281	7480	6609.67	1338.82	5575	8125	6650	6783.33	1280.22	3159	6871	9064	6364.67	2984.88	3652	8372	6919	6314.33	2417.4	4208	9603	7668	7159.67	2733.19	0.409887	0.835798	0.637651	0.377707	0.79191	0.229995	0.0184058	0.0642204	0.270132	0.0243246
RSc1323		putative small multidrug resistance transmembrane protein	959	2201	1098	1419.33	680.502	1337	1919	2482	1912.67	572.526	1391	2271	2888	2183.33	752.341	614	1998	3641	2084.33	1515.35	1217	2197	3468	2294	1128.63	1000	2916	3033	2316.33	1141.48	0.329022	0.890666	0.594656	0.633547	0.821012	0.533459	0.080206	0.24445	0.211312	0.105348
RSc1324	pmrK	hypothetical protein	1549	1368	1008	1308.33	275.391	1431	1271	1292	1331.33	86.9502	743	1555	1064	1120.67	408.955	1195	1624	770	1196.33	427.002	1249	1001	765	1005	242.025	1447	1170	1080	1232.33	191.276	-0.0208802	0.0602625	0.140827	-0.325991	0.192664	0.967061	0.89856	0.753028	0.426799	0.656002
RSc1325		hypothetical protein	372	504	315	397	96.9484	323	532	816	557	247.449	248	589	494	443.667	175.984	207	560	242	336.333	194.49	273	364	459	365.333	93.0072	249	549	414	404	150.25	0.391522	0.368549	-0.0397848	-0.0883853	0.207015	0.428156	0.455394	0.946503	0.87551	0.694349
RSc1326		aminotransferase AlaT	10065	8899	5517	8160.33	2362.27	15619	11126	11815	12853.3	2419.79	10170	13287	14364	12607	2178.12	10050	13119	11594	11587.7	1534.51	11185	11596	9384	10721.7	1176.54	13540	11727	9531	11599.3	2007.55	0.590949	0.957517	0.81294	0.443808	0.775715	0.0795492	0.0077934	0.0195357	0.185941	0.0249815
RSc1327		homoserine dehydrogenase	4366	2885	2934	3395	841.267	10816	6209	6154	7726.33	2675.87	4542	6387	5377	5435.33	923.882	5403	5820	6534	5919	571.962	6745	4173	4454	5124	1410.84	9379	6894	5058	7110.33	2168.61	1.07909	1.00041	1.11691	0.637509	1.30198	0.00240376	0.00411464	0.00187525	0.0487369	0.000559827
RSc1328	thrC	threonine synthase	4697	3807	3897	4133.67	489.932	11836	8289	5984	8703	2947.88	5932	7806	5719	6485.67	1148.39	8486	8603	7282	8123.67	731.248	8820	5057	6069	6648.67	1947.32	11450	8046	6759	8751.67	2423.81	0.942314	0.924748	1.24934	0.705187	1.29746	0.0100434	0.0111352	0.00150018	0.0449262	0.00113727
RSc1329		hypothetical protein	849	655	819	774.333	104.429	2015	1803	493	1437	824.371	624	1133	380	712.333	384.193	1161	1716	671	1182.67	522.837	986	559	663	736	222.663	1283	1035	585	967.667	353.838	0.616615	0.00702364	0.770846	-0.0743018	0.453227	0.295819	0.991852	0.185959	0.915335	0.447816
RSc1330	moeA2	putative molybdopterin biosynthesis MOEA protein	3175	1967	1845	2329	735.192	4106	3066	3519	3563.67	521.437	2112	3058	3230	2800	602	2496	3472	1518	2495.33	977	2158	3146	2176	2493.33	565.298	2515	3159	2043	2572.33	560.205	0.569365	0.601149	0.392824	0.133357	0.400579	0.110106	0.0923405	0.273184	0.736101	0.26208
RSc1331	moaD	molybdopterin MPT converting factor subunit 1	828	538	585	650.333	155.648	1088	818	1768	1224.67	489.524	620	801	1007	809.333	193.635	605	770	550	641.667	114.492	551	1118	1054	907.667	310.536	615	738	711	688	64.6452	0.82091	0.593385	0.29464	0.463101	0.332412	0.0407052	0.131091	0.466961	0.239924	0.406667
RSc1332	moaE	molybdopterin MPT converting factor subunit 2	1434	754	891	1026.33	359.634	1896	1351	1360	1535.67	312.09	945	1330	1064	1113	197.122	1758	1319	858	1311.67	450.045	1120	1157	1292	1189.67	90.5336	1472	1395	1152	1339.67	167.022	0.537045	0.457875	0.675368	0.282809	0.671782	0.0925718	0.151653	0.0380397	0.383288	0.0386446
RSc1333	crcB	hypothetical protein	662	289	450	467	187.08	967	581	272	606.667	348.21	372	636	646	551.333	155.388	731	487	605	607.667	122.022	560	468	697	575	115.235	802	630	486	639.333	158.207	0.293814	0.626032	0.717632	0.379713	0.742194	0.556739	0.187345	0.129523	0.433796	0.117323
RSc1334		D--3-hydroxybutyrate oligomer hydrolase	15783	13804	31437	20341.3	9659.94	3472	2917	2057	2815.33	712.957	2224	1730	741	1565	755.143	2752	2188	1639	2193	556.517	2923	6812	5491	5075.33	1977.54	1276	2403	1116	1598.33	701.439	-2.96846	-3.42314	-2.92071	-2.05791	-3.49513	0.000411628	0.000139273	0.000482281	0.00523331	0.000111278
RSc1335	clpB	ATP-dependent protease	56363	81757	47241	61787	17885.8	49349	58864	52632	53615	4833.07	73295	36005	31882	47060.7	22812.9	94102	43510	10857	49489.7	41943.4	31605	36153	39780	35846	4096.14	25170	42291	6993	24818	17651.6	-0.222356	-0.143082	-0.186581	-0.732621	-1.3132	0.809241	0.88123	0.846035	0.372802	0.109688
RSc1336	sbp	sulfate-binding precursor signal peptide protein	481	575	378	478	98.5343	1252	712	969	977.667	270.104	916	501	912	776.333	238.454	543	506	924	657.667	231.392	384	897	1020	767	337.341	554	2736	477	1255.67	1282.58	0.960673	1.07713	0.760549	0.630241	1.43794	0.164077	0.122235	0.274373	0.367472	0.0434345
RSc1337		NADPH-dependent FMN reductase oxidoreductase protein	213	162	108	161	52.5071	473	190	102	255	193.853	199	95	38	110.667	81.6354	87	121	132	113.333	23.4592	83	247	68	132.667	99.2992	97	522	99	239.333	244.799	0.4278	-0.325713	-0.0828756	-0.388127	0.609937	0.619886	0.717573	0.93339	0.657609	0.468018
RSc1338	ssuA1	putative alkanesulfonates binding precursor signal peptide protein	101	111	117	109.667	8.0829	324	175	119	206	105.958	191	94	38	107.667	77.4102	98	98	165	120.333	38.6825	53	104	68	75	26.2107	77	783	45	301.667	417.154	0.714396	0.215327	0.445561	-0.624671	1.23841	0.508318	0.860932	0.693823	0.566485	0.254567
RSc1339	ssuD	alkanesulfonate monooxygenase	91	68	216	125	79.643	311	155	221	229	78.3071	156	82	57	98.3333	51.4814	170	126	99	131.667	35.8376	62	78	17	52.3333	31.628	73	666	63	267.333	345.292	0.692108	-0.123831	0.298725	-1.31985	1.06792	0.573733	0.932176	0.82629	0.284652	0.401196
RSc1340	ssuC	aliphatic sulfonate ABC transporter transmembrane protein	59	59	207	108.333	85.4478	190	87	306	194.333	109.564	92	56	38	62	27.4955	98	56	88	80.6667	21.9393	36	156	238	143.333	101.594	56	522	45	207.667	272.276	0.826059	-0.180276	0.111974	0.331915	1.25374	0.505579	0.902549	0.940016	0.806958	0.329488
RSc1341	ssuB	aliphatic sulfonate ABC transporter ATP-binding protein	117	87	198	134	57.4195	239	134	408	260.333	138.24	119	71	190	126.667	59.8693	140	79	143	120.667	36.1156	63	182	51	98.6667	72.4178	71	234	81	128.667	91.3583	0.854771	0.235766	0.214779	-0.331653	0.210006	0.309299	0.803973	0.824042	0.726265	0.829622
RSc1342	ssuF	putative molybdopterin-binding protein	1228	2275	2556	2019.67	699.852	859	961	1819	1213	527.284	1001	747	608	785.333	199.285	1093	821	1254	1056	218.858	804	2145	1887	1612	711.54	602	1287	612	833.667	392.63	-0.822005	-0.95213	-0.578243	-0.38507	-1.06343	0.149776	0.100948	0.318253	0.515841	0.0656783
RSc1343		hypothetical protein	3481	4810	7254	5181.67	1913.76	1974	2043	2550	2189	314.533	1742	1356	1121	1406.33	313.545	1743	1630	1925	1766	148.839	1174	4095	3315	2861.33	1512.42	739	2394	1188	1440.33	855.868	-1.29966	-1.46324	-1.19197	-0.947837	-1.68368	0.0195722	0.0110062	0.0309008	0.0777122	0.00446375
RSc1344		hypothetical protein	1652	1457	3627	2245.33	1200.52	799	656	1071	842	210.815	574	456	437	489	74.2226	660	521	539	573.333	75.5932	367	1352	714	811	499.613	286	873	378	512.333	315.716	-1.46676	-1.803	-1.56799	-1.49041	-1.91557	0.028264	0.0101817	0.0215766	0.0279538	0.00726914
RSc1345	cysU	putative sulfate transport ABC transporter protein	290	71	171	177.333	109.637	414	158	34	202	193.783	124	142	19	95	66.4304	210	143	99	150.667	55.8957	268	143	0	137	134.101	266	216	72	184.667	100.724	-0.444173	-0.94527	-0.0578615	-0.864207	0.0536284	0.777056	0.520567	0.972733	0.565583	0.975123
RSc1346	cysW	putative sulfate transport ABC transporter protein	1664	1374	783	1273.67	448.988	1679	856	510	1015	600.501	407	877	760	681.333	244.676	735	820	341	632	255.572	1090	858	425	791	337.525	1210	891	702	934.333	256.757	-0.497862	-0.47127	-0.738457	-0.665794	-0.150515	0.321281	0.353031	0.138591	0.181878	0.789653
RSc1347	cysA	sulfate transport ATP-binding ABC transporter protein	3838	4830	2493	3720.33	1172.93	3939	3196	2703	3279.33	622.2	1558	2778	2698	2344.67	682.447	1557	2443	2464	2154.67	517.701	1829	3185	3995	3003	1094.41	2779	3150	2916	2948.33	187.602	-0.255088	-0.396719	-0.518034	-0.32365	-0.0636125	0.520048	0.301276	0.172579	0.405749	0.887547
RSc1348	cysB1	transcriptional regulator CysB-like protein	5512	7054	4194	5586.67	1431.46	5722	3389	3060	4057	1451.29	3083	3265	4028	3458.67	501.384	2561	2558	3773	2964	700.616	2105	5538	4267	3970	1735.66	4054	4905	3618	4192.33	654.557	-0.560998	-0.381296	-0.618353	-0.54313	-0.171479	0.168717	0.357976	0.130888	0.182108	0.702875
RSc1349	ripV1	Type III effector protein	1350	2059	990	1466.33	543.912	1634	1556	1581	1590.33	39.8288	1609	1209	722	1180	444.211	817	1187	2090	1364.67	654.833	678	1495	1122	1098.33	409.014	1078	1242	1143	1154.33	82.5853	0.062781	0.0325565	0.18713	-0.440482	-0.0646711	0.920616	0.960487	0.750815	0.408305	0.918459
RSc1351	phcK	putative transmembrane sensor histidine kinase transcription regulator protein	764	901	972	879	105.731	633	651	374	552.667	154.991	0	0	0	0	0	486	571	209	422	189.296	507	650	425	527.333	113.87	426	342	243	337	91.6024	-0.827115	-12.7479	-0.860879	-0.779583	-1.19111	0.11375	5.5488e-08	0.102925	0.135561	0.028876
RSc1352		two-component response regulator transcription regulator protein	410	523	468	467	56.5066	307	343	238	296	53.3573	10	10	0	6.66667	5.7735	229	298	187	238	56.0446	111	273	238	207.333	85.2428	133	279	117	176.333	89.2711	-0.766486	-5.90384	-0.713937	-1.22833	-1.27622	0.273229	4.44215e-06	0.309962	0.0807745	0.0712541
RSc1353	ilvG	acetolactate synthase 2 catalytic subunit	3062	2979	4014	3351.67	575.097	384	248	340	324	69.3974	270	186	171	209	53.3573	339	268	154	253.667	93.3292	682	1066	595	781	250.621	273	324	153	250	87.7895	-3.49476	-3.75549	-3.47884	-2.13787	-3.58065	4.43695e-06	2.36892e-06	4.93009e-06	0.000346064	3.71706e-06
RSc1354	menG	ribonuclease activity regulator protein RraA	1331	1356	1629	1438.67	165.307	156	103	68	109	44.3058	137	104	76	105.667	30.5341	92	109	110	103.667	10.116	265	481	221	322.333	139.159	110	189	63	120.667	63.6736	-3.89587	-3.51712	-3.54435	-2.22934	-3.462	1.49051e-06	3.94119e-06	3.52918e-06	0.000218133	4.4815e-06
RSc1355		hypothetical protein	927	855	981	921	63.2139	97	67	119	94.3333	26.1024	91	60	57	69.3333	18.8237	113	74	55	80.6667	29.5691	191	234	85	170	76.6877	71	54	27	50.6667	22.1886	-3.36631	-3.49767	-3.28735	-2.47675	-4.0365	4.20032e-05	3.153e-05	5.4118e-05	0.000547022	9.49035e-06
RSc1356	ripG6, gala6	Type III effector protein GALA6	1190	852	954	998.667	173.371	1228	2525	3808	2520.33	1290.01	3066	2008	2090	2388	588.595	1058	2256	4356	2556.67	1669.43	852	884	1445	1060.33	333.515	594	621	1161	792	319.848	1.22929	1.59895	1.48343	0.057303	-0.146431	0.0357008	0.00873303	0.0138192	0.933773	0.822873
RSc1357	ripG7, gala7	Type III effector protein GALA7	2516	630	720	1288.67	1063.85	4432	10841	25959	13744	11053.2	17551	9704	12084	13113	4023.43	4952	11534	27379	14621.7	11527.9	2819	1950	9095	4621.33	3898.6	1846	2475	7731	4017.33	3231.47	3.35137	3.7218	3.67751	1.64993	1.77533	0.00466303	0.00202903	0.00255484	0.105136	0.086235
RSc1358	aceA	isocitrate lyase	145731	118870	122868	129156	14492.6	33862	19464	30872	28066	7598.08	46238	15380	26923	29513.7	15591.3	24517	16496	23419	21477.3	4348.75	20363	106249	74273	66961.7	43407.3	13280	20511	12852	15547.7	4303.7	-2.30506	-1.81279	-2.29645	-0.990806	-2.82447	0.00174137	0.00848781	0.00179421	0.119646	0.000372575
RSc1359		hypothetical protein	3171	2075	3348	2864.67	689.574	1729	1026	1292	1349	354.949	1043	946	513	834	282.193	1247	883	803	977.667	236.654	1190	1989	1870	1683	431.077	934	1053	828	938.333	112.563	-1.18937	-1.49733	-1.25318	-0.753035	-1.36178	0.00461628	0.000909593	0.00332933	0.0529171	0.00181067
RSc1360		transcription regulator protein	778	977	630	795	174.124	826	1025	680	843.667	173.177	454	698	532	561.333	124.617	326	702	385	471	202.215	268	949	612	609.667	340.506	331	576	450	452.333	122.517	0.00567118	-0.211207	-0.527315	-0.494296	-0.571787	0.98859	0.541232	0.110547	0.134661	0.0845015
RSc1361		hypothetical protein	226	569	180	325	212.558	277	629	17	307.667	307.15	161	348	57	188.667	147.46	184	486	22	230.667	235.494	115	156	34	101.667	62.0833	104	198	9	103.667	94.5004	-0.922012	-0.840236	-0.903269	-1.85549	-2.06676	0.336268	0.372249	0.34512	0.0545818	0.0371252
RSc1362		putative 2-haloalkanoic acid dehalogenase protein	1528	8275	5409	5070.67	3386.2	1153	6482	1904	3179.67	2884.45	2302	6289	798	3129.67	2837.52	954	3308	3201	2487.67	1329.27	963	29744	3468	11391.7	15942.9	463	9693	1170	3775.33	5137.03	-0.907768	-0.199183	-0.566063	0.328014	-0.950014	0.317834	0.853295	0.546612	0.74727	0.300366
RSc1363	aceB	malate synthase	9353	17868	23670	16963.7	7201.21	5385	17182	5525	9364	6770.95	8261	17407	3116	9594.67	7238.24	5584	9186	6611	7127	1855.61	3358	91546	10863	35255.7	48893.1	1935	30843	2493	11757	16531.3	-1.26361	-0.716002	-0.960359	0.0546803	-1.29229	0.221767	0.510955	0.356544	0.967414	0.22575
[truncated: 3,169 more rows]
