# Supplementary material for: PhcQ mainly contributes to the regulation of quorum sensing‐dependent genes, in which PhcR is partially involved, in Ralstonia pseudosolanacearum strain OE1‐1
Source: Mol Plant Pathol. 2021 Aug 21;22(12):1538–52. doi: 10.1111/mpp.13124 (PMC8578825; doi:10.1111/mpp.13124)
Supplement: Supplementary file 5 — TABLE S3 RNA‐sequencing data for transcripts of PhcR‐regulated genes in Ralstonia pseudosolanacearum strains OE1‐1, ΔphcB, ΔphcK, ΔphcA, ΔphcR, and ΔphcQ grown in quarter‐strength M63 medium, and predicted functions of proteins encoded by the genes [file MPP-22-1538-s003.xlsx]

## Sheet: Sheet2
Table S3 RNA-sequencing data for transcripts of PhcR-regulated genes in Ralstonia pseudosolanacearum strain OE1-1, and phcB-deletion (ΔphcB), phcK-deletion (ΔphcK), phcA-deletion (ΔphcA), phcR-deletion (ΔphcR) and phcQ-deletion (ΔphcQ) mutants grown in one-quarter-strength M63 medium, and predicted function of proteins encoded by the genes
Gene ID	Gene name	Description	Count values					log (fold change)a					q-valueb
			OE1-1
			value 1	value 2	value 3	mean	STDEV	ΔphcB	ΔphcK	ΔphcA	ΔphcR	ΔphcQ	ΔphcB	ΔphcK	ΔphcA	ΔphcR	ΔphcQ
RSc0036		putative signal peptide protein	664	407	756	609	180.884	-1.58382	-3.46477	-1.7706	-3.32312	-2.64156	0.289664	0.0315515	0.22868	0.0349596	0.0738774
RSc0050		hypothetical protein	5340	7967	12735	8680.67	3748.8	-3.71651	-3.93112	-3.83026	-2.12317	-3.40281	8.16948e-06	4.8767e-06	5.86873e-06	0.000885286	1.67308e-05
RSc0092		hypothetical protein	3932	2266	1521	2573	1234.47	1.39145	1.91433	1.95974	2.02766	2.14077	0.0255395	0.00413122	0.00333875	0.00261182	0.00185538
RSc0093	ahcY	S-adenosyl-L-homocysteine hydrolase	26522	21554	11268	19781.3	7779.97	1.75136	2.42214	2.64055	2.56254	2.75098	0.0135123	0.00174137	0.000885405	0.00108025	0.000678414
RSc0118		hypothetical protein	13142	9601	35325	19356	13942.4	-5.26757	-5.85799	-5.5231	-2.0699	-5.3432	3.46337e-06	1.54238e-06	2.3551e-06	0.00473045	3.08591e-06
RSc0218		hypothetical protein	9274	11175	27423	15957.3	9974.95	-6.40661	-7.19712	-6.95936	-2.29414	-7.92129	1.54341e-06	7.32607e-07	8.93557e-07	0.00391713	3.79188e-07
RSc0324		hypothetical conserved protein	5785	5409	4509	5234.33	655.687	-3.81132	-4.01154	-3.85073	-2.36082	-3.55412	4.7977e-07	3.23512e-07	4.51025e-07	3.92741e-05	8.48353e-07
RSc0490	rplM	50S ribosomal protein L13	14727	21684	10908	15773	5463.62	1.76499	2.065	2.17189	2.17264	2.95872	0.0613147	0.0317304	0.0242405	0.0258342	0.0050246
RSc0598		hypothetical protein	1201	696	936	944.333	252.603	-3.20999	-4.33875	-3.05392	-3.01043	-3.77033	0.0165839	0.00386641	0.0208871	0.0238427	0.00736545
RSc0798		putative purine nucleoside permease protein	3400	4567	8577	5514.67	2715.49	-4.25815	-4.38919	-4.07012	-2.06066	-4.59877	6.17616e-06	4.9496e-06	9.37861e-06	0.00214297	3.20945e-06
RSc0800		putative ferrisiderophore receptor signal peptide protein	462	151	513	375.333	195.945	4.25314	6.79643	6.76891	3.49605	5.03907	0.00189843	8.09338e-05	9.1335e-05	0.00585309	0.000716436
RSc0801		putative lipoprotein transmembrane	756	113	315	394.667	328.82	4.00418	6.13143	6.25136	2.981	4.18174	0.00227403	0.000116756	0.000110173	0.0109631	0.00174003
RSc0816		hypothetical protein	258	4	9	90.3333	145.225	-2.17213	-4.5903	-5.10173	-5.61696	-6.79774	0.130705	0.00906369	0.00682457	0.00302934	0.00216952
RSc0830		hypothetical protein	170	66	117	117.667	52.0032	3.0457	3.11512	3.09657	2.37052	3.24468	2.63643e-05	2.29944e-05	2.29867e-05	0.000234731	1.49832e-05
RSc1013		putative ribokinase protein	2288	2373	2574	2411.67	146.868	-2.02455	-2.46921	-2.51205	-2.3283	-2.06911	0.000713568	0.000124858	0.000109861	0.000201843	0.000553264
RSc1075		two-component system sensor histidine kinase transcription regulator protein	2777	1587	1395	1919.67	748.653	-1.84051	-2.66705	-2.24392	-2.45396	-2.72787	0.000408354	1.49832e-05	7.20618e-05	3.20596e-05	1.21275e-05
RSc1334		D--3-hydroxybutyrate oligomer hydrolase	15783	13804	31437	20341.3	9659.94	-2.96846	-3.42314	-2.92071	-2.05791	-3.49513	0.000411628	0.000139273	0.000482281	0.00523331	0.000111278
RSc1353	ilvG	acetolactate synthase 2 catalytic subunit	3062	2979	4014	3351.67	575.097	-3.49476	-3.75549	-3.47884	-2.13787	-3.58065	4.43695e-06	2.36892e-06	4.93009e-06	0.000346064	3.71706e-06
RSc1354	menG	ribonuclease activity regulator protein RraA	1331	1356	1629	1438.67	165.307	-3.89587	-3.51712	-3.54435	-2.22934	-3.462	1.49051e-06	3.94119e-06	3.52918e-06	0.000218133	4.4815e-06
RSc1355		hypothetical protein	927	855	981	921	63.2139	-3.36631	-3.49767	-3.28735	-2.47675	-4.0365	4.20032e-05	3.153e-05	5.4118e-05	0.000547022	9.49035e-06
RSc1494		putative integrase-like protein	457	14	0	157	259.902	-2.75137	-2.97833	-3.62414	-5.17096	0.839846	0.182442	0.19129	0.140279	0.0438455	0.690842
RSc1501	mel	Tyrosinase	51455	78668	137259	89127.3	43847.8	-4.80611	-4.4193	-4.58931	-2.03983	-5.24196	1.28078e-06	2.91441e-06	2.01726e-06	0.00170396	6.66211e-07
RSc1502		hypothetical protein	38096	35550	81918	51854.7	26066.7	-5.11378	-4.75742	-4.74102	-2.56426	-5.27653	2.36396e-06	4.66341e-06	4.49885e-06	0.000701952	1.84084e-06
RSc1503		hypothetical protein	22409	11104	19035	17516	5803.56	-3.41717	-5.238	-5.10471	-2.60548	-5.44131	0.00213372	9.04543e-05	0.000108265	0.00927335	7.08633e-05
RSc1546		Peroxidase / Pyruvate formate lyase - related protein	18102	21763	23787	21217.3	2881.51	-3.78333	-4.21429	-4.13186	-2.29115	-3.90104	2.59627e-07	1.20046e-07	1.40076e-07	2.57699e-05	2.02039e-07
RSc1725		hypothetical protein	8982	16491	27423	17632	9273.3	-9.08446	-10.5985	-10.9719	-3.46141	-10.3427	0.00015507	6.86674e-05	5.54563e-05	0.0237832	7.33684e-05
RSc1726		hypothetical protein	71656	100050	85536	85747.3	14198.2	-8.89205	-8.47855	-9.69139	-3.37712	-9.23566	4.05822e-07	5.675e-07	2.39465e-07	0.000626908	3.13128e-07
RSc1727		hypothetical protein	121559	156972	133272	137268	18041.5	-8.16758	-7.96301	-8.05684	-3.51448	-8.57183	5.62201e-07	6.66925e-07	6.41331e-07	0.000381355	4.15725e-07
RSc1728		hypothetical protein	18266	17401	24813	20160	4052.76	-6.55868	-6.89997	-7.0432	-3.74338	-6.15956	3.57703e-08	3.1588e-08	2.76773e-08	1.71739e-06	4.91456e-08
RSc1771	gbd1	NAD-dependent 4-hydroxybutyrate dehydrogenase oxidoreductase protein	2636	1736	2439	2270.33	473.113	-1.51119	-2.22763	-1.95418	-2.02944	-2.56103	0.00407512	0.000198427	0.00062025	0.000445251	6.11036e-05
RSc1802		putative transcription regulator protein	3386	3587	6111	4361.33	1518.58	-5.09353	-5.45972	-5.1308	-2.17935	-5.81207	1.07483e-06	6.69342e-07	1.036e-06	0.00126142	4.20826e-07
RSc1892		two-component system response regulator transcription regulator protein	5487	10939	7308	7911.33	2775.62	-5.02587	-6.67594	-6.41326	-2.59753	-6.27016	7.65953e-05	8.7991e-06	1.13102e-05	0.0060575	1.31565e-05
RSc1910		hypothetical protein	29253	23524	35001	29259.3	5738.5	-5.82508	-5.94757	-6.02503	-2.5463	-6.24103	9.71005e-08	8.86013e-08	8.19427e-08	9.04543e-05	6.91354e-08
RSc2022		hypothetical protein	1808	631	711	1050	657.665	-1.68562	-1.74049	-1.61772	-2.26027	-2.346	0.0105762	0.00873434	0.0132559	0.00157053	0.00125905
RSc2026		hypothetical protein	2753	14	9	925.333	1582.81	-2.59004	-1.21289	-1.70145	-5.77331	-1.61709	0.354235	0.698628	0.573541	0.0493179	0.592624
RSc2238		hypothetical protein	665	418	477	520	128.992	2.45362	2.39496	2.9538	2.1824	3.22238	0.00241733	0.00296322	0.000668346	0.00508695	0.000335445
RSc2242	pobB	4-hydroxybenzoate 3-monooxygenase	3811	415	927	1717.67	1830.87	-0.631618	-2.0915	-2.08698	-2.08207	-2.3979	0.538099	0.0422855	0.0422447	0.0437816	0.0240414
RSc2291		putative transglycosylase protein	92	25	90	69	38.1182	-1.88631	-2.39251	-2.38051	-4.32546	-2.50376	0.306875	0.207193	0.190099	0.037565	0.171833
RSc2508		hypothetical protein	55789	76385	51462	61212	13317.1	-5.786	-7.13938	-7.14692	-2.67265	-7.14409	9.55287e-08	3.20767e-08	3.20767e-08	5.3162e-05	3.20767e-08
RSc2509		hypothetical protein	9753	836	747	3778.67	5174.12	-3.80856	-4.58711	-3.58655	-2.2733	-3.25485	0.00179273	0.000594642	0.00264247	0.02906	0.00478295
RSc2914	cyoD1	transmembrane cytochrome O ubiquinol oxidase subunit IV	956	567	765	762.667	194.51	1.9379	2.17955	2.7723	2.20799	2.3882	0.00447601	0.00205527	0.000328492	0.00196231	0.00103826
RSc2915	cyoC1	transmembrane cytochrome O ubiquinol oxidase (subunit III) oxidoreductase protein	1396	1104	1737	1412.33	316.816	2.05284	2.13384	2.68947	2.14765	2.4245	0.00614361	0.00482729	0.00101759	0.00512853	0.0021079
RSc2916	cyoB1	transmembrane cytochrome O ubiquinol oxidase subunit I	3258	2527	3132	2972.33	390.782	2.34517	2.36119	2.75697	2.30137	2.59965	0.000967868	0.000919621	0.000263495	0.00117924	0.00042284
RSc2921	ggt2	gamma-glutamyltranspeptidase precursor	3730	2326	8865	4973.67	3442.33	-4.7629	-4.36897	-4.57707	-3.04712	-4.89501	0.000416424	0.000660312	0.000491712	0.0060457	0.000328492
RSc2998	infA	translation initiation factor IF-1	5996	7133	7821	6983.33	921.66	1.34575	1.43461	1.1834	2.01912	2.23012	0.0501922	0.0369303	0.079526	0.00626663	0.00323214
RSc3001	rpmD	50S ribosomal protein L30	8543	5388	10458	8129.67	2560.15	1.83178	1.83675	1.77827	2.19914	2.50673	0.0193195	0.0194485	0.021874	0.00708494	0.00309207
RSc3002	rpsE	30S ribosomal protein S5	17030	12306	20763	16699.7	4238.17	1.64601	1.56067	1.9396	2.00434	2.39399	0.0319416	0.0411518	0.0140887	0.0126704	0.00437612
RSc3004	rplF	50S ribosomal protein L6	15817	16356	16641	16271.3	418.474	1.96687	1.86137	2.04473	2.22125	2.52173	0.0235098	0.0304494	0.0185495	0.0129979	0.00619615
RSc3005	rpsH	30S ribosomal protein S8	11441	9720	10350	10503.7	870.73	1.71319	1.63693	1.97363	2.06438	2.44564	0.0420309	0.0513104	0.0218154	0.0191517	0.00723508
RSc3006	rpsN	30S ribosomal protein S14	11548	7685	9297	9510	1940.29	1.74642	1.71074	1.87328	2.09342	2.4218	0.0302486	0.0336035	0.0209852	0.0124124	0.00514665
RSc3007	rplE	50S ribosomal protein L5	13457	12184	11385	12342	1045	1.56736	1.57702	1.83933	2.07797	2.46407	0.050772	0.0495485	0.0244565	0.0142765	0.00513186
RSc3008	rplX	50S ribosomal protein L24	8211	5742	6615	6856	1252.02	1.51864	1.55628	1.45619	2.07701	2.32335	0.0594977	0.0540939	0.0674847	0.0143247	0.0073296
RSc3009	rplN	50S ribosomal protein L14	7717	8116	7119	7650.67	501.799	1.47986	1.492	1.40678	2.02794	2.33213	0.0713283	0.0684898	0.0838583	0.018519	0.0081867
RSc3014	rplV	50S ribosomal protein L22	13097	11827	11871	12265	720.869	1.91382	1.88044	2.19387	2.1493	2.51766	0.0267465	0.0291671	0.0132243	0.0162454	0.00653415
RSc3015	rpsS	30S ribosomal protein S19	10818	11973	10143	10978	925.432	1.78829	1.71848	2.08406	2.0524	2.40939	0.0390027	0.0458573	0.0187877	0.0227872	0.00949932
RSc3016	rplB	50S ribosomal protein L2	17355	27991	16398	20581.3	6434.78	1.71946	1.74772	2.22094	2.01558	2.52358	0.0536368	0.0506903	0.0166073	0.0304494	0.00935411
RSc3017	rplW	50S ribosomal protein L23	7066	12943	7290	9099.67	3330.31	1.72932	1.95656	2.13331	2.37543	2.76284	0.0664868	0.0409944	0.0266698	0.0182851	0.00791744
RSc3018	rplD	50S ribosomal protein L4	10840	11966	9513	10773	1227.87	1.29679	1.47005	1.79953	2.01382	2.49826	0.127722	0.08707	0.0398327	0.0268062	0.00855374
RSc3022	fusA1	elongation factor G	26241	30161	28530	28310.7	1969.18	2.19258	2.18073	2.48771	2.18734	2.77543	0.0043878	0.00453889	0.00180532	0.00447099	0.000852268
RSc3023	rpsG	30S ribosomal protein S7	10982	11715	8775	10490.7	1530.35	1.68691	1.77725	1.87028	2.11877	2.60591	0.0232069	0.0177731	0.0131789	0.00663401	0.00171612
RSc3035	rplL	50S ribosomal subunit protein L7/L12	16476	12784	15318	14859.3	1888.25	1.91772	1.76997	1.98101	2.13682	2.49643	0.0297557	0.0426342	0.0252198	0.0185521	0.00786563
RSc3036	rplJ	50S ribosomal protein L10	18028	24134	17577	19913	3662.44	1.71169	1.52365	1.9441	2.02849	2.60417	0.0485396	0.0755775	0.0279977	0.0242689	0.00620057
RSc3144		hypothetical protein	4280	4821	3294	4131.67	774.231	-3.89685	-5.09348	-4.56406	-2.30662	-4.52388	0.00196302	0.000370896	0.000731644	0.0318538	0.000757813
RSc3151		putative transmembrane protein	27758	20761	43407	30642	11595.2	-5.1806	-5.02544	-4.8482	-2.19249	-5.40471	7.61242e-07	9.73498e-07	1.27228e-06	0.00101963	5.61362e-07
RSc3288	lecM	probable sugar-binding lectin protein	24221	39380	66627	43409.3	21488.2	-9.02188	-9.40488	-8.96707	-3.2686	-9.18276	0.000131992	0.00011032	0.000133159	0.0307162	0.0001212
RSc3292		hypothetical protein	4538	2576	3636	3583.33	982.06	-4.52196	-5.48024	-6.332	-2.40735	-6.20604	2.50153e-05	5.28152e-06	1.8371e-06	0.00276601	2.03527e-06
RSc3370		hypothetical protein	1455	1633	2439	1842.33	524.337	-3.52487	-3.65794	-3.52295	-2.37424	-4.36558	2.97531e-05	2.35794e-05	3.01521e-05	0.000741247	4.93009e-06
RSc3386		putative outermembrane signal peptide protein	423	399	324	382	51.643	1.79709	2.04797	2.06564	2.03097	2.723	0.00459312	0.00189954	0.00179798	0.0020925	0.000202723
RSc3399		hypothetical protein	3603	1410	63	1692	1786.77	-1.51225	-1.76065	-1.22003	-2.28728	-1.07375	0.162431	0.107372	0.255306	0.0434979	0.337376
RSp0100		putative ferrisiderophore receptor protein	1260	252	1764	1092	769.873	2.57324	3.13231	3.29725	2.30392	2.95197	0.0151759	0.00496845	0.0036917	0.0262689	0.00783869
RSp0116		putative lipoprotein	872	1288	4473	2211	1969.96	-5.20699	-5.64803	-4.90087	-4.2461	-5.04993	0.0029009	0.00171427	0.00361671	0.00745051	0.00302917
RSp0158		hypothetical protein	403	315	1737	818.333	796.804	1.3566	0.777801	-0.251027	2.96252	1.6999	0.311133	0.572444	0.866718	0.0358702	0.211821
RSp0165		hypothetical protein	157	60	45	87.3333	60.7975	0.737844	1.08865	0.593863	2.33017	0.920493	0.428546	0.24368	0.534402	0.0173463	0.314412
RSp0169		putative transmembrane protein	75832	120180	65403	87138.3	29086.2	-7.65029	-8.16209	-7.7292	-3.27798	-7.99937	1.03682e-06	6.66211e-07	9.66282e-07	0.000783048	7.73649e-07
RSp0172		hypothetical protein	8603	9444	7578	8541.67	934.511	-7.12869	-7.69062	-6.9378	-3.22847	-7.22379	1.61338e-05	1.0089e-05	1.94792e-05	0.00363604	1.48711e-05
RSp0173		putative NIFS-like protein	8500	6717	7821	7679.33	899.902	-6.65522	-6.20676	-7.31631	-3.46383	-6.84822	1.21275e-05	1.97144e-05	6.15935e-06	0.00138135	9.66017e-06
RSp0174		methyltransferase protein	9120	8478	6921	8173	1130.78	-6.15763	-6.22934	-6.5381	-2.92714	-6.04881	9.03637e-07	8.63353e-07	6.35445e-07	0.000419109	1.04525e-06
RSp0211		hypothetical protein	695	1008	1809	1170.67	574.538	-3.86052	-3.84579	-4.60404	-2.57601	-4.57055	8.43058e-05	7.83175e-05	2.04737e-05	0.00165849	2.09906e-05
RSp0212		dioxygenase signal peptide protein	2091	1302	2709	2034	705.23	-2.5544	-3.67652	-2.69541	-2.04773	-3.19748	0.0121507	0.00142319	0.008127	0.0315759	0.00309163
RSp0220		two-component transmembrane sensor histidine kinase transcription regulator protein	1549	1399	1170	1372.67	190.867	-2.83564	-3.21395	-3.36385	-3.10384	-3.91243	0.00118356	0.000407825	0.000286719	0.000549319	9.268e-05
RSp0277	treA	periplasmic alpha,alpha-trehalase signal peptide protein	10146	11554	16920	12873.3	3574.53	-5.90612	-6.17045	-5.88177	-2.03816	-6.72851	4.78449e-08	3.62779e-08	4.78449e-08	0.000263495	2.64899e-08
RSp0342	flgB	flagellar basal-body rod protein FlgB	803	438	4167	1802.67	2055.69	2.90538	2.89922	2.32094	2.20947	3.5426	0.00128617	0.00133441	0.00549136	0.00757431	0.000364707
RSp0343	flgC	flagellar basal-body rod protein FlgC	686	488	3465	1546.33	1664.56	3.49914	3.72067	3.06033	2.68474	4.03643	0.000259526	0.000165471	0.000724303	0.00185117	9.80482e-05
RSp0344	flgD	basal-body rod modification protein FlgD	1196	809	4950	2318.33	2287.29	3.57616	3.665	3.02864	2.66901	3.99356	0.000134305	0.000113923	0.000502566	0.00130472	6.49221e-05
RSp0347	flgG	flagellar basal-body rod protein FlgG	1238	760	3825	1941	1649	3.0376	3.09656	2.68503	2.01067	3.45372	0.00088846	0.000792289	0.00199024	0.0116285	0.000366352
RSp0348	flgH	flagellar L-ring protein precursor	578	423	1296	765.667	465.775	3.00563	3.22432	2.6998	2.17794	3.50413	0.000425233	0.000251033	0.000935507	0.0041006	0.000132474
RSp0349	flgI	flagellar basal body P-ring protein	621	457	891	656.333	219.147	3.19549	3.07013	2.70987	2.07525	3.25693	8.40037e-05	0.000117033	0.000322401	0.00240885	7.73644e-05
RSp0350	flgJ	flagellar protein flgJ	614	516	549	559.667	49.8631	3.1689	3.11324	2.68367	2.1247	3.28352	5.31639e-05	6.16605e-05	0.000217847	0.00142319	4.16497e-05
RSp0351	flgK	flagellar hook-associated protein FlgK	313	372	594	426.333	148.17	4.76009	4.49779	4.60304	2.59315	4.86351	9.36714e-06	1.55552e-05	1.23138e-05	0.00119422	8.61433e-06
RSp0377	fliN	flagellar motor switch protein FliN	459	300	1071	610	407.076	3.61868	3.15571	2.94429	2.30909	3.94108	0.000201531	0.000584105	0.00106947	0.00508882	0.000110561
RSp0378	fliM	flagellar motor switch protein FliM	631	348	1629	869.333	672.936	3.55574	3.10858	2.73516	2.2757	3.9014	0.00019096	0.000553264	0.00148272	0.00463539	9.87346e-05
RSp0382	fliC	flagellin protein	1779	5836	5436	4350.33	2235.8	5.43846	4.83603	5.5772	2.21275	5.25609	0.000217834	0.000506202	0.000180423	0.0413547	0.000317875
RSp0383	fliD	flagellar hook-associated protein 2	496	568	504	522.667	39.4631	5.11158	4.75904	5.17221	2.59123	4.90907	1.44268e-05	2.56951e-05	1.40669e-05	0.00256568	2.04737e-05
RSp0388		hypothetical protein	638	356	1575	856.333	638.155	3.67514	3.55259	3.15912	2.01971	3.90325	7.73318e-05	0.000100311	0.00024971	0.00591459	4.91492e-05
RSp0394	fliJ	flagellar protein	287	250	450	329	106.41	3.62524	3.61722	2.89465	2.31914	3.46416	1.13623e-05	1.19303e-05	8.12622e-05	0.00053374	1.80043e-05
RSp0406		hypothetical protein	1221	2674	2214	2036.33	742.615	-3.71058	-3.87259	-4.39044	-2.10044	-4.16136	0.000192847	0.000138043	5.18092e-05	0.00869945	7.49057e-05
RSp0407		hypothetical protein	1547	3706	5589	3614	2022.57	-2.94043	-4.2751	-4.47886	-2.07679	-3.63258	0.0012039	7.14542e-05	4.85935e-05	0.0101561	0.000233904
RSp0426		hypothetical protein	628	498	468	531.333	85.049	-1.75853	-1.73717	-1.76038	-2.38861	-2.31176	0.0730436	0.0692451	0.0707874	0.019053	0.0213337
RSp0509		putative signal peptide protein	128	61	108	99	34.3948	-1.15658	-1.37433	-1.43967	-3.87366	-1.16403	0.509449	0.416734	0.393327	0.0435111	0.492618
RSp0569		putative Mannose-binding lectin	52653	54259	39924	48945.3	7853.86	-5.77172	-5.41116	-5.51992	-3.38922	-5.76297	2.23279e-07	3.51731e-07	3.03813e-07	1.90084e-05	2.21962e-07
RSp0598		putative response regulator transcription regulator protein	176	103	198	159	49.7293	4.51004	4.1142	4.5306	2.26139	4.62769	0.000111101	0.000233216	0.000111101	0.011735	9.91767e-05
RSp0609		hypothetical protein	1716	9	9	578	985.537	-0.846029	-3.38304	-3.74852	-7.1135	-2.73549	0.671677	0.169562	0.145547	0.0208491	0.2909
RSp0673		lipoprotein	275	217	162	218	56.5066	3.91054	4.02661	3.52715	3.51464	5.03486	6.62665e-05	5.00592e-05	0.000145346	0.000143649	7.48827e-06
RSp0674		lipoprotein	217	132	171	173.333	42.548	3.34017	3.56982	3.23258	3.02235	4.80484	1.70096e-05	9.37861e-06	2.3038e-05	3.97155e-05	6.66211e-07
RSp0676	metE	5-methyltetrahydropteroyltriglutamate-- homocysteine methyltransferase	34219	10115	12717	19017	13229.4	2.14992	2.59912	3.21463	2.62027	2.44798	0.013433	0.00424064	0.00101966	0.00380779	0.00589967
RSp0722		L-aspartate dehydrogenase	3614	2183	7497	4431.33	2749.67	-3.44684	-3.93205	-3.10212	-2.21037	-3.85198	0.000625585	0.000257811	0.00131677	0.011013	0.000270061
RSp0814	mqo	malate:quinone oxidoreductase	298	179	216	231	60.9016	3.39487	3.44514	3.63331	3.48807	4.23779	2.94345e-05	2.67405e-05	1.72988e-05	2.35794e-05	4.24232e-06
RSp0825		hypothetical protein	2037	185	261	827.667	1048	4.29163	4.48953	4.79704	2.39636	2.39848	0.00218398	0.00133476	0.00101847	0.0397971	0.0408914
RSp0874	hrcC	Hrp conserved HRCC transmembrane protein	919	244	792	651.667	358.715	4.60873	3.87683	4.27422	2.29216	2.81588	7.08642e-05	0.000226368	0.000108641	0.00801886	0.00224173
RSp0876	ripAB, popB	Type III effector protein PopB	921	145	189	418.333	435.878	4.86305	5.05875	5.26993	2.82195	3.30375	0.00219466	0.00142063	0.00123232	0.0304573	0.0162511
RSp0880	pglA	polygalacturonase precursor (pectinase) signal peptide protein	867	339	927	711	323.555	3.11745	2.11123	2.80329	2.03048	3.5524	0.000427145	0.00693063	0.0010664	0.00787446	0.000152166
RSp0907		putative transmembrane protein	211	27	45	94.3333	101.436	-0.647279	-2.38613	-2.14991	-3.72144	-1.8142	0.702776	0.159757	0.199509	0.0384846	0.270676
RSp0957		hypothetical protein	916	477	315	569.333	310.957	-5.05116	-5.39545	-5.98831	-2.83179	-4.60562	0.00137901	0.000977792	0.000551596	0.0272185	0.00259627
RSp0982		hypothetical protein	9578	5965	5481	7008	2238.8	-8.12868	-6.36079	-8.29478	-3.52789	-8.0978	2.35794e-05	0.000122311	2.14728e-05	0.00461439	2.45718e-05
RSp0996	ttuC2	tartrate dehydrogenase oxidoreductase protein	465	369	594	476	112.903	-1.80329	-1.49956	-0.91589	-2.04963	-1.27647	0.0129188	0.031431	0.171816	0.0062719	0.0609976
RSp1003	xpsR	transcription regulator XpsR transcription regulator protein	45086	34665	83448	54399.7	25690.5	-8.5142	-9.36911	-9.24399	-2.46824	-8.83765	8.2356e-09	7.87681e-09	7.87681e-09	7.05776e-05	8.2356e-09
RSp1005		hypothetical protein	5500	1345	1548	2797.67	2342.49	-3.32753	-3.32938	-3.22451	-2.11093	-3.71445	1.87772e-05	1.90084e-05	2.49873e-05	0.000841614	7.21377e-06
RSp1015	epsE	EPS I polysaccharide export inner membrane transmembrane protein	13642	8187	11988	11272.3	2797.03	-6.84634	-6.17704	-6.78881	-2.08225	-6.577	1.07653e-06	2.33421e-06	1.14625e-06	0.00761402	1.49113e-06
RSp1016	wecC	UDP-N-acetyl-D-mannosamine dehydrogenase	37949	24582	40887	34472.7	8690.62	-6.73676	-6.69105	-6.73953	-2.02191	-7.27968	1.0471e-07	1.0714e-07	1.05713e-07	0.00155224	7.07573e-08
RSp1017	epsC	udp-n-acetylglucosamine 2-epimerase protein	13558	16942	22599	17699.7	4567.87	-6.33094	-6.27532	-6.48163	-2.03302	-6.96771	2.74231e-07	2.94994e-07	2.39465e-07	0.00255978	1.5511e-07
RSp1062		ferrisiderophore receptor protein	541	91	270	300.667	226.562	4.52454	6.60734	6.27724	3.54122	5.26086	0.00198313	0.000159734	0.000227151	0.00849629	0.000981687
RSp1079		sigma-54 interacting transcription regulator protein	1327	1798	1890	1671.67	302.014	-3.60178	-4.08166	-3.70053	-2.60557	-3.64985	5.68897e-06	1.89651e-06	4.68733e-06	9.62256e-05	5.13477e-06
RSp1080		hypothetical protein	1171	1236	1161	1189.33	40.7226	-3.05211	-3.91315	-3.62933	-2.94854	-3.79651	4.20588e-05	4.6494e-06	8.88661e-06	5.3162e-05	5.97971e-06
RSp1081		signal peptide protein	582	1057	963	867.333	251.536	-3.72853	-5.23996	-5.13675	-4.87652	-5.0251	0.0048113	0.000665769	0.000774322	0.00111545	0.000851575
RSp1082	tadD2	lipoprotein transmembrane	1501	2063	2133	1899	346.451	-4.88851	-5.07738	-4.694	-3.22249	-4.94329	0.000811964	0.000610234	0.000975441	0.0082362	0.000691296
RSp1083	tadC2	Flp pilus assembly protein TadC	1111	1474	1188	1257.67	191.265	-3.08739	-4.22586	-3.55546	-2.64132	-4.20205	8.37829e-05	6.15935e-06	2.59673e-05	0.000299949	6.32336e-06
RSp1084	tadB2	Flp pilus assembly protein TadB	1114	1463	1161	1246	189.391	-4.22826	-5.95377	-4.84194	-3.74491	-5.64119	0.00170726	0.000213566	0.000811964	0.00382424	0.000290904
RSp1085	cpaF2	secretion ATPase protein	2816	3285	4752	3617.67	1009.96	-6.0022	-5.09066	-5.93155	-2.88337	-5.98347	2.13988e-05	6.99016e-05	2.51601e-05	0.00352771	2.29177e-05
RSp1086	cpaE2	pilus assembly protein	2706	3619	4941	3755.33	1123.72	-6.06832	-6.48416	-5.92816	-2.73652	-5.71589	0.000123268	8.78957e-05	0.000145733	0.014978	0.000189364
RSp1087	cpaC2	Pilus assembly protein CpaC	2758	3908	4833	3833	1039.53	-4.98265	-5.36952	-5.32337	-2.23683	-5.60874	4.51025e-07	2.67246e-07	2.903e-07	0.000419109	2.02231e-07
RSp1088	cpaB2	Flp pilus assembly protein CpaB	933	1044	1512	1163	307.296	-6.73046	-7.37563	-6.86253	-3.88009	-11.3926	0.000361291	0.0002311	0.000344499	0.00721967	4.83472e-05
RSp1090	tadG2	hypothetical protein	3694	5903	7425	5674	1876.01	-7.16075	-6.33618	-6.57952	-2.52932	-6.26276	4.4982e-05	9.56823e-05	7.64681e-05	0.0225348	0.00010186
RSp1091	cpaA2	prepilin peptidase transmembrane protein	26979	35088	39402	33823	6307.37	-6.32216	-7.01948	-6.51533	-2.77049	-6.59185	5.35823e-08	3.35773e-08	4.78449e-08	3.60007e-05	4.69132e-08
RSp1092	flp2	Flp pilus assembly protein, pilin Flp	32838	36376	53055	40756.3	10796.9	-6.02332	-6.83771	-6.31068	-2.75876	-6.35047	1.89726e-07	9.45122e-08	1.47744e-07	0.000119498	1.4238e-07
RSp1094		hypothetical transmembrane protein	791	768	1332	963.667	319.193	-3.95875	-4.81586	-3.99977	-2.30038	-4.43565	0.00340528	0.0011816	0.00309236	0.0479758	0.00170396
RSp1123		putative oxidoreductase protein	4613	2064	468	2381.67	2090.68	-2.78625	-2.62863	-2.68297	-2.28881	-2.47389	0.00303829	0.00505204	0.00418224	0.0106675	0.00724183
RSp1167		hypothetical protein	22141	29552	28368	26687	3981.21	-5.15641	-5.66525	-5.53994	-3.01465	-5.35819	1.4238e-07	8.00122e-08	9.04387e-08	1.16996e-05	1.06919e-07
RSp1168		hypothetical protein	5255	7711	5733	6233	1302.11	-5.86514	-5.73597	-5.03178	-3.33126	-5.55073	0.000727949	0.000861606	0.00171509	0.0147606	0.000952144
RSp1169		hypothetical protein	4346	6335	3816	4832.33	1328.06	-4.74301	-4.8618	-4.24046	-3.14794	-4.32858	4.18239e-05	3.64166e-05	9.9147e-05	0.000867482	8.09254e-05
RSp1180		putative hemagglutinin/hemolysin-related protein	65098	100970	110322	92130	23872.8	-6.71476	-8.44601	-8.32725	-3.59294	-7.93713	1.25582e-06	2.46009e-07	2.67246e-07	0.00015733	3.57582e-07
RSp1181		putative outer membrane efflux transmembrane protein	1984	1872	2943	2266.33	588.68	-5.85216	-6.41947	-6.41019	-3.08709	-5.83089	8.91806e-07	4.76358e-07	4.83453e-07	0.000152238	8.93557e-07
RSp1182		ABC transporter ATP-binding protein	2253	2288	2394	2311.67	73.4189	-4.32373	-6.00388	-5.97986	-4.12047	-6.29308	9.02557e-05	7.88669e-06	8.2567e-06	0.000144472	5.60593e-06
RSp1183		putative hemolysin-type secretion transmembrane protein	1727	1495	1161	1461	284.528	-2.93858	-4.76948	-5.59788	-4.04323	-5.88375	0.0833194	0.00998145	0.00453683	0.0195357	0.00363604
RSp1274		hypothetical protein	6639	6293	8838	7256.67	1380.36	-2.90463	-2.85135	-2.73555	-2.1492	-3.57213	9.94161e-05	0.000113719	0.000175841	0.00111207	1.69171e-05
RSp1363		methyl-accepting chemotaxis transducer transmembrane protein	149	144	144	145.667	2.88675	6.08437	5.68866	6.22637	2.68771	5.87073	5.99567e-06	1.01201e-05	5.15119e-06	0.00302917	8.08631e-06
RSp1367		lipoprotein	1334	800	36	723.333	652.387	-2.04006	-2.23715	-1.61125	-2.81472	-0.975673	0.0667296	0.0504603	0.160846	0.0207167	0.384361
RSp1402	che	chemotaxis response regulator transcription regulator protein	166	366	441	324.333	142.156	4.46208	4.27467	4.25612	2.49656	4.47632	0.000249708	0.000333189	0.00037168	0.0112268	0.000244897
RSp1404		chemotaxis protein	112	59	90	87	26.6271	4.50101	3.94954	4.43243	2.23066	4.34015	9.94161e-05	0.000271421	0.000125848	0.0121507	0.000135775
RSp1405	cheR	chemotaxis protein methyltransferase	164	74	180	139.333	57.1431	4.37272	4.06627	4.44731	2.07506	4.25399	0.000263997	0.000473486	0.00025071	0.026131	0.000347302
RSp1407	cheW	chemotaxis protein CheW	390	408	504	434	61.2862	4.38965	3.98691	4.34819	2.02669	4.30914	6.23362e-06	1.44743e-05	6.94464e-06	0.0031345	7.72786e-06
RSp1408	cheA	chemotaxis sensor histidine kinase transcription regulator protein	622	507	1215	781.333	379.943	4.29758	3.80535	4.12987	2.03701	4.32015	3.14843e-05	8.55852e-05	4.41395e-05	0.0074359	3.27374e-05
RSp1411	motA	flagellar motor protein MotA	223	189	207	206.333	17.0098	4.6301	4.19156	4.73066	2.2738	4.38274	0.00013213	0.000280243	0.000123812	0.0151223	0.00020403
RSp1461		signal peptide protein	963	583	882	809.333	200.151	4.31291	4.08676	4.76014	2.27939	3.88991	5.3617e-05	7.69349e-05	2.26117e-05	0.00523398	0.000110472
RSp1462		hypothetical protein	311	219	333	287.667	60.4759	4.11805	3.81889	4.00559	2.37486	4.06261	1.86738e-06	3.73366e-06	2.34928e-06	0.000233271	2.03527e-06
RSp1466		putative Secreted Aspartic Protease	512	280	234	342	149.01	4.19602	4.26179	4.44416	2.22702	3.5963	0.000356521	0.000305224	0.000234101	0.018788	0.00121845
RSp1467		putative secreted aspartic protease	173	125	90	129.333	41.6693	4.55567	4.34716	4.10045	2.52565	4.04345	0.00092062	0.00126634	0.00193388	0.0255014	0.00210206
RSp1501		Electron transport protein SCO1/SenC precursor	3145	4873	738	2918.67	2076.77	-2.76457	-3.47724	-3.64973	-2.60386	-2.41612	0.00167954	0.000311185	0.000200249	0.00240407	0.00413693
RSp1502		Sulphate-modifying factor-like protein	3931	5102	1026	3353	2098.57	-2.63581	-4.1523	-3.28599	-2.67323	-2.80235	0.00047426	1.05722e-05	7.73644e-05	0.000422923	0.000286836
RSp1504		hypothetical protein	4349	6201	54	3534.67	3153.37	-5.62379	-5.71411	-5.30161	-6.42481	-4.73752	0.0105591	0.0138748	0.0256716	0.00614361	0.0346474
RSp1505	norB	nitric oxide reductase subunit B	17677	14626	306	10869.7	9274.72	-4.8673	-5.04097	-5.41247	-6.26852	-5.17455	0.00257013	0.00246917	0.00177328	0.000553327	0.00181793
RSp1512		putative transcription regulator protein	5078	442	387	1969	2692.61	-1.80691	-2.2582	-1.7329	-2.00521	-1.54425	0.0478458	0.0183527	0.0559986	0.0329811	0.0883965
RSp1526		hypothetical protein	2446	3483	9666	5198.33	3903.7	-5.36026	-6.31852	-6.06732	-3.05838	-5.31018	6.38451e-05	1.96256e-05	2.45731e-05	0.00293553	6.58406e-05
RSp1527		hypothetical protein	926	960	1710	1198.67	443.154	-5.47231	-5.8346	-5.20263	-3.35919	-4.96473	0.00403069	0.00295225	0.00496054	0.034417	0.00590588
RSp1604		hypothetical protein	4782	4026	8316	5708	2290.01	-4.59276	-5.04706	-5.10876	-2.15619	-4.94858	1.15881e-07	6.79902e-08	6.2197e-08	7.79265e-05	7.42764e-08
a Values highlighted in red and blue correspond to expression level of log (fold changes) of < -2 or > 2, respectively, in R. pseudosolanacerum ΔphcB, Δphck, ΔphcA, ΔphcR and ΔphcQ mutants, relative to the expression levels of strain OE1-1.
b Values highlighted in yellow correspond to q-values < 0.05 of the expression levels of R. pseudosolanacearum ΔphcB, ΔphcK, ΔphcA, ΔphcR and ΔphcQ mutants, relative to the expression levels of strain OE1-1.
