# Supplementary material for: PhcQ mainly contributes to the regulation of quorum sensing‐dependent genes, in which PhcR is partially involved, in Ralstonia pseudosolanacearum strain OE1‐1
Source: Mol Plant Pathol. 2021 Aug 21;22(12):1538–52. doi: 10.1111/mpp.13124 (PMC8578825; doi:10.1111/mpp.13124)
Supplement: Supplementary file 6 — TABLE S4 RNA‐sequencing data for transcripts of PhcQ‐regulated genes in Ralstonia pseudosolanacearum strains OE1‐1, ΔphcB, ΔphcK, ΔphcA, ΔphcR, and ΔphcQ grown in quarter‐strength M63 medium, and predicted functions of proteins encoded by the genes [file MPP-22-1538-s004.xlsx]

## Sheet: Sheet2
Table S4 RNA-sequencing data for transcripts of PhcQ-regulated genes in Ralstonia pseudosolanacearum strain OE1-1, and phcB-deletion (ΔphcB), phcK-deletion (ΔphcK), phcA-deletion (ΔphcA), phcR-deletion (ΔphcR) and phcQ-deletion (ΔphcQ) mutants grown in one-quarter-strength M63 medium, and predicted function of proteins encoded by the genes
Gene ID	Gene name	Description	Count values					log (fold change)a					q-valueb
			OE1-1
			value 1	value 2	value 3	mean	STDEV	ΔphcB	ΔphcK	ΔphcA	ΔphcR	ΔphcQ	ΔphcB	ΔphcK	ΔphcA	ΔphcR	ΔphcQ
RSc0018		response regulator transcription regulator protein	13018	12018	16542	13859.3	2376.45	-1.67331	-2.80007	-3.22104	0.349746	-2.24718	0.0041564	7.23594e-05	2.1759e-05	0.524045	0.000457072
RSc0025	phaP2	hypothetical protein	21475	23457	30015	24982.3	4469.66	-4.57036	-4.68908	-4.45489	-1.77696	-4.14952	1.7362e-07	1.45095e-07	2.02231e-07	0.000667917	3.42417e-07
RSc0050		hypothetical protein	5340	7967	12735	8680.67	3748.8	-3.71651	-3.93112	-3.83026	-2.12317	-3.40281	8.16948e-06	4.8767e-06	5.86873e-06	0.000885286	1.67308e-05
RSc0064		putative long-chain-fatty-acid--CoA ligase protein	19065	13112	12744	14973.7	3547.97	-2.17807	-1.80457	-1.67396	-1.44363	-3.13773	2.51601e-05	0.000139205	0.000271421	0.000937694	7.61242e-07
RSc0080		hypothetical protein	9374	4039	22239	11884	9356.02	-2.27804	-2.16139	-1.4848	-1.02842	-2.74529	0.0115887	0.0164179	0.0800809	0.225253	0.00390175
RSc0087		putative NADH-ubiquinone oxidoreductase oxidoreductase protein	951	1444	2619	1671.33	856.923	-1.83625	-1.89835	-1.54819	-1.07016	-2.33736	0.0410281	0.0385581	0.0849721	0.219835	0.013314
RSc0091	metF	5,10-methylenetetrahydrofolate reductase oxidoreductase protein	3746	2773	1890	2803	928.364	1.44312	1.90042	2.03976	1.8993	2.05442	0.00822848	0.00129556	0.00071662	0.00122981	0.00069037
RSc0092		hypothetical protein	3932	2266	1521	2573	1234.47	1.39145	1.91433	1.95974	2.02766	2.14077	0.0255395	0.00413122	0.00333875	0.00261182	0.00185538
RSc0093	ahcY	S-adenosyl-L-homocysteine hydrolase	26522	21554	11268	19781.3	7779.97	1.75136	2.42214	2.64055	2.56254	2.75098	0.0135123	0.00174137	0.000885405	0.00108025	0.000678414
RSc0095		hypothetical protein	770	472	567	603	152.227	-3.31418	-3.48723	-3.06662	0.212361	-3.17861	0.000724303	0.000501926	0.0012507	0.810697	0.000958041
RSc0107		hypothetical protein	1581	2765	3591	2645.67	1010.3	-2.29856	-2.28284	-2.45894	-1.46253	-2.3633	0.00467563	0.00579821	0.00331296	0.0489821	0.004116
RSc0115		putative hemagglutinin-related protein	15885	14829	34416	21710	11016.4	-2.92498	-5.79474	-5.94806	-2.07872	-5.85936	0.0192042	0.000237437	0.000198353	0.0614549	0.000219598
RSc0116		hypothetical protein	14882	26582	37773	26412.3	11446.4	-6.1348	-6.32761	-6.1759	-1.66676	-6.47069	3.57703e-08	3.27461e-08	3.53938e-08	0.00129013	3.1588e-08
RSc0117		hypothetical protein	13449	15983	37314	22248.7	13108.3	-5.30458	-5.68026	-5.75935	-1.39114	-5.90878	3.20767e-08	2.06394e-08	1.84924e-08	0.00177914	1.46531e-08
RSc0118		hypothetical protein	13142	9601	35325	19356	13942.4	-5.26757	-5.85799	-5.5231	-2.0699	-5.3432	3.46337e-06	1.54238e-06	2.3551e-06	0.00473045	3.08591e-06
RSc0119		hypothetical protein	4724	6113	11988	7608.33	3855.96	-5.04101	-4.90261	-5.15084	-1.52196	-4.51226	6.9081e-07	8.48353e-07	5.90854e-07	0.00954239	1.71465e-06
RSc0120		hypothetical protein	3502	3280	6957	4579.67	2061.82	-4.65882	-4.6511	-4.74349	-1.86173	-4.43846	7.53433e-07	7.86509e-07	6.58745e-07	0.0018343	1.08446e-06
RSc0145		putative transmembrane protein	161	113	108	127.333	29.2632	1.10914	1.48135	1.04302	1.21696	2.06799	0.207134	0.0963555	0.236373	0.168587	0.0271014
RSc0161		transmembrane aldehyde dehydrogenase oxidoreductase protein	7938	7652	8055	7881.67	207.322	-2.23661	-2.47319	-2.29378	-1.77207	-2.75564	0.000216508	9.16558e-05	0.000173002	0.00138135	3.37038e-05
RSc0182		hypothetical protein	5445	939	252	2212	2820.85	-0.929413	-2.00682	-2.44987	-1.79109	-2.41339	0.423868	0.0980281	0.0426257	0.126529	0.0475425
RSc0215		short chain dehydrogenase	11836	16458	2259	10184.3	7242.16	-3.56827	-3.69743	-3.58161	-1.25596	-3.60932	0.000430538	0.000314561	0.000420249	0.117323	0.000392779
RSc0216		transport transmembrane protein	3511	2369	306	2062	1624.41	-2.91715	-3.75516	-3.94685	-1.8413	-3.70607	0.0113761	0.00241175	0.00167206	0.0775511	0.00278482
RSc0217		oxidoreductase transmembrane protein	3925	2400	486	2270.33	1723.16	-4.49919	-5.44985	-4.35265	-1.25815	-4.08618	0.00237753	0.000767928	0.00328409	0.303831	0.00435327
RSc0218		hypothetical protein	9274	11175	27423	15957.3	9974.95	-6.40661	-7.19712	-6.95936	-2.29414	-7.92129	1.54341e-06	7.32607e-07	8.93557e-07	0.00391713	3.79188e-07
RSc0219		putative acylphosphatase protein	1307	1073	2484	1621.33	756.197	-4.52038	-4.74088	-3.44853	-2.53405	-4.66333	0.0153848	0.0124479	0.04345	0.110416	0.0124166
RSc0220		hypothetical protein	837	604	828	756.333	132.001	-2.2964	-2.87238	-2.28117	-1.35194	-2.55737	0.000497413	8.23381e-05	0.000541598	0.0165869	0.00020418
RSc0221		hypothetical protein	1977	1027	1314	1439.33	487.244	-2.30439	-2.37621	-1.92286	-1.59369	-2.30632	0.00754762	0.0057529	0.0185672	0.0435498	0.00687523
RSc0232		hypothetical protein	16979	14537	40176	23897.3	14150.5	-6.01142	-6.24241	-6.05439	-1.59824	-5.78962	1.03533e-05	8.06768e-06	1.03533e-05	0.0545818	1.41295e-05
RSc0241		hypothetical protein	631	815	963	803	166.325	-2.41159	-2.44349	-2.23736	-1.3291	-2.12965	8.49444e-05	7.73644e-05	0.000162936	0.00786563	0.000252952
RSc0246		putative calcium binding hemolysin protein	30381	13417	36090	26629.3	11792.9	-2.76081	-2.97798	-2.77869	0.265512	-2.58297	3.04865e-05	1.578e-05	2.87831e-05	0.601302	5.59711e-05
RSc0249		putative calcium binding hemolysin protein	6102	2517	6192	4937	2096.26	-2.8023	-2.75207	-2.8392	0.333148	-2.47351	0.000197676	0.000245125	0.000179657	0.592657	0.000557088
RSc0320		hypothetical protein	3375	6171	486	3344	2842.63	-6.13704	-6.54293	-6.44866	-1.59715	-4.13439	9.06491e-05	6.78259e-05	8.50338e-05	0.124212	0.001304
RSc0324		hypothetical conserved protein	5785	5409	4509	5234.33	655.687	-3.81132	-4.01154	-3.85073	-2.36082	-3.55412	4.7977e-07	3.23512e-07	4.51025e-07	3.92741e-05	8.48353e-07
RSc0334		hypothetical protein	3593	3302	4869	3921.33	833.501	-1.60952	-1.59485	-1.56205	-1.4089	-2.01618	0.000653056	0.00072904	0.00083865	0.0018175	9.16558e-05
RSc0336		signal peptide protein	8121	15974	17325	13806.7	4970.05	-1.80172	-1.13263	-1.85764	-1.01685	-2.03032	0.00985749	0.0858867	0.00836718	0.118042	0.00486539
RSc0337		polyphenol oxidase B precursor	46090	89347	123255	86230.7	38676.8	-3.49375	-2.9839	-3.43201	-1.73763	-3.81771	3.52621e-05	0.000150091	4.25797e-05	0.00691876	1.67308e-05
RSc0343	amtB	ammonium transporter	7619	5111	9765	7498.33	2329.35	-2.10426	-2.55008	-1.91766	-1.86654	-2.39428	0.00219616	0.000499604	0.00400648	0.0045483	0.000825519
RSc0394	rplY	50S ribosomal protein L25/general stress protein Ctc	18298	20275	16281	18284.7	1997.03	1.29655	1.35923	1.80111	1.49663	2.19593	0.0268896	0.0214324	0.00421414	0.0134923	0.00110506
RSc0415		hypothetical protein	2444	2459	2619	2507.33	96.9966	-1.99354	-2.22519	-1.85891	-1.87782	-2.66618	0.00301748	0.00145265	0.00518449	0.00471141	0.000364789
RSc0416		hypothetical protein	2639	6164	4176	4326.33	1767.3	-2.64078	-2.36218	-1.87433	-1.55968	-3.25888	0.0158397	0.0306326	0.0800182	0.133341	0.00581892
RSc0447		hypothetical protein	1906	1429	1863	1732.67	263.86	-2.85202	-2.72141	-2.07658	-1.29579	-2.72165	0.000355242	0.000497413	0.00337141	0.0422083	0.000474199
RSc0451		hypothetical conserved protein	996	919	747	887.333	127.485	-2.40774	-2.66321	-1.83186	-1.7899	-2.5795	0.000595203	0.000266914	0.00407493	0.0046691	0.000330439
RSc0490	rplM	50S ribosomal protein L13	14727	21684	10908	15773	5463.62	1.76499	2.065	2.17189	2.17264	2.95872	0.0613147	0.0317304	0.0242405	0.0258342	0.0050246
RSc0491	rpsI	30S ribosomal protein S9	13377	18752	8838	13655.7	4962.87	1.31256	1.4655	2.00793	1.58391	2.54631	0.133405	0.0952948	0.0275885	0.0787612	0.00909199
RSc0534		lipoprotein transmembrane	2007	1856	1701	1854.67	153.004	-2.40279	-2.26974	-2.83359	-1.658	-3.17995	3.16041e-05	5.30319e-05	6.71952e-06	0.00079148	2.31399e-06
RSc0538		putative transcription regulator protein	8123	7584	15012	10239.7	4141.74	-1.51682	-1.47374	-1.54414	-1.02218	-2.0295	0.0163158	0.0186094	0.0149968	0.0906814	0.00293006
RSc0539	rhlE1	ATP-dependent RNA helicase protein	1594	919	819	1110.67	421.555	1.1487	1.15592	1.59358	1.35938	3.04561	0.21542	0.220099	0.0925588	0.149153	0.00457824
RSc0540		serine/threonine protein kinase	866	567	432	621.667	222.104	1.20543	0.833693	1.34108	1.28034	2.53286	0.197967	0.384792	0.155137	0.179624	0.0134767
RSc0547		putative sugar transporter transmembrane protein	5201	2280	29268	12249.7	14810.5	-3.1625	-3.10794	-2.00588	-0.609472	-3.25444	0.00333875	0.00400964	0.0393575	0.536373	0.00317838
RSc0554	sucC	succinyl-CoA synthetase subunit beta	19437	16937	17271	17881.7	1357.27	1.80143	2.10442	2.26785	1.78697	2.16989	0.00747741	0.00277908	0.00157615	0.0075882	0.00219616
RSc0555	sucD	succinyl-CoA synthetase subunit alpha	13524	12096	15453	13691	1684.72	1.84969	2.18083	2.40203	1.81161	2.22429	0.0060011	0.00204287	0.000991152	0.00660083	0.00175471
RSc0590		putative transcription regulator protein	3255	1444	567	1755.33	1370.78	-2.48053	-3.16551	-2.49303	-1.78039	-2.43662	0.00983347	0.00235015	0.00951553	0.0489755	0.0112923
RSc0591		hypothetical protein	5530	5091	2916	4512.33	1399.78	-1.91545	-1.73651	-1.93313	-1.06713	-2.57548	2.69713e-05	7.08642e-05	2.51192e-05	0.00376908	1.46753e-06
RSc0592		hypothetical protein	832	764	1467	1021	387.741	3.80004	3.36851	3.66449	1.72434	3.92608	4.75858e-05	0.000126494	6.31635e-05	0.0132243	3.92211e-05
RSc0598		hypothetical protein	1201	696	936	944.333	252.603	-3.20999	-4.33875	-3.05392	-3.01043	-3.77033	0.0165839	0.00386641	0.0208871	0.0238427	0.00736545
RSc0606		putative methyl-accepting chemotaxis transmembrane protein	133	87	81	100.333	28.4488	4.19232	3.80312	4.32719	1.88673	4.01365	0.000101257	0.000218152	8.49444e-05	0.0211682	0.000145733
RSc0613		hypothetical protein	9276	24162	10350	14596	8301.79	-4.56067	-5.30862	-5.16592	-1.8592	-5.21598	0.000120479	4.19495e-05	4.70173e-05	0.0323111	4.16191e-05
RSc0626		aldehyde dehydrogenase subunit III	218	250	270	246	26.2298	1.33408	1.04423	1.18641	1.53351	2.35161	0.101329	0.198093	0.144924	0.0636893	0.0091462
RSc0740		hypothetical protein	944	880	387	737	304.793	-3.44314	-2.87738	-3.12803	-1.68869	-4.26602	0.0288769	0.0574082	0.0410281	0.238092	0.0121911
RSc0755		hypothetical protein	1597	444	225	755.333	737.084	-1.07135	-1.50776	-1.28081	-1.76169	-2.02672	0.199297	0.0853905	0.131091	0.0420636	0.0221742
RSc0770		putative transmembrane dehydrogenase (small subunit) oxidoreductase protein	690	981	954	875	160.782	-3.12894	-3.86937	-3.09623	-1.72386	-2.91269	3.16459e-05	5.29906e-06	3.59815e-05	0.00361805	5.93368e-05
RSc0771		putative transmembrane dehydrogenase (large subunit) oxidoreductase protein	3090	3054	3384	3176	181.03	-2.67955	-3.25647	-2.73332	-0.94605	-2.69079	8.58575e-07	1.74141e-07	7.30309e-07	0.00743029	8.34911e-07
RSc0798		putative purine nucleoside permease protein	3400	4567	8577	5514.67	2715.49	-4.25815	-4.38919	-4.07012	-2.06066	-4.59877	6.17616e-06	4.9496e-06	9.37861e-06	0.00214297	3.20945e-06
RSc0799		putative purine nucleoside permease protein	3124	3035	6669	4276	2072.88	-3.827	-3.87286	-3.5716	-1.61625	-3.77968	1.21179e-05	1.08925e-05	2.18325e-05	0.00849629	1.33557e-05
RSc0800		putative ferrisiderophore receptor signal peptide protein	462	151	513	375.333	195.945	4.25314	6.79643	6.76891	3.49605	5.03907	0.00189843	8.09338e-05	9.1335e-05	0.00585309	0.000716436
RSc0801		putative lipoprotein transmembrane	756	113	315	394.667	328.82	4.00418	6.13143	6.25136	2.981	4.18174	0.00227403	0.000116756	0.000110173	0.0109631	0.00174003
RSc0802		putative stomatin-like transmembrane protein	1124	717	936	925.667	203.697	-1.61288	-2.56664	-2.16797	-1.16012	-2.60623	0.0768783	0.00878533	0.0198155	0.185864	0.00753154
RSc0803		hypothetical protein	1769	1807	1602	1726	109.055	-1.40958	-1.4979	-1.34995	-1.26072	-2.11231	0.0182679	0.0132243	0.0243481	0.0315208	0.00148541
RSc0811	sorB	sulfite:cytochrome C oxidoreductase subunit B	2907	1133	1467	1835.67	942.712	-1.85203	-3.72088	-3.19761	-1.99117	-3.66858	0.0246445	0.00027525	0.000839123	0.0155908	0.000310719
RSc0812	sorAb	sulfite:cytochrome C oxidoreductase subunit A	1056	772	1026	951.333	156.03	-3.3379	-4.06049	-3.39871	-1.75565	-3.45968	0.0100008	0.00365438	0.00870041	0.125042	0.0078402
RSc0813	sorAa	sulfite:cytochrome C oxidoreductase subunit A	9229	9509	11196	9978	1064.07	-2.88914	-2.79208	-2.58875	-1.16986	-2.84854	5.89441e-07	8.15096e-07	1.65309e-06	0.00215755	6.66211e-07
RSc0815		hypothetical protein	8526	4754	10476	7918.67	2908.95	-3.47937	-3.39562	-2.82639	-1.23548	-3.77015	0.000100907	0.000124715	0.000613421	0.0630022	5.67863e-05
RSc0816		hypothetical protein	258	4	9	90.3333	145.225	-2.17213	-4.5903	-5.10173	-5.61696	-6.79774	0.130705	0.00906369	0.00682457	0.00302934	0.00216952
RSc0818		endoglucanase c-terminal domain harboring protein	1745	1168	2205	1706	519.599	-2.94579	-2.77153	-2.89826	-1.43353	-3.18103	2.08141e-05	3.67787e-05	2.51601e-05	0.00619615	1.03516e-05
RSc0830		hypothetical protein	170	66	117	117.667	52.0032	3.0457	3.11512	3.09657	2.37052	3.24468	2.63643e-05	2.29944e-05	2.29867e-05	0.000234731	1.49832e-05
RSc0909	rpsA	30S ribosomal protein S1	34286	36060	21879	30741.7	7726.38	1.95348	1.87782	2.16073	1.77868	2.50523	0.00721975	0.0091462	0.00378314	0.0127133	0.00144268
RSc0910	ihfB	integration host factor subunit beta	8048	6068	4725	6280.33	1671.64	1.59317	1.42113	1.98117	1.34158	2.03366	0.0315802	0.0522708	0.0105914	0.0694086	0.00919517
RSc0921		transmembrane ABC transporter protein	634	469	261	454.667	186.913	1.10199	1.96259	1.30968	0.883502	2.18805	0.0241157	0.000585959	0.0095375	0.0642975	0.000219666
RSc0936	rplS	50S ribosomal protein L19	10779	16988	5922	11229.7	5546.75	1.08814	1.14461	1.60657	1.70126	2.23711	0.246864	0.220138	0.090814	0.0824847	0.0264618
RSc0950		hypothetical protein	1830	2009	1899	1912.67	90.2792	-2.43111	-3.0603	-2.68901	-1.07743	-3.05789	8.43058e-05	1.13623e-05	3.49207e-05	0.0260109	1.10566e-05
RSc0952		putative ATP-dependent RNA helicase protein	3092	1853	1971	2305.33	683.823	0.764075	1.29054	1.64511	1.66689	3.46296	0.555568	0.308379	0.194397	0.19926	0.0140012
RSc0971		hypothetical conserved protein	6276	17447	4680	9467.67	6956.23	-2.15282	-2.08468	-1.67897	-1.60599	-2.12404	0.00723508	0.009369	0.0283224	0.035273	0.00869473
RSc1003		carboxypeptidase	2431	3093	3438	2987.33	511.748	-3.18797	-3.63011	-3.51889	-1.60147	-4.2096	1.58136e-05	4.7093e-06	6.14891e-06	0.00398037	1.25582e-06
RSc1013		putative ribokinase protein	2288	2373	2574	2411.67	146.868	-2.02455	-2.46921	-2.51205	-2.3283	-2.06911	0.000713568	0.000124858	0.000109861	0.000201843	0.000553264
RSc1025	fdx	ferredoxin [2FE-2S] protein	537	724	441	567.333	143.918	1.92958	2.05149	2.06604	1.81644	2.21179	0.0121556	0.00840632	0.0078676	0.01687	0.00523398
RSc1074		putative sensory protein with Peptidoglycan-binding (LysM) and FecR domains	4655	4336	3213	4068	757.436	-1.65311	-2.02396	-1.90157	-1.43361	-2.05663	0.000103713	1.5496e-05	2.84433e-05	0.000366803	1.3809e-05
RSc1075		two-component system sensor histidine kinase transcription regulator protein	2777	1587	1395	1919.67	748.653	-1.84051	-2.66705	-2.24392	-2.45396	-2.72787	0.000408354	1.49832e-05	7.20618e-05	3.20596e-05	1.21275e-05
RSc1076		two-component system response regulator transcription regulator protein	1191	2771	2772	2244.67	912.502	-2.30923	-2.01709	-2.08088	-1.31872	-2.08822	0.00033793	0.00107351	0.000766348	0.0153675	0.000747167
RSc1077		hypothetical protein	2900	4103	3492	3498.33	601.525	-1.80674	-1.68906	-1.38319	-1.52518	-2.02256	0.0152963	0.0237794	0.0520647	0.0343896	0.008127
RSc1113		hypothetical protein	2785	7153	7884	5940.67	2757.22	-2.02671	-2.02098	-1.69255	-0.619944	-2.13658	0.0189396	0.0229157	0.0481225	0.45717	0.0151524
RSc1156		methyl-accepting chemotaxis transducer transmembrane protein	484	348	468	433.333	74.3326	3.45736	2.73805	3.42933	0.675528	3.05647	7.50532e-05	0.000508167	7.96511e-05	0.289888	0.000220302
RSc1273		putative lipoprotein	4074	3272	3654	3666.67	401.15	-2.37891	-2.5698	-2.046	-1.41353	-2.76822	0.000642245	0.00033793	0.00200086	0.0178662	0.000173638
RSc1290	rbfA	ribosome-binding factor A	691	507	585	594.333	92.3544	1.04824	1.22489	1.20585	1.52535	2.04242	0.0474344	0.0236203	0.0250378	0.00701994	0.000921634
RSc1309	rpsR	30S ribosomal protein S18	8924	11191	10215	10110	1137.14	1.49607	1.36213	1.68218	1.52532	2.10921	0.0250575	0.0384112	0.0136942	0.0239834	0.00366644
RSc1310	rplI	50S ribosomal protein L9	10182	13230	10899	11437	1593.63	1.33988	1.26842	1.76081	1.4459	2.06815	0.031747	0.0406417	0.00745051	0.0234346	0.00279864
RSc1334		D--3-hydroxybutyrate oligomer hydrolase	15783	13804	31437	20341.3	9659.94	-2.96846	-3.42314	-2.92071	-2.05791	-3.49513	0.000411628	0.000139273	0.000482281	0.00523331	0.000111278
RSc1353	ilvG	acetolactate synthase 2 catalytic subunit	3062	2979	4014	3351.67	575.097	-3.49476	-3.75549	-3.47884	-2.13787	-3.58065	4.43695e-06	2.36892e-06	4.93009e-06	0.000346064	3.71706e-06
RSc1354	menG	ribonuclease activity regulator protein RraA	1331	1356	1629	1438.67	165.307	-3.89587	-3.51712	-3.54435	-2.22934	-3.462	1.49051e-06	3.94119e-06	3.52918e-06	0.000218133	4.4815e-06
RSc1355		hypothetical protein	927	855	981	921	63.2139	-3.36631	-3.49767	-3.28735	-2.47675	-4.0365	4.20032e-05	3.153e-05	5.4118e-05	0.000547022	9.49035e-06
RSc1358	aceA	isocitrate lyase	145731	118870	122868	129156	14492.6	-2.30506	-1.81279	-2.29645	-0.990806	-2.82447	0.00174137	0.00848781	0.00179421	0.119646	0.000372575
RSc1361		hypothetical protein	226	569	180	325	212.558	-0.922012	-0.840236	-0.903269	-1.85549	-2.06676	0.336268	0.372249	0.34512	0.0545818	0.0371252
RSc1404	rpsB	30S ribosomal protein S2	18923	13435	15849	16069	2750.61	1.60177	1.70993	1.87861	1.60552	2.13012	0.0240751	0.0174255	0.00998406	0.0233796	0.00478585
RSc1405	tsf	elongation factor Ts	14027	9458	11277	11587.3	2300.25	1.44262	1.50739	1.68886	1.64205	2.07404	0.0220267	0.0177731	0.00915205	0.0110845	0.00260117
RSc1454		putative signal peptide protein	1312	1322	1899	1511	336.055	-1.90326	-1.79073	-1.66537	-1.34805	-2.24188	0.00221643	0.00340528	0.00559728	0.017701	0.000638105
RSc1460		methyl-accepting chemotaxis transducer transmembrane protein	712	687	855	751.333	90.644	2.64029	1.60176	2.41043	0.459573	2.24272	0.00185706	0.0332373	0.00365275	0.541232	0.00540864
RSc1467		oxidoreductase protein	1317	1553	3321	2063.67	1095.26	-3.14022	-3.71853	-3.07476	-1.36899	-2.80232	0.000248019	7.20618e-05	0.00031265	0.0431469	0.000617407
RSc1468		oxidoreductase protein	4793	6794	15066	8884.33	5446.17	-2.99093	-3.26727	-2.95691	-1.26731	-15.9686	4.81467e-05	2.36745e-05	5.3162e-05	0.0174421	1.1704e-08
RSc1469		putative dehydrogenase oxidoreductase protein	1672	3302	4104	3026	1239.27	-2.74803	-2.60895	-2.50038	-1.53736	-3.17575	1.92775e-05	3.2426e-05	4.6652e-05	0.00244664	5.25116e-06
RSc1495		hypothetical protein	6429	9667	10863	8986.33	2294.03	-3.32496	-3.88675	-3.37504	-1.50446	-3.47687	3.78639e-05	1.05722e-05	3.66058e-05	0.013127	2.6403e-05
RSc1496		hypothetical protein	1649	2995	1593	2079	793.773	-3.43521	-3.62208	-3.33001	-0.651694	-3.37033	1.90667e-05	1.21179e-05	2.52112e-05	0.234336	2.19901e-05
RSc1497		Methyltransferase FkbM	615	838	351	601.333	243.787	-2.18032	-2.80057	-2.67394	-0.42975	-2.28088	0.00592633	0.00114734	0.0016213	0.564853	0.00445039
RSc1501	mel	Tyrosinase	51455	78668	137259	89127.3	43847.8	-4.80611	-4.4193	-4.58931	-2.03983	-5.24196	1.28078e-06	2.91441e-06	2.01726e-06	0.00170396	6.66211e-07
RSc1502		hypothetical protein	38096	35550	81918	51854.7	26066.7	-5.11378	-4.75742	-4.74102	-2.56426	-5.27653	2.36396e-06	4.66341e-06	4.49885e-06	0.000701952	1.84084e-06
RSc1503		hypothetical protein	22409	11104	19035	17516	5803.56	-3.41717	-5.238	-5.10471	-2.60548	-5.44131	0.00213372	9.04543e-05	0.000108265	0.00927335	7.08633e-05
RSc1505		alcohol dehydrogenase-like oxidoreductase protein	3878	3000	2412	3096.67	737.765	-2.1127	-2.44676	-2.28105	-1.82818	-2.04055	0.000308701	8.87557e-05	0.000157994	0.00101055	0.000425233
RSc1507		hypothetical protein	3485	3553	4086	3708	329.119	-3.46518	-3.3795	-3.34073	-1.99054	-3.34018	7.25478e-07	8.91806e-07	9.66282e-07	0.000119754	9.70926e-07
RSc1529	pstS1	phosphate ABC transporter phosphate-binding protein	2121	6156	7947	5408	2984.16	1.15642	1.96997	1.80757	1.47356	3.10038	0.0639028	0.00435999	0.00735978	0.02314	0.000150913
RSc1530	pstC	phosphate transporter permease subunit	455	606	1638	899.667	643.857	0.648484	1.05009	1.0391	0.432478	2.15882	0.373621	0.149539	0.148205	0.574417	0.00728756
RSc1531	pstA	phosphate transporter permease subunit	266	336	540	380.667	142.356	0.883129	1.54906	1.25754	1.28148	2.48579	0.0772177	0.00457207	0.0158205	0.0143511	0.000126114
RSc1532	pstB	phosphate ABC transporter ATP-binding protein	491	749	1413	884.333	475.665	0.761224	1.42202	1.06313	1.455	2.45568	0.159867	0.0131349	0.0530607	0.0116075	0.00032458
RSc1546		Peroxidase / Pyruvate formate lyase - related protein	18102	21763	23787	21217.3	2881.51	-3.78333	-4.21429	-4.13186	-2.29115	-3.90104	2.59627e-07	1.20046e-07	1.40076e-07	2.57699e-05	2.02039e-07
RSc1547		hypothetical protein	5145	9100	6093	6779.33	2064.9	-3.859	-3.61917	-4.16344	-1.5508	-3.80344	1.40635e-05	2.44622e-05	6.98588e-06	0.0135096	1.52504e-05
RSc1579	rpmI	50S ribosomal protein L35	13048	16925	15048	15007	1938.83	1.33556	1.63634	1.72069	1.80103	2.37334	0.0819726	0.0358744	0.0282002	0.0244787	0.00534168
RSc1586		lipoprotein	3140	2811	3942	3297.67	581.751	-1.90524	-1.61331	-1.98049	-1.56148	-2.03641	0.00222095	0.00673427	0.00172786	0.00811504	0.00153876
RSc1649		putative transmembrane protein	5158	5396	6804	5786	889.609	-1.60013	-1.94731	-1.96444	-1.11038	-2.17483	0.000903364	0.000173002	0.000154794	0.0107782	6.49221e-05
RSc1650		signal peptide protein	14903	14110	20691	16568	3592.57	-1.98508	-2.03248	-1.95577	-0.89757	-2.22662	0.00207766	0.00186021	0.00231403	0.112734	0.000941351
RSc1651		hypothetical protein	14206	10571	22680	15819	6213.56	-2.40208	-2.50135	-2.36196	-1.07599	-2.5314	0.00280633	0.00227824	0.00319215	0.128738	0.00219616
RSc1720		hypothetical protein	1267	1852	1314	1477.67	325.033	-2.06688	-2.15767	-2.31395	-1.65576	-3.07325	0.000607512	0.000435184	0.00024971	0.00313651	2.07995e-05
RSc1725		hypothetical protein	8982	16491	27423	17632	9273.3	-9.08446	-10.5985	-10.9719	-3.46141	-10.3427	0.00015507	6.86674e-05	5.54563e-05	0.0237832	7.33684e-05
RSc1726		hypothetical protein	71656	100050	85536	85747.3	14198.2	-8.89205	-8.47855	-9.69139	-3.37712	-9.23566	4.05822e-07	5.675e-07	2.39465e-07	0.000626908	3.13128e-07
RSc1727		hypothetical protein	121559	156972	133272	137268	18041.5	-8.16758	-7.96301	-8.05684	-3.51448	-8.57183	5.62201e-07	6.66925e-07	6.41331e-07	0.000381355	4.15725e-07
RSc1728		hypothetical protein	18266	17401	24813	20160	4052.76	-6.55868	-6.89997	-7.0432	-3.74338	-6.15956	3.57703e-08	3.1588e-08	2.76773e-08	1.71739e-06	4.91456e-08
RSc1731		transmembrane ABC transporter protein	1419	1182	1107	1236	162.859	-2.14269	-2.08325	-2.28866	-1.79043	-2.81694	7.51292e-05	9.9827e-05	4.19495e-05	0.000358869	5.99567e-06
RSc1732		transport system permease transmembrane protein	1667	3554	4293	3171.33	1354.18	-1.97455	-1.92175	-1.93907	-0.880277	-2.37186	0.000811489	0.00106101	0.00100991	0.0769148	0.000177204
RSc1733		spermidine/putrescine ABC transporter substrate-binding protein	6120	12471	17334	11975	5623.43	-2.38731	-2.21817	-1.96339	-1.17269	-2.73552	0.00113643	0.00214219	0.00472131	0.0605345	0.000412288
RSc1734		ABC transporter ATP-binding protein	2522	7411	4824	4919	2445.88	-1.89257	-1.41177	-1.78322	-1.16072	-2.563	0.00297692	0.0181329	0.00461437	0.0444459	0.000290944
RSc1771	gbd1	NAD-dependent 4-hydroxybutyrate dehydrogenase oxidoreductase protein	2636	1736	2439	2270.33	473.113	-1.51119	-2.22763	-1.95418	-2.02944	-2.56103	0.00407512	0.000198427	0.00062025	0.000445251	6.11036e-05
RSc1779		activation/secretion signal peptide protein	168	57	63	96	62.426	1.59143	1.17267	0.975175	1.26624	2.02503	0.030941	0.107427	0.174354	0.0789321	0.00895152
RSc1797		pyruvate dehydrogenase E1 component alpha subunit oxidoreductase protein	1746	1810	3861	2472.33	1203.05	-2.84176	-3.2019	-2.53937	-1.21279	-2.93491	0.000743557	0.000322367	0.00185117	0.0802409	0.000626908
RSc1798		putative pyruvate decarboxylase E1 (Beta subunit) oxidoreductase protein	1442	1244	3168	1951.33	1058.3	-2.97381	-3.82285	-2.86144	-1.04179	-3.19457	0.0403021	0.0160313	0.0525106	0.45327	0.0318538
RSc1799		branched-chain alpha-keto acid dehydrogenase subunit E2	1147	965	2214	1442	674.736	-3.81643	-4.19411	-3.09249	-1.48631	-3.32016	0.0145721	0.00992452	0.037565	0.27103	0.0257354
RSc1801	ripG5, gala5	Type III effector protein GALA5	1045	147	117	436.333	527.334	-1.00445	-1.30647	-0.883695	-0.249165	-2.16429	0.285575	0.16154	0.349471	0.816163	0.0280381
RSc1802		putative transcription regulator protein	3386	3587	6111	4361.33	1518.58	-5.09353	-5.45972	-5.1308	-2.17935	-5.81207	1.07483e-06	6.69342e-07	1.036e-06	0.00126142	4.20826e-07
RSc1816		putative transmembrane protein	2150	1728	1593	1823.67	290.562	-3.31239	-2.67391	-3.50542	-1.33036	-3.69672	5.75095e-06	3.99608e-05	3.38949e-06	0.00865159	2.09544e-06
RSc1817	iucD	putative siderophore biosynthesis oxidoreductase protein	8314	6404	6525	7081	1069.52	-3.14158	-3.17565	-3.3399	-1.68054	-3.52145	7.48827e-06	6.53973e-06	4.14846e-06	0.00158832	2.50917e-06
RSc1818	metG2	methionyl-tRNA synthetase	8629	5973	6291	6964.33	1450.39	-3.48885	-3.21315	-2.91712	-1.82853	-3.42954	2.925e-07	5.89441e-07	1.36989e-06	0.000117997	3.36938e-07
RSc1819		hypothetical protein	2272	1335	1251	1619.33	566.784	-3.4342	-3.59344	-3.13512	-1.63294	-3.42031	4.05171e-06	2.663e-06	9.1153e-06	0.00223565	4.18576e-06
RSc1878		putative lipoprotein	20387	34070	25416	26624.3	6921.07	-1.83891	-1.4247	-1.91859	-0.91704	-2.1727	0.00337436	0.0159634	0.00257013	0.102793	0.00100314
RSc1892		two-component system response regulator transcription regulator protein	5487	10939	7308	7911.33	2775.62	-5.02587	-6.67594	-6.41326	-2.59753	-6.27016	7.65953e-05	8.7991e-06	1.13102e-05	0.0060575	1.31565e-05
RSc1895		putative transcription regulator protein	4725	1928	2997	3216.67	1411.38	-1.86485	-1.6804	-1.63159	-0.104843	-2.06281	0.00158341	0.00331904	0.00416309	0.859759	0.000762142
RSc1910		hypothetical protein	29253	23524	35001	29259.3	5738.5	-5.82508	-5.94757	-6.02503	-2.5463	-6.24103	9.71005e-08	8.86013e-08	8.19427e-08	9.04543e-05	6.91354e-08
RSc1944		putative VGR-related protein	3626	3242	2232	3033.33	720.045	-2.64599	-3.08988	-2.74391	-1.25317	-2.41108	0.000168306	4.50257e-05	0.000123142	0.026327	0.00036459
RSc1973	osmB1	putative osmotically inducible lipoprotein B1 transmembrane	1678	2486	909	1691	788.58	-2.7975	-3.13584	-2.7734	-1.15959	-2.74816	0.00273703	0.00120602	0.00276842	0.143255	0.00294942
RSc2017		hypothetical protein	1649	1033	1503	1395	321.888	-1.58606	-1.83881	-1.72334	-1.56616	-2.02897	8.61411e-05	2.18802e-05	4.01537e-05	9.79693e-05	8.16973e-06
RSc2022		hypothetical protein	1808	631	711	1050	657.665	-1.68562	-1.74049	-1.61772	-2.26027	-2.346	0.0105762	0.00873434	0.0132559	0.00157053	0.00125905
RSc2024		hypothetical protein	5884	2746	3285	3971.67	1677.91	-3.3457	-3.78231	-3.51526	-0.700662	-3.6792	3.83635e-06	1.2316e-06	2.36892e-06	0.128549	1.57565e-06
RSc2025		hypothetical protein	15096	8896	8082	10691.3	3836.2	-4.4543	-4.85474	-4.84558	-0.499637	-4.79832	6.97387e-06	3.5289e-06	3.53867e-06	0.435073	3.89238e-06
RSc2027		hypothetical protein	1008	852	648	836	180.533	-3.77746	-4.5417	-5.34966	-1.10669	-5.42339	0.000264101	7.58119e-05	2.114e-05	0.161645	1.95187e-05
RSc2071		hypothetical protein	1483	709	684	958.667	454.258	-0.944621	-2.46571	-1.80677	-1.50169	-2.13911	0.132057	0.000921634	0.00732444	0.0202392	0.00251937
RSc2107	rsl	fucose-binding lectin protein	46140	29356	17631	31042.3	14329.1	-9.71939	-8.70747	-9.28995	-2.77819	-9.91178	0.000195719	0.00037614	0.000253357	0.0851571	0.000191763
RSc2178		hypothetical protein	3938	3276	5949	4387.67	1392.08	-3.84803	-4.03954	-4.16355	-0.674333	-4.54421	5.53759e-06	3.63531e-06	2.8169e-06	0.209109	1.27609e-06
RSc2179		hypothetical protein	3426	2587	4167	3393.33	790.506	-3.95071	-3.82925	-4.38369	-0.504633	-4.31943	1.80043e-05	2.32489e-05	7.21674e-06	0.421461	8.1045e-06
RSc2180		putative transmembrane protein	6125	2924	6714	5254.33	2039.5	-4.4923	-4.5959	-4.34468	-1.2526	-4.34967	2.35574e-07	2.02231e-07	3.09174e-07	0.00876995	3.22325e-07
RSc2181		hypothetical protein	5881	4786	6318	5661.67	789.2	-4.37629	-5.00049	-4.37558	-1.1011	-4.34361	5.86873e-06	2.03527e-06	5.96331e-06	0.0682054	6.22853e-06
RSc2182		hypothetical protein	3874	3909	4257	4013.33	211.746	-4.87886	-4.41354	-4.32831	-1.4089	-4.91336	2.21962e-07	4.62389e-07	5.50068e-07	0.00604733	2.07803e-07
RSc2238		hypothetical protein	665	418	477	520	128.992	2.45362	2.39496	2.9538	2.1824	3.22238	0.00241733	0.00296322	0.000668346	0.00508695	0.000335445
RSc2242	pobB	4-hydroxybenzoate 3-monooxygenase	3811	415	927	1717.67	1830.87	-0.631618	-2.0915	-2.08698	-2.08207	-2.3979	0.538099	0.0422855	0.0422447	0.0437816	0.0240414
RSc2279		signal peptide protein	17560	18717	15813	17363.3	1461.95	-1.849	-2.47373	-2.09752	-1.40153	-3.02722	0.00394373	0.000478551	0.00165574	0.0211201	8.96476e-05
RSc2360		hypothetical protein	340	762	405	502.333	227.214	-1.93666	-1.34457	-1.61142	-0.442465	-2.34089	0.0113761	0.0628413	0.0292405	0.54906	0.00350774
RSc2388		hypothetical protein	3701	3756	2187	3214.67	890.41	-2.33489	-3.13453	-3.4538	-0.848528	-2.54023	0.00147168	0.000145346	7.06011e-05	0.172082	0.000788353
RSc2468		hypothetical protein	398	733	990	707	296.855	-1.8084	-1.68399	-1.65114	-1.44938	-2.26623	0.0100697	0.0163878	0.0163878	0.0314386	0.00264254
RSc2500		hypothetical protein	5998	4784	3807	4863	1097.63	-2.95666	-2.70705	-2.60954	-1.47729	-3.07543	6.16671e-05	0.000133159	0.000184503	0.0104994	4.38739e-05
RSc2508		hypothetical protein	55789	76385	51462	61212	13317.1	-5.786	-7.13938	-7.14692	-2.67265	-7.14409	9.55287e-08	3.20767e-08	3.20767e-08	5.3162e-05	3.20767e-08
RSc2509		hypothetical protein	9753	836	747	3778.67	5174.12	-3.80856	-4.58711	-3.58655	-2.2733	-3.25485	0.00179273	0.000594642	0.00264247	0.02906	0.00478295
RSc2514		putative signal peptide protein	21644	59884	18063	33197	23180.9	-1.76174	-1.027	-1.68464	-1.03686	-2.3412	0.0141	0.1378	0.0194922	0.125188	0.00255195
RSc2641		putative transmembrane protein	5132	4704	8874	6236.67	2294	-1.80314	-1.8445	-1.7744	-0.961822	-2.33447	0.016054	0.0167592	0.0182451	0.174658	0.00376958
RSc2662		hypothetical protein	13866	22815	23346	20009	5326.61	-2.51161	-2.08321	-2.0172	-1.21186	-2.68155	0.000204804	0.00101963	0.00128494	0.0271646	0.000117525
RSc2787	accC1	acetyl-CoA carboxylase biotin carboxylase subunit	4229	3487	5985	4567	1282.84	1.41713	1.14578	1.68671	1.35768	2.11973	0.0219237	0.0569812	0.00830964	0.0275364	0.00189626
RSc2855		putative outer membrane porin signal peptide protein	81177	74996	142047	99406.7	37056.7	-1.39252	-1.11206	-1.09941	-0.808984	-2.01603	0.00825379	0.0289197	0.0292551	0.0987963	0.000621211
RSc2894		hypothetical protein	107	52	63	74	29.1033	2.89518	2.38043	2.68928	1.32581	3.04464	0.012567	0.0323264	0.0211201	0.222583	0.0112185
RSc2895		putative signal peptide protein	145	69	135	116.333	41.2957	2.38172	2.15648	1.88221	0.0165539	2.0799	0.0122385	0.0202392	0.0410923	0.987802	0.0280234
RSc2914	cyoD1	transmembrane cytochrome O ubiquinol oxidase subunit IV	956	567	765	762.667	194.51	1.9379	2.17955	2.7723	2.20799	2.3882	0.00447601	0.00205527	0.000328492	0.00196231	0.00103826
RSc2915	cyoC1	transmembrane cytochrome O ubiquinol oxidase (subunit III) oxidoreductase protein	1396	1104	1737	1412.33	316.816	2.05284	2.13384	2.68947	2.14765	2.4245	0.00614361	0.00482729	0.00101759	0.00512853	0.0021079
RSc2916	cyoB1	transmembrane cytochrome O ubiquinol oxidase subunit I	3258	2527	3132	2972.33	390.782	2.34517	2.36119	2.75697	2.30137	2.59965	0.000967868	0.000919621	0.000263495	0.00117924	0.00042284
RSc2921	ggt2	gamma-glutamyltranspeptidase precursor	3730	2326	8865	4973.67	3442.33	-4.7629	-4.36897	-4.57707	-3.04712	-4.89501	0.000416424	0.000660312	0.000491712	0.0060457	0.000328492
RSc2923		putative transmembrane sensor histidine kinase transcription regulator protein	2289	1672	2268	2076.33	350.32	-3.0828	-2.8319	-3.0441	-1.5388	-3.12132	9.55287e-08	1.75876e-07	1.0471e-07	5.72408e-05	8.86013e-08
RSc2996	rpsM	30S ribosomal protein S13	22486	14872	17955	18437.7	3829.88	1.14837	1.25857	1.35673	1.46461	2.01318	0.047929	0.0323264	0.0220676	0.0149259	0.00206345
RSc2997	rpmJ	50S ribosomal protein L36	10333	6994	8568	8631.67	1670.41	0.967415	1.16651	1.23759	1.5104	2.02188	0.122136	0.0652297	0.0517185	0.021284	0.00390669
RSc2998	infA	translation initiation factor IF-1	5996	7133	7821	6983.33	921.66	1.34575	1.43461	1.1834	2.01912	2.23012	0.0501922	0.0369303	0.079526	0.00626663	0.00323214
RSc2999	secY	preprotein translocase subunit SecY	19423	15005	19422	17950	2550.44	1.58212	1.55204	1.74219	1.84729	2.25285	0.0253511	0.0283592	0.0154082	0.0115887	0.00336749
RSc3000	rplO	50S ribosomal protein L15	14009	9692	18054	13918.3	4181.74	1.5286	1.51748	1.91415	1.91406	2.36762	0.0446757	0.0475425	0.0155202	0.0166386	0.00470567
RSc3001	rpmD	50S ribosomal protein L30	8543	5388	10458	8129.67	2560.15	1.83178	1.83675	1.77827	2.19914	2.50673	0.0193195	0.0194485	0.021874	0.00708494	0.00309207
RSc3002	rpsE	30S ribosomal protein S5	17030	12306	20763	16699.7	4238.17	1.64601	1.56067	1.9396	2.00434	2.39399	0.0319416	0.0411518	0.0140887	0.0126704	0.00437612
RSc3003	rplR	50S ribosomal protein L18	10835	7106	12717	10219.3	2855.72	1.58635	1.44652	1.92832	1.93132	2.36676	0.0498788	0.07199	0.0208299	0.0229102	0.00726262
RSc3004	rplF	50S ribosomal protein L6	15817	16356	16641	16271.3	418.474	1.96687	1.86137	2.04473	2.22125	2.52173	0.0235098	0.0304494	0.0185495	0.0129979	0.00619615
RSc3005	rpsH	30S ribosomal protein S8	11441	9720	10350	10503.7	870.73	1.71319	1.63693	1.97363	2.06438	2.44564	0.0420309	0.0513104	0.0218154	0.0191517	0.00723508
RSc3006	rpsN	30S ribosomal protein S14	11548	7685	9297	9510	1940.29	1.74642	1.71074	1.87328	2.09342	2.4218	0.0302486	0.0336035	0.0209852	0.0124124	0.00514665
RSc3007	rplE	50S ribosomal protein L5	13457	12184	11385	12342	1045	1.56736	1.57702	1.83933	2.07797	2.46407	0.050772	0.0495485	0.0244565	0.0142765	0.00513186
RSc3008	rplX	50S ribosomal protein L24	8211	5742	6615	6856	1252.02	1.51864	1.55628	1.45619	2.07701	2.32335	0.0594977	0.0540939	0.0674847	0.0143247	0.0073296
RSc3009	rplN	50S ribosomal protein L14	7717	8116	7119	7650.67	501.799	1.47986	1.492	1.40678	2.02794	2.33213	0.0713283	0.0684898	0.0838583	0.018519	0.0081867
RSc3010	rpsQ	30S ribosomal protein S17	16930	10953	14085	13989.3	2989.65	1.57021	1.42722	1.89943	1.60485	2.25144	0.034522	0.0526875	0.0134201	0.032919	0.00523331
RSc3011	rpmC	50S ribosomal protein L29	17373	14001	17721	16365	2054.66	1.77982	1.79798	1.99436	1.87966	2.46102	0.0148158	0.0142214	0.00767408	0.0112554	0.00209556
RSc3012	rplP	50S ribosomal protein L16	20917	22977	24858	22917.3	1971.18	1.78429	1.8137	2.09205	1.89483	2.47312	0.0140012	0.0128279	0.00543341	0.0104361	0.00192698
RSc3013	rpsC	30S ribosomal protein S3	30767	30707	28287	29920.3	1414.83	1.72932	1.66702	2.11314	1.74545	2.37984	0.0265474	0.0319972	0.0092068	0.0267231	0.00478499
RSc3014	rplV	50S ribosomal protein L22	13097	11827	11871	12265	720.869	1.91382	1.88044	2.19387	2.1493	2.51766	0.0267465	0.0291671	0.0132243	0.0162454	0.00653415
RSc3015	rpsS	30S ribosomal protein S19	10818	11973	10143	10978	925.432	1.78829	1.71848	2.08406	2.0524	2.40939	0.0390027	0.0458573	0.0187877	0.0227872	0.00949932
RSc3016	rplB	50S ribosomal protein L2	17355	27991	16398	20581.3	6434.78	1.71946	1.74772	2.22094	2.01558	2.52358	0.0536368	0.0506903	0.0166073	0.0304494	0.00935411
RSc3017	rplW	50S ribosomal protein L23	7066	12943	7290	9099.67	3330.31	1.72932	1.95656	2.13331	2.37543	2.76284	0.0664868	0.0409944	0.0266698	0.0182851	0.00791744
RSc3018	rplD	50S ribosomal protein L4	10840	11966	9513	10773	1227.87	1.29679	1.47005	1.79953	2.01382	2.49826	0.127722	0.08707	0.0398327	0.0268062	0.00855374
RSc3019	rplC	50S ribosomal protein L3	12683	15604	9837	12708	2883.58	0.670701	0.795302	1.15701	1.60748	2.1141	0.406674	0.320127	0.14681	0.0536105	0.0147257
RSc3020	rpsJ	30S ribosomal protein S10	13949	13709	13680	13779.3	147.649	1.77032	1.79688	2.20265	1.62222	2.29313	0.010139	0.00934022	0.00247745	0.0159625	0.00192978
RSc3022	fusA1	elongation factor G	26241	30161	28530	28310.7	1969.18	2.19258	2.18073	2.48771	2.18734	2.77543	0.0043878	0.00453889	0.00180532	0.00447099	0.000852268
RSc3023	rpsG	30S ribosomal protein S7	10982	11715	8775	10490.7	1530.35	1.68691	1.77725	1.87028	2.11877	2.60591	0.0232069	0.0177731	0.0131789	0.00663401	0.00171612
RSc3024	rpsL	30S ribosomal protein S12	11978	10986	9810	10924.7	1085.3	1.32188	1.40452	1.51732	1.80193	2.26026	0.0469161	0.036216	0.0254405	0.0104361	0.00246917
RSc3035	rplL	50S ribosomal subunit protein L7/L12	16476	12784	15318	14859.3	1888.25	1.91772	1.76997	1.98101	2.13682	2.49643	0.0297557	0.0426342	0.0252198	0.0185521	0.00786563
RSc3036	rplJ	50S ribosomal protein L10	18028	24134	17577	19913	3662.44	1.71169	1.52365	1.9441	2.02849	2.60417	0.0485396	0.0755775	0.0279977	0.0242689	0.00620057
RSc3060		transporter transmembrane protein	1856	319	162	779	936.007	2.46784	2.43083	2.48438	1.48074	3.1823	0.0294173	0.033495	0.0312127	0.161549	0.0081206
RSc3070	gstL	glutathione S-transferase protein	2426	3871	4554	3617	1086.5	-2.29489	-2.54184	-2.41267	-1.63534	-2.95209	0.00100476	0.000454931	0.000640571	0.00879088	0.000120479
RSc3074		hypothetical protein	48	12	36	32	18.3303	3.72899	2.92301	3.5097	0.55068	3.26514	0.0149766	0.0482496	0.0198316	0.717304	0.0285254
RSc3075		probable signal peptide protein	1403	1190	1170	1254.33	129.137	-0.652744	-0.842543	-1.01101	-0.4456	-2.05979	0.364848	0.24441	0.16021	0.550396	0.00831856
RSc3076		hypothetical protein	1177	704	810	897	248.212	-0.834396	-1.18514	-1.16797	-0.43317	-2.52247	0.296764	0.138602	0.143401	0.608692	0.00508695
RSc3091		outer membrane porin signal peptide protein	204068	179173	313839	232360	71652.4	-2.00756	-2.18994	-1.99738	-1.19557	-2.11933	0.00113101	0.000584171	0.00119218	0.0272501	0.000732729
RSc3092		putative signal peptide protein	393	1736	315	814.667	798.851	-1.89193	-1.69934	-1.70807	-1.39222	-2.50555	0.0402578	0.064206	0.0618229	0.118539	0.0113761
RSc3093		glutamate carboxypeptidase	933	741	837	837	96	1.76433	2.01385	2.10417	1.23321	2.21313	1.07482e-05	2.77793e-06	1.7783e-06	0.000317932	1.06848e-06
RSc3101		putative serine protease protein	5123	4175	8217	5838.33	2113.82	3.36766	2.69817	2.8751	1.62388	3.0814	0.000172096	0.000973215	0.000607765	0.0214381	0.000341743
RSc3120		hypothetical protein	7863	9819	945	6209	4662.48	-7.11349	-4.73051	-6.51279	-0.524863	-7.60275	0.000233904	0.0038242	0.000419017	0.705406	0.000173893
RSc3121		hypothetical protein	2329	4947	243	2506.33	2357.01	-6.71923	-3.99445	-6.56752	-0.196527	-7.46021	0.00218365	0.0379035	0.00267757	0.919537	0.00144085
RSc3144		hypothetical protein	4280	4821	3294	4131.67	774.231	-3.89685	-5.09348	-4.56406	-2.30662	-4.52388	0.00196302	0.000370896	0.000731644	0.0318538	0.000757813
RSc3146		hypothetical protein	2436	1608	1926	1990	417.694	-3.48128	-4.36113	-4.24232	-1.56879	-4.79153	6.71952e-06	8.93557e-07	1.10898e-06	0.00440169	4.43284e-07
RSc3151		putative transmembrane protein	27758	20761	43407	30642	11595.2	-5.1806	-5.02544	-4.8482	-2.19249	-5.40471	7.61242e-07	9.73498e-07	1.27228e-06	0.00101963	5.61362e-07
RSc3152		L-Phenylalanine oxidase	3435	1406	2880	2573.67	1048.61	-2.41674	-2.18521	-2.15762	-0.853778	-2.0181	2.99871e-05	7.7059e-05	8.43058e-05	0.0460847	0.000150091
RSc3153		hypothetical protein	11230	7306	16074	11536.7	4392.04	-4.02731	-4.06604	-4.194	-1.40659	-3.94636	5.89441e-07	5.56777e-07	4.32699e-07	0.00448447	7.14561e-07
RSc3223		hypothetical protein	559	8	9	192	317.832	-0.866522	-3.70767	-3.66075	-1.24729	-6.45718	0.669745	0.111561	0.149456	0.607263	0.0285429
RSc3270		hypothetical protein	4514	6346	5913	5591	957.507	-2.59681	-2.69785	-2.2242	-1.46328	-3.14972	0.00262312	0.0024378	0.00703975	0.0545818	0.000697034
RSc3278		hypothetical protein	719	629	990	779.333	187.91	-1.62879	-1.69008	-1.66236	-0.924941	-2.00181	0.0105136	0.008182	0.0087949	0.117073	0.00276309
RSc3286	solI	autoinducer synthesis protein SOLI	899	1352	1962	1404.33	533.429	-2.85313	-2.79022	-2.98481	-1.8354	-2.55529	0.000111278	0.000133332	7.73644e-05	0.00329386	0.000269923
RSc3287	solR	transcriptional activator SOLR transcription regulator protein	2065	1086	1773	1641.33	502.606	-3.73644	-3.66654	-3.84936	-1.85544	-4.06902	9.1153e-06	1.0993e-05	7.47036e-06	0.00271879	4.77488e-06
RSc3288	lecM	probable sugar-binding lectin protein	24221	39380	66627	43409.3	21488.2	-9.02188	-9.40488	-8.96707	-3.2686	-9.18276	0.000131992	0.00011032	0.000133159	0.0307162	0.0001212
RSc3290	ripAX1	Type III effector protein	1049	292	333	558	425.712	3.46335	3.54695	3.74804	1.66077	2.32232	0.00175464	0.00138329	0.00103423	0.0696655	0.0170559
RSc3292		hypothetical protein	4538	2576	3636	3583.33	982.06	-4.52196	-5.48024	-6.332	-2.40735	-6.20604	2.50153e-05	5.28152e-06	1.8371e-06	0.00276601	2.03527e-06
RSc3316	atpC	F0F1 ATP synthase subunit epsilon	8818	6004	7632	7484.67	1412.77	1.19395	1.40192	1.90639	1.50766	2.17114	0.0726168	0.038805	0.00759842	0.0269106	0.00335235
RSc3331		short chain dehydrogenase	80	184	108	124	53.8145	0.350491	0.884846	0.611085	-0.0144577	2.31553	0.760117	0.40315	0.573424	0.990801	0.0392878
RSc3370		hypothetical protein	1455	1633	2439	1842.33	524.337	-3.52487	-3.65794	-3.52295	-2.37424	-4.36558	2.97531e-05	2.35794e-05	3.01521e-05	0.000741247	4.93009e-06
RSc3375		hypothetical protein	825	793	1899	1172.33	629.515	-2.46182	-2.98495	-3.0254	-1.1118	-3.27438	0.00208504	0.000472636	0.000439778	0.100459	0.00022372
RSc3376		putative signal peptide protein	8771	5332	19548	11217	7416.93	-2.94653	-3.13489	-2.98211	-0.736137	-3.2604	7.50532e-05	4.64825e-05	6.89307e-05	0.186321	3.25143e-05
RSc3377		hypothetical protein	5663	5241	19368	10090.7	8037.18	-2.93027	-2.90902	-3.05112	-0.620807	-3.09147	0.000292239	0.000340088	0.000218085	0.339362	0.000196624
RSc3378		hypothetical protein	13930	8931	35613	19491.3	14183.7	-3.12842	-3.24783	-3.28338	-0.810261	-3.30002	0.000949391	0.000800743	0.000689777	0.304773	0.000700061
RSc3386		putative outermembrane signal peptide protein	423	399	324	382	51.643	1.79709	2.04797	2.06564	2.03097	2.723	0.00459312	0.00189954	0.00179798	0.0020925	0.000202723
RSc3387		two-component response regulator transcription regulator protein	6384	5433	8253	6690	1434.69	-2.36953	-2.74568	-2.39778	-1.86959	-2.68346	6.33765e-05	1.71819e-05	5.83423e-05	0.000502566	2.06715e-05
RSc3390		porin signal peptide protein	4571	1694	14355	6873.33	6637.08	-1.44911	-2.60188	-2.36368	-1.21261	-2.06482	0.0645122	0.00339848	0.00561979	0.121297	0.0135574
RSc3412	cheD4	putative methyl-accepting chemotaxis I (serine chemoreceptor) transmembrane protein	608	530	468	535.333	70.1522	4.02671	3.60075	4.11498	1.67879	3.86638	0.000114229	0.000270803	0.000102624	0.033511	0.000166164
RSp0100		putative ferrisiderophore receptor protein	1260	252	1764	1092	769.873	2.57324	3.13231	3.29725	2.30392	2.95197	0.0151759	0.00496845	0.0036917	0.0262689	0.00783869
RSp0107		putative transport transmembrane protein	4513	11590	1539	5880.67	5163.19	-0.590528	-1.62763	-2.3888	-1.41788	-2.18625	0.463238	0.0420309	0.00603463	0.0721833	0.0106026
RSp0116		putative lipoprotein	872	1288	4473	2211	1969.96	-5.20699	-5.64803	-4.90087	-4.2461	-5.04993	0.0029009	0.00171427	0.00361671	0.00745051	0.00302917
RSp0118		hypothetical protein	2801	2090	2115	2335.33	403.473	-4.23497	-4.54876	-4.41262	-1.98596	-5.08707	2.85256e-07	1.75876e-07	2.14805e-07	0.000241792	8.86013e-08
RSp0128		hypothetical protein	5953	5133	6732	5939.33	799.588	-1.97342	-2.73105	-2.39379	-0.0306988	-2.24997	3.87291e-05	1.65732e-06	6.04214e-06	0.944541	1.0993e-05
RSp0138	pme	putative pectinesterase	45305	21199	39105	35203	12517.7	-4.49143	-4.68281	-4.94085	-0.590657	-4.92508	4.51025e-07	3.33602e-07	2.21962e-07	0.220098	2.29172e-07
RSp0139		hypothetical protein	4397	3163	12033	6531	4804.65	-2.5244	-2.40718	-2.47255	-0.201197	-2.75288	0.00111231	0.00165837	0.00128617	0.784111	0.000617407
RSp0162	egl	endoglucanase precursor (endo-1,4-BETA- glucanase) protein	5895	6579	10683	7719	2589.58	-4.34971	-4.94064	-4.3341	-1.15759	-4.70133	1.40095e-05	5.09574e-06	1.41295e-05	0.075394	7.17208e-06
RSp0163		putative phosphopantetheinyl transferase protein	1525	835	1512	1290.67	394.672	-1.84697	-2.13027	-1.93354	-1.83615	-2.04631	0.00511591	0.00197434	0.00376635	0.00545449	0.00269364
RSp0169		putative transmembrane protein	75832	120180	65403	87138.3	29086.2	-7.65029	-8.16209	-7.7292	-3.27798	-7.99937	1.03682e-06	6.66211e-07	9.66282e-07	0.000783048	7.73649e-07
RSp0172		hypothetical protein	8603	9444	7578	8541.67	934.511	-7.12869	-7.69062	-6.9378	-3.22847	-7.22379	1.61338e-05	1.0089e-05	1.94792e-05	0.00363604	1.48711e-05
RSp0173		putative NIFS-like protein	8500	6717	7821	7679.33	899.902	-6.65522	-6.20676	-7.31631	-3.46383	-6.84822	1.21275e-05	1.97144e-05	6.15935e-06	0.00138135	9.66017e-06
RSp0174		methyltransferase protein	9120	8478	6921	8173	1130.78	-6.15763	-6.22934	-6.5381	-2.92714	-6.04881	9.03637e-07	8.63353e-07	6.35445e-07	0.000419109	1.04525e-06
RSp0175		putative VGR-related protein	4254	4828	4077	4386.33	392.599	-2.56954	-2.95918	-3.17168	0.0977651	-3.03488	6.15935e-06	1.54101e-06	8.18779e-07	0.82346	1.24389e-06
RSp0176		hypothetical protein	1902	2100	1881	1961	120.835	-2.15756	-2.45394	-2.70662	0.27365	-2.45528	0.00033793	0.000109229	4.70173e-05	0.592861	0.000110173
RSp0177		hypothetical protein	7115	6269	7488	6957.33	624.607	-1.54396	-1.76421	-2.05645	0.400008	-2.02757	0.000769456	0.00024212	6.23866e-05	0.307248	7.09739e-05
RSp0178		hypothetical protein	17089	13156	17316	15853.7	2339	-3.34417	-3.33807	-3.24685	-0.781464	-3.48723	4.2264e-06	4.321e-06	5.99567e-06	0.0925343	2.8169e-06
RSp0179		hypothetical protein	8354	6031	7389	7258	1167.03	-3.13758	-3.56878	-3.20396	-0.917177	-3.65242	3.23813e-06	9.41446e-07	2.73924e-06	0.0356586	7.86193e-07
RSp0211		hypothetical protein	695	1008	1809	1170.67	574.538	-3.86052	-3.84579	-4.60404	-2.57601	-4.57055	8.43058e-05	7.83175e-05	2.04737e-05	0.00165849	2.09906e-05
RSp0212		dioxygenase signal peptide protein	2091	1302	2709	2034	705.23	-2.5544	-3.67652	-2.69541	-2.04773	-3.19748	0.0121507	0.00142319	0.008127	0.0315759	0.00309163
RSp0220		two-component transmembrane sensor histidine kinase transcription regulator protein	1549	1399	1170	1372.67	190.867	-2.83564	-3.21395	-3.36385	-3.10384	-3.91243	0.00118356	0.000407825	0.000286719	0.000549319	9.268e-05
RSp0239	glgB	glycogen branching enzyme	775	595	900	756.667	153.324	-1.44011	-1.22961	-1.28812	-1.11958	-2.51399	0.0662504	0.115538	0.106629	0.147892	0.00441316
RSp0240	treS	Trehalose synthase/alpha-amylase (Glycosyl hydrolase, family 13, catalytic region)	1791	1517	2619	1975.67	573.74	-2.50072	-1.89087	-1.49276	-1.42114	-2.66694	0.0176976	0.0621434	0.137091	0.140931	0.0122233
RSp0241		putative alpha-amylase-related protein	1097	1183	1638	1306	290.718	-1.78745	-1.55848	-0.828037	-1.15853	-2.56723	0.0279197	0.0549077	0.298797	0.136396	0.00378314
RSp0255		methyl-accepting chemotaxis transducer transmembrane protein	451	133	135	239.667	183.023	3.69773	2.88768	3.25796	0.836918	3.32918	0.00102292	0.00527621	0.00260926	0.3681	0.00204206
RSp0261		putative transmembrane protein	11248	7903	11871	10340.7	2133.94	-3.43459	-3.96113	-4.0826	-1.05603	-4.21797	6.53597e-05	2.02515e-05	1.55225e-05	0.0895046	1.21179e-05
RSp0275		hydrolase transmembrane protein	10785	5963	20097	12281.7	7184.88	-2.3902	-3.01667	-2.63407	-1.24567	-3.04942	0.000947102	0.000138276	0.000426333	0.041647	0.000123854
RSp0277	treA	periplasmic alpha,alpha-trehalase signal peptide protein	10146	11554	16920	12873.3	3574.53	-5.90612	-6.17045	-5.88177	-2.03816	-6.72851	4.78449e-08	3.62779e-08	4.78449e-08	0.000263495	2.64899e-08
RSp0303	cheD2	methyl-accepting chemotaxis transmembrane protein	604	216	342	387.333	197.933	3.71379	3.49666	3.97895	0.671207	3.72247	0.000271421	0.000436762	0.000166623	0.396285	0.000273349
RSp0325		dehydrogenase, large chain oxidoreductase protein	1619	1680	3969	2422.67	1339.51	-1.85728	-2.03541	-1.56486	-0.691489	-2.01585	0.00235015	0.0011816	0.00698828	0.19469	0.00125905
RSp0338	epsR	negative regulator of exopolysaccharide production transcription regulator protein	3155	2136	2079	2456.67	605.446	-3.02988	-3.06635	-2.93139	-0.414142	-3.00107	1.19166e-05	1.07507e-05	1.77527e-05	0.384335	1.33557e-05
RSp0339	flgN	flagella synthesis protein FLGN	485	391	387	421	55.4617	3.44577	3.25475	3.56237	1.47551	3.53529	6.55503e-06	1.12204e-05	5.03347e-06	0.00644309	5.28709e-06
RSp0342	flgB	flagellar basal-body rod protein FlgB	803	438	4167	1802.67	2055.69	2.90538	2.89922	2.32094	2.20947	3.5426	0.00128617	0.00133441	0.00549136	0.00757431	0.000364707
RSp0343	flgC	flagellar basal-body rod protein FlgC	686	488	3465	1546.33	1664.56	3.49914	3.72067	3.06033	2.68474	4.03643	0.000259526	0.000165471	0.000724303	0.00185117	9.80482e-05
RSp0344	flgD	basal-body rod modification protein FlgD	1196	809	4950	2318.33	2287.29	3.57616	3.665	3.02864	2.66901	3.99356	0.000134305	0.000113923	0.000502566	0.00130472	6.49221e-05
RSp0345	flgE	flagellar hook protein FlgE	3419	2724	11763	5968.67	5030.06	2.98391	3.16606	2.70952	1.8907	3.34363	0.00112742	0.000765149	0.00204985	0.0173723	0.000518725
RSp0346	flgF	flagellar basal-body rod protein FlgF	1651	988	4302	2313.67	1753.57	3.03508	2.96457	2.61688	1.8283	3.26139	0.000822301	0.00100508	0.00219574	0.0182807	0.000518777
RSp0347	flgG	flagellar basal-body rod protein FlgG	1238	760	3825	1941	1649	3.0376	3.09656	2.68503	2.01067	3.45372	0.00088846	0.000792289	0.00199024	0.0116285	0.000366352
RSp0348	flgH	flagellar L-ring protein precursor	578	423	1296	765.667	465.775	3.00563	3.22432	2.6998	2.17794	3.50413	0.000425233	0.000251033	0.000935507	0.0041006	0.000132474
RSp0349	flgI	flagellar basal body P-ring protein	621	457	891	656.333	219.147	3.19549	3.07013	2.70987	2.07525	3.25693	8.40037e-05	0.000117033	0.000322401	0.00240885	7.73644e-05
RSp0350	flgJ	flagellar protein flgJ	614	516	549	559.667	49.8631	3.1689	3.11324	2.68367	2.1247	3.28352	5.31639e-05	6.16605e-05	0.000217847	0.00142319	4.16497e-05
RSp0351	flgK	flagellar hook-associated protein FlgK	313	372	594	426.333	148.17	4.76009	4.49779	4.60304	2.59315	4.86351	9.36714e-06	1.55552e-05	1.23138e-05	0.00119422	8.61433e-06
RSp0352	flgL	flagellar hook-associated protein 3	240	240	558	346	183.597	4.4365	4.07528	4.36053	1.78065	4.33395	7.13416e-05	0.000140244	7.73644e-05	0.0282121	9.51749e-05
RSp0356		putative signal peptide protein	1026	1118	1458	1200.67	227.555	1.51506	1.47064	1.60539	1.15436	2.37611	0.00206345	0.00258364	0.00134738	0.011922	5.18236e-05
RSp0357	fabB	3-oxoacyl-[acyl-carrier-protein] synthase I	409	372	495	425.333	63.1057	1.39785	1.31965	1.36716	1.02618	2.32592	0.0103347	0.014739	0.0117889	0.0488732	0.000278382
RSp0358	fabF2	3-oxoacyl-(acyl carrier protein) synthase II	348	190	531	356.333	170.653	1.499	1.45555	1.43184	1.09146	2.38975	0.0119194	0.0145369	0.0156851	0.0563274	0.000515278
RSp0359	fabG	3-ketoacyl-(acyl-carrier-protein) reductase	307	218	405	310	93.5361	1.61036	1.5205	1.38924	1.28175	2.34721	0.00303829	0.00461437	0.00789321	0.0126197	0.000156771
RSp0360		hypothetical protein	218	175	234	209	30.5123	1.29019	1.21487	1.24494	1.37147	2.07613	0.00527545	0.00791334	0.00677989	0.00351879	0.000126893
RSp0361		3-oxoacyl-(acyl carrier protein) synthase I	345	323	306	324.667	19.5533	1.1935	1.36436	1.42271	1.42289	2.11359	0.00378314	0.00149612	0.00106625	0.00105498	3.2426e-05
RSp0362		lipoprotein transmembrane	378	222	207	269	94.6942	1.11313	1.28092	1.09182	1.28751	2.24143	0.0423782	0.0231263	0.0475081	0.0211894	0.000569523
RSp0363		putative signal peptide protein	132	58	81	90.3333	37.8726	1.71529	1.65439	1.78484	1.30496	2.26609	0.0180846	0.0228012	0.0147884	0.0617348	0.00351519
RSp0364		hypothetical protein	124	49	117	96.6667	41.4287	1.04446	1.43596	1.53689	1.40565	2.07374	0.201408	0.0793752	0.0620337	0.085365	0.0159616
RSp0365	hutH2	histidine ammonia-lyase protein	274	159	279	237.333	67.8847	1.84878	1.61901	1.75149	1.59268	2.7465	0.00548584	0.0126321	0.0077254	0.0133789	0.000311335
RSp0366		hypothetical protein	206	103	171	160	52.3737	1.94714	1.18642	1.65445	1.20478	2.58713	0.0415991	0.206222	0.0784149	0.201689	0.0105762
RSp0367		hypothetical protein	338	159	126	207.667	114.072	1.97417	1.44213	1.24787	1.51785	2.73584	0.0140012	0.0612929	0.0992605	0.0458573	0.00180532
RSp0369	acpP2	acyl carrier protein	100	38	81	73	31.7648	1.92642	1.66979	1.75242	1.38748	2.93281	0.00798414	0.0185672	0.0145014	0.0432375	0.000463768
RSp0370		putative acyl-carrier-protein	95	55	81	77	20.2978	2.18596	1.62475	1.46748	1.85138	3.01295	0.0113582	0.0484553	0.0736215	0.026871	0.00163042
RSp0371		putative 1-acyl-SN-glycerol-3-phosphate acyltransferase alpha transmembrane protein	218	62	99	126.333	81.5128	1.1005	0.887395	0.92964	0.88045	2.25926	0.180142	0.293852	0.271581	0.286801	0.0119275
RSp0373	fliR	flagellar biosynthetic fliR transmembrane protein	125	43	72	80	41.5812	2.81045	1.76709	2.30015	1.04315	2.71794	0.0198348	0.125378	0.0469845	0.350409	0.0223982
RSp0374	fliQ	flagellar biosynthesis protein FliQ	131	68	153	117.333	44.1173	2.94019	2.37805	2.15904	1.35823	2.83146	0.000384404	0.00188622	0.00368138	0.0429032	0.000515548
RSp0375	fliP	flagellar biosynthesis protein FliP	171	39	180	130	78.9367	3.22911	2.15996	2.26702	1.34298	2.72532	0.00316225	0.0284447	0.0231521	0.14866	0.00865482
RSp0376	fliO	flagellar FLIO transmembrane protein	142	52	333	175.667	143.493	3.03702	1.89575	1.85781	1.30709	2.73208	0.00225605	0.0314902	0.0342006	0.119558	0.0043887
RSp0377	fliN	flagellar motor switch protein FliN	459	300	1071	610	407.076	3.61868	3.15571	2.94429	2.30909	3.94108	0.000201531	0.000584105	0.00106947	0.00508882	0.000110561
RSp0378	fliM	flagellar motor switch protein FliM	631	348	1629	869.333	672.936	3.55574	3.10858	2.73516	2.2757	3.9014	0.00019096	0.000553264	0.00148272	0.00463539	9.87346e-05
RSp0379	fliL	flagellar basal body-associated protein FliL	296	150	972	472.667	438.554	3.22878	2.46619	2.30305	1.46556	3.03626	0.00207859	0.0108107	0.0147606	0.0931925	0.00304732
RSp0380		hypothetical protein	441	117	99	219	192.468	3.59515	3.01849	3.48002	1.16843	3.18643	0.00115912	0.00361534	0.00161624	0.199297	0.00262411
RSp0382	fliC	flagellin protein	1779	5836	5436	4350.33	2235.8	5.43846	4.83603	5.5772	2.21275	5.25609	0.000217834	0.000506202	0.000180423	0.0413547	0.000317875
RSp0383	fliD	flagellar hook-associated protein 2	496	568	504	522.667	39.4631	5.11158	4.75904	5.17221	2.59123	4.90907	1.44268e-05	2.56951e-05	1.40669e-05	0.00256568	2.04737e-05
RSp0387		hypothetical protein	234	56	315	201.667	132.493	2.87915	2.52732	2.37924	1.39343	2.96514	0.00511724	0.0104665	0.0137141	0.12139	0.00413043
RSp0388		hypothetical protein	638	356	1575	856.333	638.155	3.67514	3.55259	3.15912	2.01971	3.90325	7.73318e-05	0.000100311	0.00024971	0.00591459	4.91492e-05
RSp0389	fliE	flagellar hook-basal body protein FliE	847	586	1899	1110.67	695.077	2.9172	2.8639	2.95197	1.79728	3.20964	2.63417e-05	3.12508e-05	2.28668e-05	0.00148034	1.12204e-05
RSp0390	fliF	flagellar M-ring transmembrane protein	1092	564	2979	1545	1269.63	2.91417	2.71416	2.73494	1.40822	3.06448	0.000705186	0.00121832	0.0010595	0.0464762	0.000493531
RSp0391	fliG	flagellar motor switch protein G	839	413	2079	1110.33	865.509	2.91208	2.79303	2.73645	1.55335	3.12913	0.00127475	0.00175771	0.00179832	0.0416995	0.000752241
RSp0392	fliH	flagellar assembly protein H	368	243	702	437.667	237.298	3.08531	2.7692	2.80078	1.6796	3.12994	0.000314878	0.00072904	0.000637985	0.0167305	0.000273514
RSp0393	fliI	flagellum-specific ATP synthase	484	241	657	460.667	208.979	2.76687	2.49625	2.44769	1.77186	2.88647	0.00231606	0.00453889	0.00481756	0.0272826	0.00174137
RSp0394	fliJ	flagellar protein	287	250	450	329	106.41	3.62524	3.61722	2.89465	2.31914	3.46416	1.13623e-05	1.19303e-05	8.12622e-05	0.00053374	1.80043e-05
RSp0395	fliK	flagellar hook-length control protein	500	436	747	561	164.228	3.40137	2.92462	2.68482	1.80172	3.10872	2.46746e-05	8.92484e-05	0.000183835	0.00378314	5.60101e-05
RSp0399		hypothetical protein	5785	5609	2556	4650	1815.59	-2.31804	-3.5734	-3.09319	-1.12533	-2.84053	0.000549319	1.40669e-05	5.00592e-05	0.0440388	0.000107008
RSp0404		hypothetical protein	537	584	162	427.667	231.271	-2.51838	-3.99981	-3.97942	-1.86301	-3.03851	0.0283659	0.0024537	0.00254935	0.0865539	0.0112451
RSp0405		hypothetical protein	1164	2631	1080	1625	872.233	-3.22857	-2.89014	-3.10503	-1.78361	-3.5285	0.00025784	0.000638105	0.000360643	0.0133255	0.000128802
RSp0406		hypothetical protein	1221	2674	2214	2036.33	742.615	-3.71058	-3.87259	-4.39044	-2.10044	-4.16136	0.000192847	0.000138043	5.18092e-05	0.00869945	7.49057e-05
RSp0407		hypothetical protein	1547	3706	5589	3614	2022.57	-2.94043	-4.2751	-4.47886	-2.07679	-3.63258	0.0012039	7.14542e-05	4.85935e-05	0.0101561	0.000233904
RSp0425		hypothetical protein	459	362	225	348.667	117.568	-1.44858	-1.18377	-1.73687	-1.54382	-3.39677	0.21942	0.315056	0.144922	0.192794	0.0115284
RSp0426		hypothetical protein	628	498	468	531.333	85.049	-1.75853	-1.73717	-1.76038	-2.38861	-2.31176	0.0730436	0.0692451	0.0707874	0.019053	0.0213337
RSp0496		hypothetical protein	6022	2973	4392	4462.33	1525.72	-2.04882	-2.0274	-2.21727	-0.470874	-2.15274	5.87864e-05	6.25957e-05	2.69713e-05	0.221661	3.59738e-05
RSp0497		hypothetical protein	2155	1634	1854	1881	261.547	-2.04665	-1.61758	-1.90303	-0.119906	-2.03574	0.000657537	0.00351879	0.00115912	0.835882	0.000663508
RSp0499		putative transport transmembrane protein	3523	1115	3294	2644	1329.09	-3.05958	-3.25266	-3.4855	-1.02465	-3.22015	1.30633e-05	7.21377e-06	3.95104e-06	0.0355361	8.2347e-06
RSp0500		hypothetical protein	10092	6714	20259	12355	7050.36	-3.7596	-4.00031	-4.37809	-0.563143	-4.01503	1.52224e-06	8.91806e-07	4.32966e-07	0.228816	9.05069e-07
RSp0501		hypothetical protein	24086	11549	18612	18082.3	6285.26	-4.77778	-4.85665	-4.91822	-1.46501	-5.36858	6.66211e-07	5.61362e-07	5.08101e-07	0.00869625	2.67246e-07
RSp0502		hypothetical protein	161	77	63	100.333	53.0031	-2.00964	-0.658781	-1.53954	0.238397	-2.59206	0.0962737	0.606414	0.202754	0.859994	0.0416492
RSp0518		putative VGR-related protein	564	450	513	509	57.1052	-2.87914	-2.11025	-2.39441	-1.34292	-2.5057	0.0198424	0.0660021	0.0415991	0.228123	0.034123
RSp0532		putative aminopeptidase transmembrane protein	4057	4500	5490	4682.33	733.694	-3.44777	-4.36813	-4.08826	1.47103	-2.99607	0.000507981	8.72552e-05	0.000136635	0.0705306	0.0013671
RSp0535		transcription regulator protein	483	280	810	524.333	267.407	-1.70954	-2.16014	-2.49197	-0.661495	-2.37253	0.00165864	0.000261846	7.86353e-05	0.161677	0.000121322
RSp0536		sugar-proton symporter transmembrane protein	2075	1460	2943	2159.33	745.088	-3.77401	-3.26141	-3.76211	-1.28273	-3.46183	0.000132456	0.000394763	0.000134273	0.0797073	0.000253357
RSp0537		hypothetical protein	353	139	513	335	187.649	-3.99756	-4.29749	-3.56813	-0.74427	-3.9676	0.0161307	0.0122799	0.0245711	0.61521	0.0151112
RSp0538		hypothetical protein	467	195	576	412.667	196.225	-3.75542	-4.01083	-3.52884	-0.779626	-3.51226	0.0234879	0.0185672	0.0285236	0.603042	0.0283538
RSp0569		putative Mannose-binding lectin	52653	54259	39924	48945.3	7853.86	-5.77172	-5.41116	-5.51992	-3.38922	-5.76297	2.23279e-07	3.51731e-07	3.03813e-07	1.90084e-05	2.21962e-07
RSp0583	cbhA	exoglucanase A	22837	22290	30843	25323.3	4787.99	-3.4517	-3.54044	-4.22002	-0.903493	-3.59423	4.85935e-05	3.80321e-05	8.42564e-06	0.138912	3.2426e-05
RSp0598		putative response regulator transcription regulator protein	176	103	198	159	49.7293	4.51004	4.1142	4.5306	2.26139	4.62769	0.000111101	0.000233216	0.000111101	0.011735	9.91767e-05
RSp0602		signal peptide protein	23620	14860	21717	20065.7	4607.56	-2.0572	-2.18179	-1.80146	-0.322462	-2.91412	0.000838589	0.00052674	0.00221643	0.555166	4.52551e-05
RSp0603		putative serine protease protein	12907	6493	9396	9598.67	3211.8	-3.65615	-4.07841	-3.47955	-0.584081	-4.59717	0.000122311	5.04649e-05	0.000179657	0.41486	1.95244e-05
RSp0638		ABC transporter ATP-binding protein	2473	2608	2808	2629.67	168.548	-4.2251	-4.65196	-4.92149	-1.22037	-4.51318	2.01726e-06	8.91806e-07	6.1706e-07	0.0251189	1.10172e-06
RSp0639		hypothetical protein	5817	6822	8154	6931	1172.31	-4.90553	-6.32559	-5.89236	-1.03163	-5.12404	9.37861e-06	1.2325e-06	2.03527e-06	0.130944	6.14891e-06
RSp0640		hypothetical protein	2396	2988	2475	2619.67	321.422	-4.83798	-6.09592	-6.88068	-1.0061	-6.01659	8.15096e-07	1.7362e-07	9.04387e-08	0.0637681	1.85753e-07
RSp0641	rmyA	peptide synthetase protein	40663	38720	48852	42745	5377.3	-4.4054	-4.96617	-4.71109	-0.732201	-4.50099	1.08133e-08	7.87681e-09	8.2356e-09	0.0192742	9.36306e-09
RSp0642	rmyB	peptide synthetase protein	38475	32287	46467	39076.3	7109.1	-3.73393	-3.84297	-3.73784	-0.437533	-3.52295	1.7362e-07	1.41033e-07	1.7362e-07	0.239227	2.59627e-07
RSp0644		putative signal peptide protein	755	490	351	532	205.249	-1.00044	-2.41162	-1.90102	-1.49978	-2.24506	0.0770014	0.000528828	0.00294121	0.0122212	0.000875305
RSp0647		putative enoyl-coenzyme A hydratase protein	241	384	90	238.333	147.018	-1.67298	-3.21274	-1.67438	-1.1957	-3.37667	0.178943	0.0193799	0.177211	0.342038	0.015383
RSp0660		porin protein	671	955	1206	944	267.67	1.6543	1.71858	1.84529	1.6013	2.18421	0.00295772	0.0022534	0.00133685	0.0038242	0.000353381
RSp0673		lipoprotein	275	217	162	218	56.5066	3.91054	4.02661	3.52715	3.51464	5.03486	6.62665e-05	5.00592e-05	0.000145346	0.000143649	7.48827e-06
RSp0674		lipoprotein	217	132	171	173.333	42.548	3.34017	3.56982	3.23258	3.02235	4.80484	1.70096e-05	9.37861e-06	2.3038e-05	3.97155e-05	6.66211e-07
RSp0675		lipoprotein	522	161	171	284.667	205.598	2.50868	2.62858	2.71863	1.90185	3.8553	0.000857208	0.000657467	0.000492684	0.00568569	2.53786e-05
RSp0676	metE	5-methyltetrahydropteroyltriglutamate-- homocysteine methyltransferase	34219	10115	12717	19017	13229.4	2.14992	2.59912	3.21463	2.62027	2.44798	0.013433	0.00424064	0.00101966	0.00380779	0.00589967
RSp0688		hypothetical protein	1218	771	1638	1209	433.57	-2.50279	-2.29239	-2.36855	-1.34146	-2.56978	0.000208749	0.000430538	0.00032458	0.0160434	0.000179474
RSp0689		hypothetical protein	26315	14941	7407	16221	9518.77	-2.7126	-2.85775	-2.59751	-0.0824195	-2.91905	2.19451e-05	1.38256e-05	3.10283e-05	0.876232	1.07632e-05
RSp0710		hypothetical protein	2572	147	288	1002.33	1361.2	-1.62711	-5.28918	-4.09323	-2.40558	-4.83378	0.292737	0.0082388	0.0237393	0.144625	0.012759
RSp0711		conserved hypothetical protein	1386	1533	2385	1768	539.369	-3.37572	-4.1366	-2.83384	-1.5414	-3.53752	0.0104693	0.00409646	0.0248584	0.188206	0.00852585
RSp0712		hypothetical protein	3344	7935	8451	6576.67	2811.43	-2.88042	-2.45764	-2.38652	-0.659606	-2.8569	0.000867424	0.00289701	0.00341572	0.356647	0.000958041
RSp0719		Putative Phosphate-selective porin O and P	367	302	954	541	359.142	1.62908	2.97398	2.66981	1.76282	2.17959	0.0499896	0.00186021	0.00395358	0.034448	0.0131804
RSp0722		L-aspartate dehydrogenase	3614	2183	7497	4431.33	2749.67	-3.44684	-3.93205	-3.10212	-2.21037	-3.85198	0.000625585	0.000257811	0.00131677	0.011013	0.000270061
RSp0734		hypothetical protein	1676	1852	1251	1593	308.977	-2.08443	-2.09646	-2.75097	0.188036	-2.06642	0.000116756	0.000109861	8.88661e-06	0.680109	0.000121322
RSp0735		hypothetical protein	1884	2468	1512	1954.67	481.902	-2.19446	-2.13399	-2.64187	0.42799	-2.10492	0.00015274	0.000191756	2.87831e-05	0.349631	0.000211995
RSp0738	vgrG1	putative VGR-related protein	5985	7114	5409	6169.33	867.318	-2.88965	-3.58478	-3.86044	-0.376698	-3.21538	2.37124e-06	3.40222e-07	1.95156e-07	0.335641	8.63353e-07
RSp0739	tssL	Type VI Secretion System component protein	5138	6777	5751	5888.67	828.127	-2.94649	-3.70668	-3.86905	-0.197036	-3.32147	2.02231e-07	4.34291e-08	3.35773e-08	0.542832	8.80702e-08
RSp0740	tssK	Type VI Secretion System component protein	7961	13245	9297	10167.7	2747.49	-2.69945	-3.39453	-3.59795	0.00115609	-3.089	2.22567e-06	2.91584e-07	1.84544e-07	0.997672	6.55295e-07
RSp0741	tssJ	Type VI secretion system, lipoprotein	3545	5366	4383	4431.33	911.462	-2.84199	-3.3637	-3.89207	0.322656	-3.18297	1.0471e-07	3.53938e-08	1.1704e-08	0.244526	4.8838e-08
RSp0742		putative lipoprotein	23588	25875	27504	25655.7	1967.19	-3.73182	-4.99389	-5.74151	-0.217826	-5.16478	6.4695e-07	8.00122e-08	3.53938e-08	0.633303	6.75788e-08
RSp0743	tssA	Type VI Secretion protein	40637	24507	43920	36354.7	10390.9	-4.41901	-5.9454	-6.18326	-0.482893	-6.07843	1.22233e-06	1.43781e-07	1.07632e-07	0.359633	1.20142e-07
RSp0744	tssB	Type VI Secretion protein	83460	58776	82377	74871	13949.2	-4.59305	-6.09079	-6.12318	-0.43503	-6.03102	1.04277e-05	1.04143e-06	9.46632e-07	0.521683	1.04525e-06
RSp0745		Type VI secretion system effector, Hcp1 family	85333	71459	103941	86911	16298.4	-4.82716	-5.94704	-5.92193	-0.246033	-6.00133	3.41123e-06	6.47613e-07	6.4695e-07	0.716096	5.91049e-07
RSp0746		Type VI secretion system, lysozyme-related	6253	3974	5670	5299	1183.93	-4.14283	-4.93083	-5.41005	0.032995	-4.98624	2.35794e-05	5.29906e-06	2.42434e-06	0.967799	4.73621e-06
RSp0747	tssD	Type VI Secretion protein	7331	6072	6201	6534.67	692.655	-3.52605	-4.60137	-4.40408	-0.0725949	-4.19095	1.7623e-05	1.75244e-06	2.42206e-06	0.913067	3.82309e-06
RSp0748	tssE	Type VI secretion protein	3812	3065	2799	3225.33	525.188	-3.62372	-5.08939	-4.6285	-0.345041	-4.15816	0.00301748	0.000369964	0.000656363	0.760619	0.00131656
RSp0749	tssH	Type VI secretion ATPase, ClpV1 family	19685	17083	19728	18832	1514.83	-4.09048	-4.69922	-4.59327	-0.19887	-4.73314	1.71649e-06	5.41208e-07	6.41067e-07	0.722436	4.95663e-07
RSp0750	vgrG2	putative VGR-related protein	9626	7509	9423	8852.67	1168.07	-3.66685	-4.35408	-4.10097	-0.0282409	-3.98545	3.64259e-07	1.05713e-07	1.58699e-07	0.954708	1.89769e-07
RSp0751		hypothetical protein	3447	3142	3447	3345.33	176.092	-1.48119	-1.57797	-2.05861	0.487013	-2.03542	0.000113888	6.48411e-05	4.77488e-06	0.108625	5.29906e-06
RSp0752		putative transmembrane protein	11429	9060	17136	12541.7	4151.38	-1.98616	-2.08405	-2.66812	1.1643	-2.24006	0.00191755	0.00133714	0.000175841	0.0394429	0.000759578
RSp0760		hypothetical protein	2793	1559	1611	1987.67	697.924	-1.98225	-2.71831	-2.95318	0.238481	-2.99815	0.0012507	8.94408e-05	4.43823e-05	0.672919	3.8165e-05
RSp0761		type VI secretion system OmpA/MotB family protein	3398	3315	3438	3383.67	62.7402	-2.78238	-2.98565	-3.16182	0.362537	-3.02371	1.39618e-05	7.10483e-06	4.44215e-06	0.423153	6.32103e-06
RSp0762		Type VI secretion system-associated protein	2762	3008	3501	3090.33	376.317	-2.84226	-3.01898	-3.13563	0.337275	-3.08112	6.66211e-07	3.97839e-07	2.92038e-07	0.324517	3.33602e-07
RSp0763	tssM	Type VI secretion protein	9331	9578	9468	9459	123.746	-2.60927	-3.47614	-3.35385	0.11219	-3.36876	1.32163e-05	8.91806e-07	1.22233e-06	0.814614	1.14625e-06
RSp0764		hypothetical protein	1825	2319	1899	2014.33	266.431	-2.20039	-2.92644	-3.42969	-0.116093	-3.19822	0.000226523	1.90084e-05	4.46736e-06	0.832271	8.28217e-06
RSp0765		hypothetical protein	1075	1011	1206	1097.33	99.3999	-3.02417	-3.40538	-3.18	-0.216781	-2.86839	5.70891e-05	1.94792e-05	3.3778e-05	0.716316	8.17361e-05
RSp0766		hypothetical protein	1304	1314	1404	1340.67	55.0757	-2.80487	-3.22551	-3.25194	-0.251316	-2.80304	0.000409056	0.000120392	0.000113881	0.715472	0.000370896
RSp0767		hypothetical protein	7435	7552	7596	7527.67	83.2126	-3.51371	-4.73723	-5.31872	-0.0886583	-4.86819	4.80147e-06	3.79188e-07	1.74141e-07	0.876978	3.17812e-07
RSp0768	vgrG3	Type VI Secretion associated VGR-related protein	4115	4587	4266	4322.67	241.048	-2.87256	-3.25597	-3.86696	0.207057	-3.52327	2.73924e-06	8.30847e-07	2.05216e-07	0.61881	4.31493e-07
RSp0769		putative transmembrane protein	2989	3086	2907	2994	89.6047	-2.8124	-3.06477	-3.56207	0.381152	-3.51394	4.4815e-06	1.94014e-06	5.2066e-07	0.345601	5.82727e-07
RSp0770		hypothetical protein	3177	2513	2052	2580.67	565.544	-2.28466	-2.21227	-2.47373	0.269179	-2.38014	0.00013213	0.000171504	6.57795e-05	0.579778	9.04848e-05
RSp0771		hypothetical protein	2608	1691	1827	2042	494.865	-1.86615	-2.26598	-2.59984	0.445523	-2.08557	0.00301748	0.000673619	0.000221932	0.428981	0.00126615
RSp0772		putative signal peptide protein	1721	1531	1593	1615	96.8917	-2.28714	-1.93927	-2.22218	0.24243	-2.12848	7.47013e-05	0.000306374	9.81084e-05	0.599098	0.000134439
RSp0773		putative signal peptide protein	4133	2675	2970	3259.33	770.861	-2.48661	-2.70387	-2.865	0.33999	-3.14071	0.0015683	0.000822301	0.000506134	0.631398	0.000242215
RSp0774		hypothetical protein	579	69	36	228	304.422	-2.65107	-1.64488	-2.67184	-1.47521	-3.89438	0.0743724	0.281971	0.0787326	0.316923	0.0224041
RSp0778	lasR	transcriptional activator of quorum sensing autoinducer synthesis transcription regulator protein	824	401	315	513.333	272.46	-3.20202	-4.57335	-4.15154	0.185523	-3.61327	0.00313355	0.000325477	0.000621211	0.859938	0.00160873
RSp0779	lasI	autoinducer synthase	9086	4831	351	4756	4367.98	-6.62612	-7.41208	-6.73999	1.56349	-5.86798	0.000476695	0.000219416	0.000474199	0.229274	0.00102292
RSp0780		hypothetical protein	36704	20597	684	19328.3	18043.5	-5.86064	-5.72779	-5.68487	1.31605	-5.58308	0.00100895	0.00113861	0.00122526	0.31895	0.00142063
RSp0781	metB	putative cystathionine gamma-synthase protein	30772	18198	531	16500.3	15191.8	-6.62636	-6.2914	-6.85911	2.06638	-6.48925	0.000544982	0.000768928	0.000421921	0.138571	0.000661541
RSp0782		putative aminoacyl-tRNA synthetase protein	19602	15079	306	11662.3	10091.5	-6.64602	-6.63863	-6.91046	1.2822	-6.37214	0.00124553	0.00128617	0.00101963	0.397181	0.00179279
RSp0783		hypothetical protein	4010	3892	72	2658	2240.32	-5.7073	-7.23583	-7.02484	1.59292	-7.44781	0.00860843	0.00239991	0.00322646	0.366458	0.00261659
RSp0784		putative omega-3 fatty acid desaturase transmembrane protein	10598	6269	225	5697.33	5210.08	-6.07366	-6.64199	-6.56652	1.05903	-7.22722	0.00230831	0.00135696	0.00163042	0.486944	0.00098315
RSp0785		hypothetical protein	13200	8019	171	7130	6559.84	-6.81305	-6.34666	-6.65217	1.05781	-7.29962	0.000953833	0.00175926	0.00128617	0.486825	0.000790062
RSp0786		hypothetical protein	12391	7733	333	6819	6080.74	-6.23494	-5.84951	-6.57358	1.1493	-6.88239	0.00143002	0.00209556	0.000991881	0.4307	0.000854441
RSp0787		putative transmembrane protein	18238	10245	504	9662.33	8881.35	-5.02569	-6.81121	-6.66748	1.58984	-5.24688	0.00272894	0.000382728	0.000448895	0.236288	0.00217719
RSp0788		putative transferase protein	26332	21231	738	16100.3	13546.4	-6.20314	-6.42711	-5.78808	1.5617	-5.62393	0.000585959	0.000438648	0.00092802	0.234535	0.00117435
RSp0789		hypothetical protein	16792	11143	495	9476.67	8275.3	-6.43485	-7.54088	-5.78098	1.78924	-5.73879	0.00318098	0.00151278	0.00710142	0.310634	0.00783869
RSp0790		putative hydrolase protein	9067	8732	333	6044	4948.71	-5.34452	-5.94379	-5.76825	1.28241	-7.11744	0.00153699	0.000771726	0.000976615	0.331995	0.00024971
RSp0791		hypothetical protein	8925	4477	144	4515.33	4390.63	-5.42482	-5.02971	-4.80235	1.33288	-4.89171	0.00199231	0.00310046	0.00376908	0.333629	0.00365024
RSp0792		putative fatty acid desaturase transmembrane protein	12094	6745	216	6351.67	5948.76	-4.60571	-5.6687	-4.55783	1.72815	-4.40785	0.00987059	0.00293006	0.00982251	0.26559	0.0131471
RSp0793		hypothetical protein	3925	4384	630	2979.67	2047.77	-2.28582	-2.13655	-2.45849	0.886304	-2.82765	0.028316	0.0382273	0.0187876	0.379935	0.00971816
RSp0801		hypothetical protein	46022	33880	62586	47496	14409.7	-1.45237	-1.47783	-1.52808	-0.867117	-2.15066	0.0358011	0.0340375	0.0300702	0.19851	0.00460185
RSp0803		signal peptide protein	2283	2301	2349	2311	34.1174	-2.87074	-3.61708	-3.38902	-1.60059	-3.22417	1.90182e-06	2.59627e-07	4.46999e-07	0.000425233	6.66211e-07
RSp0806		hypothetical protein	1235	514	477	742	427.351	-1.58516	-1.16009	-1.84205	-1.02185	-2.36203	0.138571	0.291568	0.0858425	0.338885	0.0339698
RSp0808		Putative metallopeptidase protein	1118	127	684	643	496.771	2.83969	1.84914	1.98696	1.5221	3.0968	0.0144436	0.0828898	0.067745	0.150003	0.0105136
RSp0814	mqo	malate:quinone oxidoreductase	298	179	216	231	60.9016	3.39487	3.44514	3.63331	3.48807	4.23779	2.94345e-05	2.67405e-05	1.72988e-05	2.35794e-05	4.24232e-06
RSp0825		hypothetical protein	2037	185	261	827.667	1048	4.29163	4.48953	4.79704	2.39636	2.39848	0.00218398	0.00133476	0.00101847	0.0397971	0.0408914
RSp0833	pehC	polygalacturonase transmembrane protein	10882	9951	13041	11291.3	1585.15	-1.10336	-0.67202	-0.686428	-0.900546	-2.18874	0.0734139	0.273899	0.258845	0.138907	0.00185588
RSp0834	exuT1	hexuronate transporter transmembrane protein	2030	1154	2682	1955.33	766.732	-1.28406	-1.61207	-0.827048	-1.1342	-2.20149	0.0390027	0.01281	0.172027	0.0642046	0.00174093
RSp0839		hypothetical protein	421	50	63	178	210.545	4.25039	4.26381	4.82349	1.72565	3.28774	0.0010203	0.000857208	0.000416261	0.0912179	0.00471396
RSp0840		putative methyl-accepting chemotaxis transducer transmembrane protein	1130	147	324	533.667	523.968	4.68054	3.92045	4.8032	1.66975	4.00391	0.00100354	0.00297692	0.000885286	0.131072	0.00254109
RSp0842		putative Type III effector protein with leucine-rich-repeats	2780	299	495	1191.33	1379.31	4.07397	3.9326	4.44947	1.50029	2.2659	0.00117924	0.00122815	0.000607765	0.126401	0.0297005
RSp0864	hrcU	type III secretion system protein HrcU	134	22	18	58	65.8483	4.3737	4.38659	4.35816	2.06821	2.31118	0.0015864	0.00125655	0.00149157	0.065048	0.0450271
RSp0865	hrpK	HRPK protein	762	96	90	316	386.259	4.98469	5.05371	5.39682	2.58116	3.20221	0.0033326	0.00246917	0.00204206	0.0644718	0.0297497
RSp0866	hrpJ	HRPJ protein	854	106	72	344	442	5.12035	5.21741	5.45164	2.80819	3.22831	0.00471449	0.00338317	0.0031344	0.0641732	0.0402073
RSp0867	hrcJ	Hrp conserved lipoprotein HRCJ transmembrane	1433	166	171	590	730.064	4.81757	4.67188	5.1246	2.47565	2.73402	0.00285182	0.00273878	0.00186248	0.0617654	0.0435736
RSp0873	hrpB	regulatory HRPB transcription regulator protein	1625	824	3681	2043.33	1473.72	3.88788	3.33793	3.65387	1.71169	2.6163	4.89105e-05	0.000147497	7.23594e-05	0.0143636	0.000963628
RSp0874	hrcC	Hrp conserved HRCC transmembrane protein	919	244	792	651.667	358.715	4.60873	3.87683	4.27422	2.29216	2.81588	7.08642e-05	0.000226368	0.000108641	0.00801886	0.00224173
RSp0875	ripAC, popC	Type III effector protein PopC	1317	319	351	662.333	567.184	3.78822	4.37454	4.4894	1.75129	2.57426	0.00141052	0.000436587	0.000387857	0.0709898	0.0133346
RSp0876	ripAB, popB	Type III effector protein PopB	921	145	189	418.333	435.878	4.86305	5.05875	5.26993	2.82195	3.30375	0.00219466	0.00142063	0.00123232	0.0304573	0.0162511
RSp0877	ripX, popA	Type III effector protein PopA	2778	121	99	999.333	1540.41	5.56408	5.72814	6.16885	3.15658	3.85182	0.0104889	0.00774616	0.00586308	0.0854955	0.0460278
RSp0880	pglA	polygalacturonase precursor (pectinase) signal peptide protein	867	339	927	711	323.555	3.11745	2.11123	2.80329	2.03048	3.5524	0.000427145	0.00693063	0.0010664	0.00787446	0.000152166
RSp0881		putative transmembrane protein	1068	397	1161	875.333	416.85	2.9302	2.63765	2.86176	1.91747	2.93942	7.7618e-05	0.000193444	9.16558e-05	0.00218587	7.47013e-05
RSp0883		hypothetical protein	547	296	531	458	140.524	2.8339	2.7766	2.88101	1.84696	2.77021	1.77531e-05	2.16799e-05	1.52668e-05	0.000736118	2.13988e-05
RSp0924		Glycoside hydrolase, putative chitinase	30986	28688	57564	39079.3	16049.4	-4.97436	-4.86297	-4.99888	-1.90402	-5.1213	4.32699e-07	5.38712e-07	4.32699e-07	0.00148541	3.49811e-07
RSp0930	ripS3, skwp3	Type III effector protein, SKWP family	986	303	333	540.667	385.962	3.33366	3.57119	3.77523	0.93648	2.8643	0.00361627	0.00227909	0.0017134	0.33284	0.00845856
RSp0957		hypothetical protein	916	477	315	569.333	310.957	-5.05116	-5.39545	-5.98831	-2.83179	-4.60562	0.00137901	0.000977792	0.000551596	0.0272185	0.00259627
RSp0964		hypothetical protein	2532	2025	540	1699	1035.24	-1.78665	-1.92602	-2.30853	-1.55676	-2.37636	0.01281	0.00820838	0.00267208	0.0266951	0.00220108
RSp0973	narK2	nitrite/nitrate ABC transporter transmembrane protein	572	514	171	419	216.723	2.73003	0.96724	1.29419	1.33269	2.40202	0.0180835	0.364014	0.224429	0.210298	0.0310438
RSp0974	narG	respiratory nitrate reductase alpha chain oxidoreductase protein	3340	3870	801	2670.33	1640.44	3.30316	1.37415	1.4937	1.65601	2.84227	0.0151112	0.277916	0.232449	0.18481	0.0285236
RSp0982		hypothetical protein	9578	5965	5481	7008	2238.8	-8.12868	-6.36079	-8.29478	-3.52789	-8.0978	2.35794e-05	0.000122311	2.14728e-05	0.00461439	2.45718e-05
RSp0983		transcription regulator protein	5306	3642	7281	5409.67	1821.71	-3.94332	-5.21991	-5.16648	-1.50064	-4.70212	1.25954e-05	1.18073e-06	1.27472e-06	0.0158955	2.77793e-06
RSp0986	gbd2	putative NAD-dependent 4-hyddoxybutyrate dehydrogenase oxidoreductase protein	628	710	684	674	41.9047	-2.94632	-2.56605	-2.7	-1.47397	-2.24525	0.00221009	0.00523075	0.00389201	0.0796052	0.0112268
RSp0989		putative Cytochrome C	505	732	810	682.333	158.45	-2.10929	-3.36416	-2.31306	-0.327718	-3.01166	0.0833194	0.0138192	0.0635408	0.805697	0.0215766
RSp0992		signal peptide protein	439	597	801	612.333	181.486	-2.78954	-2.44166	-2.29513	-0.701193	-3.47359	0.000715128	0.00187901	0.00303624	0.29526	0.000138276
RSp0993		cytochrome c oxidase subunit transmembrane protein	2000	4733	4203	3645.33	1449.33	-2.96536	-2.96298	-2.18756	-1.18553	-3.06781	0.000121376	0.00013213	0.00149157	0.0451339	9.03584e-05
RSp0998		hypothetical protein	1695	1049	2529	1757.67	741.987	-2.91312	-3.42462	-2.40387	-1.91454	-2.79674	0.00354589	0.00145197	0.0111711	0.0337094	0.00466958
RSp0999		hypothetical protein	3414	1927	4473	3271.33	1278.98	-4.18271	-4.4859	-4.53024	-1.81989	-3.834	6.94464e-06	3.98874e-06	3.70617e-06	0.00494757	1.64087e-05
RSp1000	tek2	TEK-like secreted protein	31422	21526	58905	37284.3	19366.8	-4.11157	-4.08101	-3.85464	-1.82612	-4.03374	1.74232e-06	1.90157e-06	3.22875e-06	0.00180532	2.17086e-06
RSp1001		conserved signal peptide protein	8397	5774	12699	8956.67	3496.26	-4.42517	-4.62525	-4.74901	-1.56061	-4.68563	1.00761e-07	7.86684e-08	6.79902e-08	0.000846466	7.42764e-08
RSp1002	tek	TEK secreted protein	141500	119038	254142	171560	72394.6	-8.02194	-8.52892	-8.4633	-1.78735	-8.43997	1.08133e-08	8.2356e-09	8.2356e-09	0.00109537	8.2356e-09
RSp1003	xpsR	transcription regulator XpsR transcription regulator protein	45086	34665	83448	54399.7	25690.5	-8.5142	-9.36911	-9.24399	-2.46824	-8.83765	8.2356e-09	7.87681e-09	7.87681e-09	7.05776e-05	8.2356e-09
RSp1004		EPS I polysaccharide biosynthesis protein, dTDP-glucose 4,6-dehydratase	28204	34835	87309	50116	32380.3	-9.00813	-8.96522	-9.44939	-2.53494	-9.88987	6.16671e-05	5.73516e-05	4.39484e-05	0.0540307	3.2426e-05
RSp1005		hypothetical protein	5500	1345	1548	2797.67	2342.49	-3.32753	-3.32938	-3.22451	-2.11093	-3.71445	1.87772e-05	1.90084e-05	2.49873e-05	0.000841614	7.21377e-06
RSp1006		putative eps aminotransferase protein	21511	14859	19647	18672.3	3431.44	-3.37774	-3.17692	-3.39515	-1.45576	-3.73509	1.8941e-05	3.2426e-05	1.87913e-05	0.0113693	8.10243e-06
RSp1007		putative acetyl transferase protein	12582	9676	11358	11205.3	1459	-2.74612	-2.5265	-3.11591	-0.914148	-3.16981	0.000240697	0.000467624	8.27892e-05	0.120441	7.45623e-05
RSp1008		glycosyl transferase transmembrane protein	8117	6914	8352	7794.33	771.392	-3.26941	-3.27805	-3.98096	-0.857671	-3.93885	5.00592e-05	4.91414e-05	9.1153e-06	0.14099	1.02457e-05
RSp1009		glycosyltransferase	14873	9539	13842	12751.3	2829.32	-5.39523	-5.47239	-5.67254	-1.40764	-5.96344	9.04387e-08	8.68603e-08	7.07573e-08	0.00516494	4.92065e-08
RSp1010		putative EPS I polysaccharide biosynthesis protein, Heparinase II/III-like	27323	17324	26208	23618.3	5479.49	-5.81373	-5.78351	-5.90484	-1.91018	-6.16135	1.63059e-07	1.72913e-07	1.49296e-07	0.0015513	1.11398e-07
RSp1011		putative EPS I polysaccharide biosynthesis protein, dehydrogenase	44023	21404	45630	37019	13546.8	-5.71617	-5.85172	-5.76152	-1.8616	-6.07351	5.33624e-08	4.78449e-08	5.16772e-08	0.00055803	3.89495e-08
RSp1012		putative EPS I polysaccharide biosynthesis protein, acyl transferase protein	4992	2498	5931	4473.67	1774.22	-5.22104	-6.16815	-5.71458	-1.28346	-6.12344	7.57442e-07	2.54158e-07	4.10656e-07	0.0277026	2.5605e-07
RSp1013		putative EPS I polysaccharide biosynthesis protein, Glycosyl transferase, group 1	11758	6800	10314	9624	2550	-5.32881	-5.4615	-5.45012	-1.62712	-5.85007	8.80702e-08	7.72522e-08	7.72522e-08	0.00168006	4.91456e-08
RSp1014	epsF	EPS I polysaccharide export inner membrane transmembrane protein	4863	2638	3744	3748.33	1112.51	-5.41259	-5.03552	-5.04556	-1.43583	-5.3287	2.26419e-06	4.20464e-06	4.18576e-06	0.0307119	2.76883e-06
RSp1015	epsE	EPS I polysaccharide export inner membrane transmembrane protein	13642	8187	11988	11272.3	2797.03	-6.84634	-6.17704	-6.78881	-2.08225	-6.577	1.07653e-06	2.33421e-06	1.14625e-06	0.00761402	1.49113e-06
RSp1016	wecC	UDP-N-acetyl-D-mannosamine dehydrogenase	37949	24582	40887	34472.7	8690.62	-6.73676	-6.69105	-6.73953	-2.02191	-7.27968	1.0471e-07	1.0714e-07	1.05713e-07	0.00155224	7.07573e-08
RSp1017	epsC	udp-n-acetylglucosamine 2-epimerase protein	13558	16942	22599	17699.7	4567.87	-6.33094	-6.27532	-6.48163	-2.03302	-6.96771	2.74231e-07	2.94994e-07	2.39465e-07	0.00255978	1.5511e-07
RSp1018	epsB	EPS I polysaccharide export transmembrane protein	23482	27879	29934	27098.3	3296.08	-6.00611	-6.05345	-6.19962	-1.54569	-6.56349	3.49811e-07	3.36938e-07	2.91584e-07	0.0134866	1.97483e-07
RSp1019	epsP	low molecular weight protein-tyrosine- phosphatase	4462	5913	6993	5789.33	1270.02	-6.36143	-5.82229	-6.29214	-1.51832	-6.29402	1.92775e-05	3.62277e-05	2.04529e-05	0.0941563	2.03149e-05
RSp1020	epsA	EPS I polysaccharide export outer membrane transmembrane protein	12967	12002	18054	14341	3251.55	-6.07341	-6.13452	-6.1247	-1.68879	-6.23344	8.58575e-07	8.08339e-07	8.11219e-07	0.0149766	7.24178e-07
RSp1021		hypothetical protein	9295	5845	4905	6681.67	2311.5	-2.54358	-4.81576	-5.01002	-1.07637	-3.76039	0.000890848	4.96331e-06	3.81438e-06	0.0925588	3.99608e-05
RSp1023	prhG	response regulator transcription regulator protein	10966	13498	15246	13236.7	2151.93	-5.0281	-6.16665	-5.64658	-1.7311	-5.65091	2.26291e-06	4.95663e-07	9.27584e-07	0.00895377	8.93557e-07
RSp1047		transporter transmembrane protein	9264	7747	7785	8265.33	865.079	1.5911	1.86313	1.89961	1.06782	2.04178	0.000255662	6.16605e-05	5.15083e-05	0.00538085	2.63643e-05
RSp1058	adc	acetoacetate decarboxylase	1914	3223	4176	3104.33	1135.66	-3.81027	-3.40406	-4.04832	-1.68285	-4.17093	1.74232e-06	5.13477e-06	1.05625e-06	0.00199349	8.12927e-07
RSp1059		3-hydroxybutyrate dehydrogenase	3593	4270	6507	4790	1525.01	-3.6149	-3.22493	-3.2507	-1.74983	-3.49128	8.12927e-07	2.36892e-06	2.1855e-06	0.000575412	1.09903e-06
RSp1060		putative transmembrane protein	3772	2734	4707	3737.67	986.948	-2.4567	-2.70222	-2.8689	-1.50462	-2.751	0.000126154	5.43731e-05	3.31544e-05	0.00521674	4.91458e-05
RSp1062		ferrisiderophore receptor protein	541	91	270	300.667	226.562	4.52454	6.60734	6.27724	3.54122	5.26086	0.00198313	0.000159734	0.000227151	0.00849629	0.000981687
RSp1076		putative glucose-fructose oxidoreductase oxidoreductase protein	783	169	279	410.333	327.392	-0.678751	-2.96859	-2.23326	-0.706587	-3.73174	0.576317	0.0185495	0.0638401	0.554214	0.00640465
RSp1079		sigma-54 interacting transcription regulator protein	1327	1798	1890	1671.67	302.014	-3.60178	-4.08166	-3.70053	-2.60557	-3.64985	5.68897e-06	1.89651e-06	4.68733e-06	9.62256e-05	5.13477e-06
RSp1080		hypothetical protein	1171	1236	1161	1189.33	40.7226	-3.05211	-3.91315	-3.62933	-2.94854	-3.79651	4.20588e-05	4.6494e-06	8.88661e-06	5.3162e-05	5.97971e-06
RSp1081		signal peptide protein	582	1057	963	867.333	251.536	-3.72853	-5.23996	-5.13675	-4.87652	-5.0251	0.0048113	0.000665769	0.000774322	0.00111545	0.000851575
RSp1082	tadD2	lipoprotein transmembrane	1501	2063	2133	1899	346.451	-4.88851	-5.07738	-4.694	-3.22249	-4.94329	0.000811964	0.000610234	0.000975441	0.0082362	0.000691296
RSp1083	tadC2	Flp pilus assembly protein TadC	1111	1474	1188	1257.67	191.265	-3.08739	-4.22586	-3.55546	-2.64132	-4.20205	8.37829e-05	6.15935e-06	2.59673e-05	0.000299949	6.32336e-06
RSp1084	tadB2	Flp pilus assembly protein TadB	1114	1463	1161	1246	189.391	-4.22826	-5.95377	-4.84194	-3.74491	-5.64119	0.00170726	0.000213566	0.000811964	0.00382424	0.000290904
RSp1085	cpaF2	secretion ATPase protein	2816	3285	4752	3617.67	1009.96	-6.0022	-5.09066	-5.93155	-2.88337	-5.98347	2.13988e-05	6.99016e-05	2.51601e-05	0.00352771	2.29177e-05
RSp1086	cpaE2	pilus assembly protein	2706	3619	4941	3755.33	1123.72	-6.06832	-6.48416	-5.92816	-2.73652	-5.71589	0.000123268	8.78957e-05	0.000145733	0.014978	0.000189364
RSp1087	cpaC2	Pilus assembly protein CpaC	2758	3908	4833	3833	1039.53	-4.98265	-5.36952	-5.32337	-2.23683	-5.60874	4.51025e-07	2.67246e-07	2.903e-07	0.000419109	2.02231e-07
RSp1088	cpaB2	Flp pilus assembly protein CpaB	933	1044	1512	1163	307.296	-6.73046	-7.37563	-6.86253	-3.88009	-11.3926	0.000361291	0.0002311	0.000344499	0.00721967	4.83472e-05
RSp1089		signal peptide protein	2713	4648	4779	4046.67	1156.84	-6.98947	-6.98254	-6.17615	-2.5683	-6.82371	0.000370896	0.000385402	0.00072364	0.0539238	0.000423411
RSp1090	tadG2	hypothetical protein	3694	5903	7425	5674	1876.01	-7.16075	-6.33618	-6.57952	-2.52932	-6.26276	4.4982e-05	9.56823e-05	7.64681e-05	0.0225348	0.00010186
RSp1091	cpaA2	prepilin peptidase transmembrane protein	26979	35088	39402	33823	6307.37	-6.32216	-7.01948	-6.51533	-2.77049	-6.59185	5.35823e-08	3.35773e-08	4.78449e-08	3.60007e-05	4.69132e-08
RSp1092	flp2	Flp pilus assembly protein, pilin Flp	32838	36376	53055	40756.3	10796.9	-6.02332	-6.83771	-6.31068	-2.75876	-6.35047	1.89726e-07	9.45122e-08	1.47744e-07	0.000119498	1.4238e-07
RSp1093		hypothetical transmembrane protein	281	398	351	343.333	58.8756	-2.93962	-4.41873	-2.9783	-1.61063	-3.29253	0.00822858	0.000837733	0.0078676	0.105229	0.00466377
RSp1094		hypothetical transmembrane protein	791	768	1332	963.667	319.193	-3.95875	-4.81586	-3.99977	-2.30038	-4.43565	0.00340528	0.0011816	0.00309236	0.0479758	0.00170396
RSp1098		putative HNS-like transcription regulator protein	3833	1014	2079	2308.67	1423.46	2.22566	2.80967	3.2035	1.94382	2.71189	0.000163255	2.06245e-05	6.1787e-06	0.000512959	2.87831e-05
RSp1099		putative methyl-accepting chemotaxis transducer transmembrane protein	333	173	108	204.667	115.794	2.70491	2.65735	3.52012	1.28018	2.79088	0.00428113	0.00454198	0.000887161	0.12691	0.00348059
RSp1110		transcription regulator protein	24429	32178	19134	25247	6560.36	-3.1003	-2.87511	-3.02741	-0.587631	-2.23984	0.000515278	0.000829605	0.000553264	0.409994	0.00513652
RSp1111		lipase protein	22242	27717	12672	20877	7614.82	-4.80204	-5.37044	-5.25464	-1.3718	-4.59838	0.0102242	0.00535028	0.00561975	0.363018	0.0137073
RSp1112		transmembrane multidrug efflux system transmembrane protein	24642	32116	15516	24091.3	8313.69	-4.94261	-4.88245	-5.35696	-0.724338	-3.34864	0.00219616	0.00228057	0.0012848	0.575241	0.0217222
RSp1113		transmembrane multidrug-efflux system lipoprotein transmembrane	54417	82140	41850	59469	20614.6	-4.89242	-4.83694	-5.20448	-0.0763306	-3.06674	0.000706419	0.000757028	0.000457497	0.954378	0.0140311
RSp1114		putative outer-membrane drug efflux protein	19525	28634	14058	20739	7363.44	-4.79748	-5.02655	-5.22534	-0.172413	-3.60226	0.000423811	0.000303715	0.000231601	0.882577	0.00337497
RSp1123		putative oxidoreductase protein	4613	2064	468	2381.67	2090.68	-2.78625	-2.62863	-2.68297	-2.28881	-2.47389	0.00303829	0.00505204	0.00418224	0.0106675	0.00724183
RSp1124		putative NADP-dependent zinc-type alcohol dehydrogenase oxidoreductase protein	16156	10365	2088	9536.33	7070.51	-3.32173	-3.14266	-3.32339	-1.20147	-3.28912	0.00084825	0.00132521	0.000842145	0.141975	0.000900316
RSp1125		hypothetical protein	1715	1683	270	1222.67	825.189	-3.15984	-2.52578	-2.96749	-0.821999	-2.31843	0.00307821	0.012567	0.00481948	0.371094	0.0182151
RSp1130	ripN	Type III effector protein	474	60	36	190	246.244	4.92274	5.16238	5.74806	2.10185	3.72608	0.0145301	0.0111316	0.00691235	0.205217	0.0420636
RSp1137		putative RHS-related transmembrane protein	5596	6140	5400	5712	383.395	-1.60957	-3.64141	-3.37995	0.24025	-2.42262	0.00017443	1.07271e-07	1.84544e-07	0.502429	3.63531e-06
RSp1138		hypothetical protein	1856	2320	2817	2331	480.594	-1.32158	-3.54655	-3.67429	0.363418	-2.21552	0.00134617	1.89726e-07	1.47744e-07	0.314054	1.37651e-05
RSp1142		putative transcription regulator protein	1593	1562	1836	1663.67	150.048	-2.02206	-1.92469	-2.12253	-1.58787	-2.17515	3.23685e-05	5.09569e-05	2.05233e-05	0.000281553	1.6773e-05
RSp1156		signal peptide protein	131	59	36	75.3333	49.5614	2.76177	2.29073	2.72677	1.33449	2.44467	0.00647324	0.0182679	0.00747154	0.155885	0.0127912
RSp1167		hypothetical protein	22141	29552	28368	26687	3981.21	-5.15641	-5.66525	-5.53994	-3.01465	-5.35819	1.4238e-07	8.00122e-08	9.04387e-08	1.16996e-05	1.06919e-07
RSp1168		hypothetical protein	5255	7711	5733	6233	1302.11	-5.86514	-5.73597	-5.03178	-3.33126	-5.55073	0.000727949	0.000861606	0.00171509	0.0147606	0.000952144
RSp1169		hypothetical protein	4346	6335	3816	4832.33	1328.06	-4.74301	-4.8618	-4.24046	-3.14794	-4.32858	4.18239e-05	3.64166e-05	9.9147e-05	0.000867482	8.09254e-05
RSp1170		putative signal peptide protein	1435	1271	1422	1376	91.1647	-2.88106	-2.36747	-2.91023	-1.06665	-2.75919	0.000155946	0.000821211	0.000145176	0.0706481	0.00022372
RSp1171		hypothetical protein	1082	1052	963	1032.33	61.8897	-2.23807	-3.01894	-3.51706	-1.37575	-2.89933	0.00135404	0.000119999	3.37019e-05	0.0241388	0.000161915
RSp1175		hypothetical protein	8695	7101	5634	7143.33	1530.94	-3.26034	-3.14749	-2.92247	-1.77152	-3.54616	5.17803e-06	7.60464e-06	1.49832e-05	0.00107181	2.36892e-06
RSp1178		composite two-component sensor histidine kinase and response regulator hybrid transcription regulator protein	1954	1544	1557	1685	233.051	-1.83051	-2.72301	-2.08682	-0.897035	-2.09707	0.000467529	1.44456e-05	0.000149361	0.0423673	0.000147632
RSp1180		putative hemagglutinin/hemolysin-related protein	65098	100970	110322	92130	23872.8	-6.71476	-8.44601	-8.32725	-3.59294	-7.93713	1.25582e-06	2.46009e-07	2.67246e-07	0.00015733	3.57582e-07
RSp1181		putative outer membrane efflux transmembrane protein	1984	1872	2943	2266.33	588.68	-5.85216	-6.41947	-6.41019	-3.08709	-5.83089	8.91806e-07	4.76358e-07	4.83453e-07	0.000152238	8.93557e-07
RSp1182		ABC transporter ATP-binding protein	2253	2288	2394	2311.67	73.4189	-4.32373	-6.00388	-5.97986	-4.12047	-6.29308	9.02557e-05	7.88669e-06	8.2567e-06	0.000144472	5.60593e-06
RSp1183		putative hemolysin-type secretion transmembrane protein	1727	1495	1161	1461	284.528	-2.93858	-4.76948	-5.59788	-4.04323	-5.88375	0.0833194	0.00998145	0.00453683	0.0195357	0.00363604
RSp1192		transcription regulator protein	106	79	135	106.667	28.006	1.83563	2.12086	2.49649	-0.37298	2.03227	0.0166386	0.00754377	0.00300185	0.63611	0.00971502
RSp1206		putative transmembrane cytochrome bd-II oxidase (subunit II) oxidoreductase protein	495	461	639	531.667	94.4951	-1.73757	-2.72331	-2.42689	-0.964922	-2.34548	0.0356845	0.00294343	0.00569659	0.219213	0.00687485
RSp1207		putative transmembrane cytochrome bd-II oxidase (subunit I) oxidoreductase protein	1187	1122	2070	1459.67	529.562	-2.6532	-2.65694	-2.18279	-1.06686	-2.60109	0.00441316	0.00400989	0.013123	0.188152	0.00436866
RSp1209		putative methyl-accepting chemotaxis transducer transmembrane protein	649	149	270	356	260.858	2.98017	2.68063	3.42187	1.12939	2.86196	0.0057454	0.0102183	0.00279132	0.239559	0.00798414
RSp1227		putative luciferase (monooxygenase) oxidoreductase protein	173	130	279	194	76.6877	3.04571	2.53681	2.95216	1.14483	4.06472	0.00098107	0.00370342	0.001304	0.133377	0.00010856
RSp1249		hypothetical protein	504	501	648	551	84.0179	-2.79234	-3.2498	-2.19871	-0.952897	-2.65741	0.030275	0.0177875	0.0760528	0.43435	0.0380115
RSp1274		hypothetical protein	6639	6293	8838	7256.67	1380.36	-2.90463	-2.85135	-2.73555	-2.1492	-3.57213	9.94161e-05	0.000113719	0.000175841	0.00111207	1.69171e-05
RSp1275		hypothetical protein	1615	1714	2322	1883.67	382.822	-1.64847	-1.4029	-1.36354	-1.65343	-2.00355	0.000967868	0.00310649	0.00381246	0.000911466	0.000186416
RSp1298		hypothetical protein	1428	2105	5571	3034.67	2222.46	-1.98071	-2.51993	-1.79685	-0.852941	-2.23399	0.029429	0.0102578	0.0466983	0.331678	0.016975
RSp1363		methyl-accepting chemotaxis transducer transmembrane protein	149	144	144	145.667	2.88675	6.08437	5.68866	6.22637	2.68771	5.87073	5.99567e-06	1.01201e-05	5.15119e-06	0.00302917	8.08631e-06
RSp1364	kgd	alpha-ketoglutarate decarboxylase	380	159	324	287.667	114.893	4.53915	4.15899	4.54762	1.2028	4.21663	0.000133	0.0002642	0.000131911	0.160031	0.000252843
RSp1372	nosY	NosY transmembrane protein	321	1324	117	587.333	646.075	-1.55832	-2.56649	-2.67043	-1.47296	-2.38462	0.187764	0.037321	0.0305728	0.215979	0.0496825
RSp1374	ripS2, skwp2	Type III effector protein, SKWP family	545	1162	270	659	456.796	2.90653	2.82402	2.98657	0.437483	3.04027	0.013018	0.0150801	0.0116431	0.709913	0.0118672
RSp1390	fliA	flagellar biosynthesis sigma factor	542	250	1404	732	600.003	3.11612	2.88904	2.47293	1.84364	3.25223	0.000762066	0.00131828	0.00351047	0.0187887	0.000599414
RSp1391	fleN	hypothetical protein	469	176	1539	728	717.463	3.0017	2.53533	2.1902	1.65534	3.15603	0.00539131	0.0139949	0.0267341	0.0817528	0.00447002
RSp1392	flhF	flagellar biosynthesis regulator FlhF	1221	711	5274	2402	2500.26	3.0754	2.65771	2.35432	1.39201	3.06949	0.00488061	0.0114644	0.0184954	0.139474	0.00508695
RSp1393	flhA	flagellar biosynthesis FlhA transmembrane protein	958	538	2682	1392.67	1136.17	2.72293	2.54621	2.41577	1.61249	3.15338	0.00266734	0.00419146	0.00539585	0.0430999	0.00107181
RSp1401	cheZ1	chemotaxis regulator CheZ	306	361	594	420.333	152.893	3.59174	3.23412	3.57885	1.31766	3.60044	0.000274158	0.00065416	0.000275706	0.0838923	0.000308362
RSp1402	che	chemotaxis response regulator transcription regulator protein	166	366	441	324.333	142.156	4.46208	4.27467	4.25612	2.49656	4.47632	0.000249708	0.000333189	0.00037168	0.0112268	0.000244897
RSp1403	cheB	chemotaxis-specific methylesterase	171	129	207	169	39.0384	4.44272	3.69563	4.2031	1.7484	4.10143	3.52621e-05	0.000160509	5.56302e-05	0.0219403	7.34962e-05
RSp1404		chemotaxis protein	112	59	90	87	26.6271	4.50101	3.94954	4.43243	2.23066	4.34015	9.94161e-05	0.000271421	0.000125848	0.0121507	0.000135775
RSp1405	cheR	chemotaxis protein methyltransferase	164	74	180	139.333	57.1431	4.37272	4.06627	4.44731	2.07506	4.25399	0.000263997	0.000473486	0.00025071	0.026131	0.000347302
RSp1406	cheD3	methyl-accepting chemotaxis I	175	145	198	172.667	26.5769	4.30053	3.82511	4.30076	1.75637	4.2036	4.73093e-05	0.000119652	4.84093e-05	0.0221819	6.1001e-05
RSp1407	cheW	chemotaxis protein CheW	390	408	504	434	61.2862	4.38965	3.98691	4.34819	2.02669	4.30914	6.23362e-06	1.44743e-05	6.94464e-06	0.0031345	7.72786e-06
RSp1408	cheA	chemotaxis sensor histidine kinase transcription regulator protein	622	507	1215	781.333	379.943	4.29758	3.80535	4.12987	2.03701	4.32015	3.14843e-05	8.55852e-05	4.41395e-05	0.0074359	3.27374e-05
RSp1409	cheY	putative chemotaxis response regulator transcription regulator protein	94	109	216	139.667	66.5307	4.38668	3.86996	4.21511	1.95452	4.26024	2.94345e-05	8.43058e-05	4.0853e-05	0.0105092	4.04916e-05
RSp1410	motB	flagellar motor protein MotB	223	227	351	267	72.7736	4.42599	3.94875	4.12892	1.80299	4.03774	4.23989e-05	0.000108327	7.49379e-05	0.0203666	9.51699e-05
RSp1411	motA	flagellar motor protein MotA	223	189	207	206.333	17.0098	4.6301	4.19156	4.73066	2.2738	4.38274	0.00013213	0.000280243	0.000123812	0.0151223	0.00020403
RSp1415		hypothetical protein	197	178	261	212	43.4856	4.28946	3.77709	4.27428	1.71555	4.16624	3.07764e-05	9.15346e-05	3.14287e-05	0.0190645	4.23766e-05
RSp1417		transmembrane efflux transmembrane protein	5209	1935	3717	3620.33	1639.14	-2.71187	-2.711	-2.84848	0.704002	-3.11352	0.000313878	0.000317762	0.000212067	0.241866	0.000104083
RSp1418		hydrolase protein	3101	1423	3411	2645	1069.57	-3.40493	-4.54335	-4.11404	0.468889	-4.20465	0.000813649	0.000107008	0.00021579	0.585155	0.000179474
RSp1419	ralA	Ralfuranone biosynthesis protein	15605	6799	20493	14299	6939.79	-4.31561	-4.52019	-4.53913	0.14672	-4.21475	4.67614e-06	3.21462e-06	3.07874e-06	0.825249	5.71219e-06
RSp1422		putative peptide synthetase protein	7691	6083	7830	7201.33	970.996	-4.34917	-5.0808	-4.52935	-1.41915	-4.57445	2.21962e-07	8.68603e-08	1.74141e-07	0.00323372	1.62587e-07
RSp1423		putative transmembrane protein	4852	2848	6183	4627.67	1678.78	-4.8792	-4.91484	-4.72163	-1.70168	-5.29473	1.8471e-07	1.74141e-07	2.30922e-07	0.00142063	1.07271e-07
RSp1424	ralD	Ralfuranone biosynthesis protein [aminotransferase]	7985	6066	12150	8733.67	3110.33	-4.31732	-4.74345	-4.51522	-1.07005	-4.56728	1.77075e-07	9.99982e-08	1.40076e-07	0.0149827	1.22712e-07
RSp1425	pvdA	L-ornithine 5-monooxygenase oxidoreductase protein	7850	5614	12816	8760	3686.23	-3.90297	-4.58602	-4.16541	-0.742431	-4.41643	1.02013e-07	3.72914e-08	7.01999e-08	0.0436256	4.78449e-08
RSp1426		hypothetical protein	2261	1488	4752	2833.67	1705.69	-3.73883	-4.49404	-4.3278	-0.453955	-4.28786	8.06768e-06	1.7783e-06	2.36396e-06	0.414078	2.6063e-06
RSp1427		hypothetical protein	8067	3322	9243	6877.33	3134.65	-4.4838	-5.35378	-4.93759	-1.09188	-4.77449	8.88661e-06	2.23519e-06	4.321e-06	0.0894484	5.53759e-06
RSp1428		hypothetical protein	7404	3491	7200	6031.67	2202.64	-4.84903	-4.65123	-4.48424	-0.944824	-4.80422	1.31116e-06	1.85758e-06	2.6063e-06	0.0964794	1.45964e-06
RSp1429		esterase protein	1935	969	1467	1457	483.078	-4.27095	-4.95597	-5.01202	-1.61991	-5.43687	1.40556e-05	4.3263e-06	3.96848e-06	0.0167305	2.1074e-06
RSp1430		hypothetical protein	2612	1461	1692	1921.67	608.901	-4.33734	-4.12221	-4.91397	-1.3683	-5.29102	1.81416e-05	2.91541e-05	6.73895e-06	0.0436373	3.85664e-06
RSp1431		putative oxidoreductase signal peptide protein	4744	2605	3195	3514.67	1104.75	-4.32817	-3.94281	-4.80315	-1.16605	-5.00457	2.87831e-05	6.84565e-05	1.27252e-05	0.0935131	9.1153e-06
RSp1432		hypothetical protein	3636	1302	2232	2390	1174.99	-4.75853	-4.13146	-5.01245	-1.03611	-5.3474	3.83968e-05	0.000122311	2.6403e-05	0.174037	1.60702e-05
RSp1433		hypothetical protein	2319	1131	2070	1840	626.507	-5.37075	-6.16011	-5.46255	-1.07395	-5.13242	0.000138276	6.12432e-05	0.000124842	0.263347	0.000186637
RSp1434		hypothetical protein	7090	4801	7164	6351.67	1343.43	-4.82902	-5.57767	-5.15634	-1.05439	-5.44951	1.03896e-07	4.69132e-08	7.07573e-08	0.0186983	4.91456e-08
RSp1435		putative transmembrane protein	3438	2483	3312	3077.67	518.836	-5.15193	-5.78263	-5.45188	-1.18513	-5.96721	6.9081e-07	3.03762e-07	4.51025e-07	0.037077	2.46009e-07
RSp1436		putative acetyltransferase protein	1607	1371	2394	1790.67	535.661	-4.98988	-6.05723	-6.49033	-1.07812	-5.39188	1.09027e-06	2.96206e-07	1.98529e-07	0.0609387	6.58745e-07
RSp1437		hypothetical protein	2095	1337	2178	1870	463.453	-5.80721	-5.50634	-6.13247	-1.16214	-6.28137	0.000335703	0.000440645	0.000225252	0.293862	0.000200249
RSp1438		methionyl-tRNA synthetase	8031	5082	9630	7581	2307.15	-5.40781	-6.09829	-6.13857	-1.2823	-5.81034	3.31789e-07	1.48301e-07	1.45095e-07	0.0209577	1.95156e-07
RSp1439	cysE1	serine acetyltransferase protein	3334	2147	4419	3300	1136.38	-5.29418	-5.92245	-7.36176	-1.08661	-5.97754	9.13439e-07	4.15725e-07	1.19785e-07	0.063289	3.79188e-07
RSp1443		putative signal peptide protein	296	527	1431	751.333	599.834	3.52286	3.83063	3.57214	0.943581	3.4215	2.94506e-05	1.55225e-05	2.67549e-05	0.108133	3.71397e-05
RSp1447		putative Leu/Ile/Val-binding lipoprotein transmembrane	936	580	2817	1444.33	1202.02	2.84947	2.50745	2.70627	1.66239	2.5508	4.15838e-05	0.000130744	6.35355e-05	0.00323083	0.000109861
RSp1452		hypothetical protein	464	923	1143	843.333	346.44	-3.11911	-3.4775	-2.61383	-1.90431	-3.12945	0.032919	0.0194005	0.0572676	0.152396	0.0290415
RSp1453		putative cytochrome C signal peptide protein	2262	2460	3906	2876	897.483	-2.97697	-3.11162	-3.20741	-1.6717	-3.36814	5.3162e-05	3.3778e-05	2.65913e-05	0.00444684	1.72988e-05
RSp1461		signal peptide protein	963	583	882	809.333	200.151	4.31291	4.08676	4.76014	2.27939	3.88991	5.3617e-05	7.69349e-05	2.26117e-05	0.00523398	0.000110472
RSp1462		hypothetical protein	311	219	333	287.667	60.4759	4.11805	3.81889	4.00559	2.37486	4.06261	1.86738e-06	3.73366e-06	2.34928e-06	0.000233271	2.03527e-06
RSp1463		ABC transporter ATP-binding protein	222	94	234	183.333	77.5973	3.2545	2.95421	3.15823	1.51764	3.0387	7.09621e-06	1.72988e-05	9.1153e-06	0.00394783	1.31143e-05
RSp1464		ABC transporter ATP-binding protein	153	98	108	119.667	29.2973	3.1671	2.56684	3.02653	1.60924	2.64527	5.80451e-05	0.00033793	8.5446e-05	0.00899387	0.000251033
RSp1465		hypothetical protein	126	39	18	61	57.2626	3.29528	2.25821	3.304	1.49592	2.8147	0.0108483	0.0585254	0.0104665	0.20858	0.0237825
RSp1466		putative Secreted Aspartic Protease	512	280	234	342	149.01	4.19602	4.26179	4.44416	2.22702	3.5963	0.000356521	0.000305224	0.000234101	0.018788	0.00121845
RSp1467		putative secreted aspartic protease	173	125	90	129.333	41.6693	4.55567	4.34716	4.10045	2.52565	4.04345	0.00092062	0.00126634	0.00193388	0.0255014	0.00210206
RSp1486		hypothetical protein	1656	2044	2034	1911.33	221.182	-2.02416	-2.0627	-2.39333	-0.648061	-2.05049	0.000120193	0.000102444	2.72177e-05	0.114707	0.000107008
RSp1490		hypothetical protein	149	125	99	124.333	25.0067	-2.22368	-3.11044	-3.66059	-0.399332	-2.10345	0.0262689	0.00479635	0.00185706	0.698412	0.0326843
RSp1491		putative transferase protein	1610	1039	1161	1270	300.701	-2.66869	-3.47768	-3.14649	-0.784741	-3.0391	0.000279451	3.26259e-05	7.49253e-05	0.177106	9.96847e-05
RSp1492		hypothetical protein	7858	4680	5346	5961.33	1675.98	-3.39604	-5.62917	-5.10964	-0.749352	-4.65841	0.00399403	0.00015923	0.000289294	0.465227	0.000546455
RSp1493		hypothetical protein	2174	155	126	818.333	1174.13	-3.06394	-3.74048	-3.27764	-2.5991	-3.33336	0.0292514	0.0147606	0.0288579	0.0679241	0.0268485
RSp1501		Electron transport protein SCO1/SenC precursor	3145	4873	738	2918.67	2076.77	-2.76457	-3.47724	-3.64973	-2.60386	-2.41612	0.00167954	0.000311185	0.000200249	0.00240407	0.00413693
RSp1502		Sulphate-modifying factor-like protein	3931	5102	1026	3353	2098.57	-2.63581	-4.1523	-3.28599	-2.67323	-2.80235	0.00047426	1.05722e-05	7.73644e-05	0.000422923	0.000286836
RSp1503	aniA	putative copper-containing nitrite reductase	20466	17424	4608	14166	8416.05	-2.64313	-2.7235	-3.00813	-1.83634	-2.24871	0.00168502	0.00153684	0.000634537	0.0154568	0.0047254
RSp1504		hypothetical protein	4349	6201	54	3534.67	3153.37	-5.62379	-5.71411	-5.30161	-6.42481	-4.73752	0.0105591	0.0138748	0.0256716	0.00614361	0.0346474
RSp1505	norB	nitric oxide reductase subunit B	17677	14626	306	10869.7	9274.72	-4.8673	-5.04097	-5.41247	-6.26852	-5.17455	0.00257013	0.00246917	0.00177328	0.000553327	0.00181793
RSp1511		hypothetical protein	1773	3924	2097	2598	1159.72	-2.40587	-2.24826	-2.29363	-0.82357	-2.58472	0.00298053	0.00463221	0.00408614	0.253165	0.00180325
RSp1526		hypothetical protein	2446	3483	9666	5198.33	3903.7	-5.36026	-6.31852	-6.06732	-3.05838	-5.31018	6.38451e-05	1.96256e-05	2.45731e-05	0.00293553	6.58406e-05
RSp1527		hypothetical protein	926	960	1710	1198.67	443.154	-5.47231	-5.8346	-5.20263	-3.35919	-4.96473	0.00403069	0.00295225	0.00496054	0.034417	0.00590588
RSp1528		hypothetical protein	58	33	18	36.3333	20.2073	-2.92961	-1.96977	-2.21517	-1.85607	-4.20562	0.0992846	0.253165	0.198944	0.272437	0.0376169
RSp1530		putative L-ascorbate oxidase (ASCORBASE) oxidoreductase protein	11179	9273	24912	15121.3	8532.35	-4.6887	-4.92948	-4.75295	-1.64263	-4.5946	1.09055e-06	7.6097e-07	9.94444e-07	0.00556276	1.31116e-06
RSp1563		hypothetical protein	1713	1488	3690	2297	1211.61	-2.59511	-2.74939	-2.54264	-1.41763	-2.61199	0.00297692	0.00203498	0.00376635	0.0666796	0.0027651
RSp1571		transcriptional regulator transcription regulator protein	2655	2473	4779	3302.33	1282.06	-2.10347	-2.94003	-2.26527	0.116772	-2.20795	0.00367297	0.000361123	0.00224086	0.876753	0.00266093
RSp1572		putative transport transmembrane protein	5501	2177	4392	4023.33	1692.39	-3.57174	-4.22644	-3.9175	0.219354	-3.81251	0.000213462	6.25957e-05	0.000100311	0.787899	0.000123812
RSp1573		hypothetical protein	5447	1745	2970	3387.33	1885.96	-2.33532	-3.77502	-3.25619	-0.202693	-3.55957	0.0250733	0.00185989	0.00412006	0.855758	0.00239543
RSp1580		hypothetical protein	1977	1131	1620	1576	424.713	-3.21858	-3.02029	-4.44202	-0.441503	-3.74698	0.000138233	0.000244957	1.04289e-05	0.501942	4.4668e-05
RSp1601	ripAD	Type III effector protein	1851	262	360	824.333	890.469	3.63753	3.98335	3.90988	1.78278	2.40328	0.00170984	0.000813649	0.00102198	0.0609366	0.0176948
RSp1602		hypothetical protein	3130	4858	4617	4201.67	935.881	-4.21044	-4.81788	-5.11173	-1.37387	-4.4967	7.89216e-08	3.53938e-08	2.76773e-08	0.00125655	4.91456e-08
RSp1603		hypothetical protein	7893	15392	21843	15042.7	6981.56	-4.25424	-4.72688	-5.07647	-1.38776	-4.63003	4.31493e-07	1.95156e-07	1.20166e-07	0.00518449	2.21236e-07
RSp1604		hypothetical protein	4782	4026	8316	5708	2290.01	-4.59276	-5.04706	-5.10876	-2.15619	-4.94858	1.15881e-07	6.79902e-08	6.2197e-08	7.79265e-05	7.42764e-08
RSp1605		hemagglutinin-like protein	27375	26857	29106	27779.3	1177.76	-4.47262	-4.88659	-4.8529	-1.92621	-4.68249	2.5605e-07	1.40076e-07	1.4238e-07	0.000409745	1.77075e-07
RSp1606		hypothetical protein	6813	10347	7785	8315	1825.64	-4.24362	-4.98281	-5.22402	-1.88469	-4.85949	3.94877e-07	1.27919e-07	9.68443e-08	0.000528414	1.50126e-07
RSp1607		hypothetical protein	11056	13964	13734	12918	1616.63	-4.0326	-4.01444	-4.21008	-1.65643	-4.03227	3.17002e-07	3.26511e-07	2.23279e-07	0.000885405	3.11858e-07
RSp1608		hypothetical protein	4741	7711	6804	6418.67	1522.03	-2.47496	-2.15985	-2.61862	-1.01081	-2.38459	4.11394e-05	0.00013804	2.44238e-05	0.0273825	5.60101e-05
RSp1609		acid sphingomyelinase-like phosphodiesterase transmembrane protein	6769	8632	9315	8238.67	1317.79	-2.2523	-2.28055	-2.62063	-1.2365	-2.37545	2.26419e-06	2.03186e-06	5.41208e-07	0.000653849	1.28078e-06
RSp1633	xylF	D-xylose-binding periplasmic ABC transporter protein	9451	12001	22005	14485.7	6635.58	-1.95701	-1.94211	-2.01312	-1.04953	-2.11235	6.1001e-05	6.88379e-05	4.70173e-05	0.00799768	3.0031e-05
RSp1634	xylG	xylose transporter ATP-binding subunit	6709	8020	17370	10699.7	5813.75	-2.27462	-2.27527	-2.19897	-1.32692	-2.26472	0.000625886	0.000661338	0.000788105	0.0201332	0.000633563
RSp1635	xylH	xylose transmembrane ABC transporter protein	2909	2605	4635	3383	1094.87	-2.18202	-2.47283	-2.17762	-1.58999	-2.43496	0.000977445	0.000369387	0.000991152	0.00788056	0.000389995
RSp1636		putative oxidoreductase protein	713	682	711	702	17.3494	-1.51423	-2.93018	-2.36283	-1.71535	-2.28474	0.175028	0.0176473	0.0415991	0.123897	0.0475425
RSp1654		hypothetical protein	8230	4698	3330	5419.33	2528.39	-5.03255	-5.89091	-5.17143	-1.71953	-5.68282	0.000132434	4.70173e-05	0.000111283	0.0646027	5.84222e-05
RSp1655		hypothetical protein	407	173	342	307.333	120.79	-3.06729	-6.48191	-6.0712	-1.49084	-6.00523	0.0493831	0.00219616	0.00303829	0.309571	0.00293006
RSp1656		hypothetical protein	1585	1002	954	1180.33	351.272	-3.10372	-4.15017	-4.54885	-0.926055	-4.59782	1.31143e-05	9.94444e-07	4.95663e-07	0.0577272	4.68214e-07
RSp1657		putative cyclopropane-mycolic acid synthase (methyltransferase) protein	1590	766	882	1079.33	446.037	-2.52545	-3.70942	-4.01613	-0.692957	-3.7914	0.000147904	5.36805e-06	2.67054e-06	0.176416	4.48882e-06
RSp1658		thioesterase	854	392	198	481.333	337	-1.99635	-3.93618	-3.21511	-0.046862	-4.17654	0.108999	0.00672687	0.0201062	0.975833	0.00490734
RSp1659	acpP3	acyl-carrier-protein	670	291	216	392.333	243.373	-2.04653	-2.47603	-3.0595	-0.615902	-3.75901	0.0426941	0.0193719	0.00633176	0.539236	0.00175926
RSp1669		hypothetical protein	802	148	684	544.667	348.553	-1.87562	-3.82476	-3.44939	-1.73509	-4.74354	0.168223	0.0125132	0.0214324	0.194736	0.00491619
RSp1670		putative signal peptide protein	934	825	1782	1180.33	523.901	-2.17009	-2.58098	-2.05282	-1.38786	-3.4148	0.00145744	0.000369947	0.00226898	0.0216652	3.78639e-05
RSp1671	rpoN2	RNA polymerase factor sigma-54	3481	5300	8802	5861	2704.5	-1.82183	-2.43898	-1.54138	-0.738556	-2.86077	0.00453889	0.000597986	0.011979	0.198651	0.000143594
RSp1672		hypothetical protein	755	814	1071	880	168.021	-1.33932	-2.28518	-1.80004	-1.32314	-3.04051	0.0267231	0.00100314	0.0056681	0.0279457	0.000102767
RSp1674		hypothetical protein	361	348	549	419.333	112.483	-1.34736	-2.95105	-1.9942	-1.39055	-2.57545	0.244518	0.0216281	0.0895037	0.223275	0.034629
a Values highlighted in red and blue correspond to expression level of log (fold changes) of < -2 or > 2, respectively, in R. pseudosolanacerum ΔphcB, Δphck, ΔphcA, ΔphcR and ΔphcQ mutants, relative to the expression levels of strain OE1-1.
b Values highlighted in yellow correspond to q-values < 0.05 of the expression levels of R. pseudosolanacearum ΔphcB, ΔphcK, ΔphcA, ΔphcR and ΔphcQ mutants, relative to the expression levels of strain OE1-1.
