# Supplementary material for: PhcQ mainly contributes to the regulation of quorum sensing‐dependent genes, in which PhcR is partially involved, in Ralstonia pseudosolanacearum strain OE1‐1
Source: Mol Plant Pathol. 2021 Aug 21;22(12):1538–52. doi: 10.1111/mpp.13124 (PMC8578825; doi:10.1111/mpp.13124)
Supplement: Supplementary file 7 — TABLE S5 RNA‐sequencing data for transcripts of genes involved in siderophore‐mediated iron acquisition in Ralstonia pseudosolanacearum strains OE1‐1, ΔphcB, ΔphcK, ΔphcA, ΔphcR, and ΔphcQ grown in quarter‐strength M63 medium, and predicted functions of proteins encoded by the genes [file MPP-22-1538-s007.xlsx]

## Sheet: Sheet1
Table S5 RNA-sequencing data from RNA-sequencing data for transcripts of genes involved in siderophore-mediated iron acquisition in Ralstonia pseudosolanacearum strain OE1-1, phcB-deletion (ΔphcB), phcK-deletion (ΔphcK), phcA-deletion (ΔphcA), phcR-deletion (ΔphcR) and phcQ-deletion (ΔphcQ) mutants deletion mutants grown in quarter-strength M63 medium, and predicted function of proteins encoded b…
Gene ID	Gene name	Description	counts in strain OE1-1					log (fold change)a					q-valueb
			value 1	value 2	value 3	mean	STDEV	ΔphcB	ΔphcK	ΔphcA	ΔphcR	ΔphcQ	ΔphcB	ΔphcK	ΔphcA	ΔphcR	ΔphcQ
RSc0800		putative ferrisiderophore receptor signal peptide protein	462	151	513	375.333	195.945	4.25314	6.79643	6.76891	3.49605	5.03907	0.00189843	8.09338e-05	9.1335e-05	0.00585309	0.000716436
RSc1805		putative siderophore-like synthase protein	42	20	9	23.6667	16.8028	-0.666691	2.57683	1.27883	-1.25583	0.935271	0.770546	0.22215	0.571734	0.573733	0.674838
RSc1806		polyketide synthase protein	772	373	270	471.667	265.146	0.443147	2.8346	2.29322	-0.0794533	0.62645	0.781324	0.0641737	0.132722	0.964045	0.694299
RSc1807		putative siderophore receptor protein	174	81	117	124	46.8935	-0.807733	2.59662	1.64418	0.00529921	-0.0578736	0.582096	0.0817747	0.250958	0.997222	0.973142
RSc1810		polyketide synthase protein	1489	510	1602	1200.33	600.51	1.32808	4.19986	4.96083	0.620747	2.13476	0.536964	0.054005	0.039154	0.77543	0.333982
RSc1811		putative siderophore synthetase protein	1231	574	1242	1015.67	382.534	0.678865	3.63608	3.81454	0.201887	1.17773	0.737958	0.0651043	0.0686217	0.924316	0.561329
RSc1817	iucD	putative siderophore biosynthesis oxidoreductase protein	8314	6404	6525	7081	1069.52	-3.14158	-3.17565	-3.3399	-1.68054	-3.52145	7.48827e-06	6.53973e-06	4.14846e-06	0.00158832	2.50917e-06
RSc2918		putative extracytoplasmic function sigma factor (IRON-regulated) transcription regulator protein	364	441	405	403.333	38.527	0.776018	1.45799	1.5558	0.404459	1.00814	0.315363	0.0685467	0.0486558	0.622267	0.193159
RSc2919		putative IRON transport-sensory transduction transmembrane protein	602	524	630	585.333	54.9303	0.409373	0.84374	1.18958	-0.305079	0.585619	0.48416	0.138131	0.038561	0.613165	0.303513
RSc2920		putative hydroxamate-type ferrisiderophore receptor signal peptide protein	581	190	117	296	249.502	-0.195101	0.386975	-0.371644	-1.34669	-0.259087	0.814228	0.62367	0.632852	0.0688228	0.753293
RSp0100		putative ferrisiderophore receptor protein	1260	252	1764	1092	769.873	2.57324	3.13231	3.29725	2.30392	2.95197	0.0151759	0.00496845	0.0036917	0.0262689	0.00783869
RSp0414		ferric siderophore receptor protein	918	482	1530	976.667	526.457	0.639289	3.36567	2.83084	0.987052	1.60192	0.691734	0.0341529	0.0733229	0.508498	0.307578
RSp0416		ferric siderophore receptor outer membrane signal peptide protein	3842	897	2574	2437.67	1477.23	1.66526	3.82304	3.77012	1.78122	1.89382	0.0655649	0.000650032	0.000799514	0.0488479	0.0398204
RSp0419		putative siderophore biosynthesis protein	1112	349	684	715	382.443	2.36357	4.75508	6.11116	1.9562	1.9652	0.141817	0.00848831	0.00305155	0.200541	0.201321
RSp0421		siderophore biosynthesis protein	1087	444	1071	867.333	366.705	1.7688	4.47982	5.68891	1.81456	1.43697	0.300015	0.0173911	0.00755655	0.268762	0.388678
RSp0422		siderophore biosynthesis protein	1187	461	954	867.333	370.678	1.52229	4.39972	5.50437	1.79694	1.19621	0.37707	0.0191712	0.00887869	0.273697	0.474772
RSp0424	ssd	diaminopimelate decarboxylase protein	600	264	306	390	183.074	1.76499	4.82432	5.60393	2.45782	1.88924	0.269327	0.00966167	0.00581156	0.12469	0.231106
RSp1062		ferrisiderophore receptor protein	541	91	270	300.667	226.562	4.52454	6.60734	6.27724	3.54122	5.26086	0.00198313	0.000159734	0.000227151	0.00849629	0.000981687
RSp1271		putative ferrisiderophore receptor protein	528	288	324	380	129.43	0.321157	0.105061	0.0619076	0.544442	0.731858	0.661498	0.896358	0.941622	0.434756	0.295365
a Values highlighted in red and blue correspond to expression level of log (fold changes) of < -2 or > 2, respectively, in R. solanacearum ΔphcB, ΔphcK, ΔphcA, ΔphcR and ΔphcQ mutants, relative to the expression levels of strain OE1-1.
b Values highlighted in yellow correspond to q-values < 0.05 of the expression levels of R. solanacearum ΔphcB, ΔphcK, ΔphcA, ΔphcR and ΔphcQ mutants, relative to the expression levels of strain OE1-1.
